# Supplementary material for: Crystal structure of (2-formyl­phenolato-κ2 O,O′)oxido(2-{[(2-oxidoeth­yl)imino]­meth­yl}phenolato-κ3 O,N,O′)vanadium(V)
Source: Acta Crystallogr E Crystallogr Commun. 2015 Apr 9;71(Pt 5):m104–5. doi: 10.1107/S2056989015006477 (PMC4420105; doi:10.1107/S2056989015006477)
Supplement: Supplementary file 1 [file e-71-0m104-sup1.cif]

##############################################################################
#                                                                            #
# This CIF contains the data in a paper accepted for publication in          #
# Acta Crystallographica Section E. It conforms to the requirements of       #
# Notes for Authors for Acta Crystallographica Section E, and has been       #
# peer reviewed under the auspices of the IUCr Commission on Journals.       #
#                                                                            #
# Full details of the Crystallographic Information File format               #
# are given in the paper "The Crystallographic Information File (CIF):       #
# a New Standard Archive File for Crystallography" by S. R. Hall, F. H.      #
# Allen and I. D. Brown [Acta Cryst. (1991), A47, 655-685].                  #
#                                                                            #
# The current version of the core CIF dictionary is obtainable from          #
# ftp://ftp.iucr.org/pub/cif_core.dic.                                       #
#                                                                            #
# Software is freely available for graphical display of the structure(s)     #
# in this CIF. For information consult the CIF software page                 #
# http://www.iucr.org/resources/cif/software.                                #
#                                                                            #
# This file may be used for bona fide research purposes within the           #
# scientific community so long as proper attribution is given to the journal # 
# article from which it was obtained.                                        #
#                                                                            #
##############################################################################
data_I
_database_code_depnum_ccdc_archive 'CCDC 1057002'
_audit_creation_method     SHELXL-2014/6
_chemical_name_systematic
;\
(2-formylphenolato-\k^2^<i>O</i>,<i>O</i>')oxido(2-{[(2-\
oxidoethyl)imino]methyl}phenolato-\
\k^3^<i>O</i>,<i>N</i>,<i>O</i>')vanadium(V)
;
_chemical_name_common     ?
_chemical_formula_moiety     'C16 H14 N O5 V'
_chemical_formula_sum     'C16 H14 N O5 V'
_chemical_formula_iupac     '[V (C9 H9 N O2) (C7 H5 O2) O]'
_chemical_formula_weight     351.22
_chemical_melting_point     ?
_shelx_space_group_comment
;
The symmetry employed for this shelxl refinement is uniquely defined
by the following loop, which should always be used as a source of
symmetry information in preference to the above space-group names.
They are only intended as comments.
;
_space_group_crystal_system     monoclinic
_space_group_name_H-M_alt     'P 21/c'
_space_group_name_Hall     '-P 2ybc'
loop_
    _space_group_symop_operation_xyz
    'x, y, z'
    '-x, y+1/2, -z+1/2'
    '-x, -y, -z'
    'x, -y-1/2, z-1/2'
_cell_length_a     6.6915(2)
_cell_length_b     7.6542(4)
_cell_length_c     29.1847(9)
_cell_angle_alpha     90
_cell_angle_beta     95.126(3)
_cell_angle_gamma     90
_cell_volume     1488.81(10)
_cell_formula_units_Z     4
_cell_measurement_reflns_used     7573
_cell_measurement_theta_min     2.80
_cell_measurement_theta_max     29.88
_cell_measurement_temperature     293(2)
_exptl_crystal_description     blocks
_exptl_crystal_colour     black
_exptl_crystal_size_max     0.250
_exptl_crystal_size_mid     0.250
_exptl_crystal_size_min     0.200
_exptl_crystal_density_diffrn     1.567
_exptl_crystal_density_meas     ?
_exptl_crystal_density_method     ?
_exptl_crystal_F_000     720
_exptl_absorpt_coefficient_mu     0.692
_exptl_absorpt_correction_type     multi-scan
_exptl_absorpt_process_details
;
(SADABS; Bruker, 2004)
;
_shelx_estimated_absorpt_T_min     0.846
_shelx_estimated_absorpt_T_max     0.874
_exptl_absorpt_correction_T_min     0.8458
_exptl_absorpt_correction_T_max     0.8799
_diffrn_ambient_temperature     293(2)
_diffrn_radiation_type     MoK\a
_diffrn_radiation_wavelength     0.71073
_diffrn_radiation_source     'fine-focus sealed tube'
_diffrn_measurement_device_type     'Bruker Kappa APEXII CCD'
_diffrn_measurement_method     '\w and \f scan'
_diffrn_detector_area_resol_mean     ?
_diffrn_reflns_number     18824
_diffrn_reflns_av_R_equivalents     0.0253
_diffrn_reflns_theta_min     2.752
_diffrn_reflns_theta_max     26.996
_diffrn_reflns_theta_full     26.000
_diffrn_measured_fraction_theta_max     0.999
_diffrn_measured_fraction_theta_full     0.999
_diffrn_reflns_limit_h_min     -8
_diffrn_reflns_limit_h_max     8
_diffrn_reflns_limit_k_min     -9
_diffrn_reflns_limit_k_max     9
_diffrn_reflns_limit_l_min     -37
_diffrn_reflns_limit_l_max     37
_refine_special_details     ?
_reflns_number_total     3249
_reflns_number_gt     2918
_reflns_threshold_expression     'I > 2\s(I)'
_refine_ls_structure_factor_coef     Fsqd
_refine_ls_matrix_type     full
_refine_ls_R_factor_all     0.0503
_refine_ls_R_factor_gt     0.0442
_refine_ls_wR_factor_gt     0.0986
_refine_ls_wR_factor_ref     0.1015
_refine_ls_goodness_of_fit_ref     1.219
_refine_ls_restrained_S_all     1.196
_refine_ls_number_reflns     3249
_refine_ls_number_parameters     290
_refine_ls_number_restraints     143
_refine_ls_hydrogen_treatment     constr
_refine_ls_weighting_scheme     calc
_refine_ls_weighting_details
              'w=1/[\s^2^(Fo^2^)+(0.0298P)^2^+1.4780P] where P=(Fo^2^+2Fc^2^)/3'
_atom_sites_solution_hydrogens     geom
_atom_sites_solution_primary     ?
_atom_sites_solution_secondary     ?
_refine_ls_shift/su_max     0.001
_refine_ls_shift/su_mean     0.000
_refine_diff_density_max     0.291
_refine_diff_density_min     -0.352
_refine_ls_extinction_method     none
_refine_ls_extinction_coef     .
loop_
    _atom_type_symbol
    _atom_type_description
    _atom_type_scat_dispersion_real
    _atom_type_scat_dispersion_imag
    _atom_type_scat_source
    'C' 'C' 0.0033 0.0016
                         'International Tables Vol C Tables 4.2.6.8 and 6.1.1.4'
    'H' 'H' 0.0000 0.0000
                         'International Tables Vol C Tables 4.2.6.8 and 6.1.1.4'
    'N' 'N' 0.0061 0.0033
                         'International Tables Vol C Tables 4.2.6.8 and 6.1.1.4'
    'O' 'O' 0.0106 0.0060
                         'International Tables Vol C Tables 4.2.6.8 and 6.1.1.4'
    'V' 'V' 0.3005 0.5294
                         'International Tables Vol C Tables 4.2.6.8 and 6.1.1.4'
_computing_data_collection
;
APEX2 (Bruker, 2004)
;
_computing_cell_refinement
;
APEX2 and SAINT (Bruker, 2004)
;
_computing_data_reduction
;
SAINT and XPREP (Bruker, 2004)
;
_computing_structure_solution
;
SIR92 (Altomare <i>et al.</i>,  1993)
;
_computing_structure_refinement
;
SHELXL2014/7 (Sheldrick, 2015)
;
_computing_molecular_graphics
;
ORTEP-3 for Windows (Farrugia, 2012) and Mercury
(Macrae <i>et al.</i>,  2006)
;
_computing_publication_material
;
SHELXL2014/7 (Sheldrick, 2015)
;
loop_
    _atom_site_type_symbol
    _atom_site_label
    _atom_site_fract_x
    _atom_site_fract_y
    _atom_site_fract_z
    _atom_site_U_iso_or_equiv
    _atom_site_adp_type
    _atom_site_calc_flag
    _atom_site_occupancy
    _atom_site_disorder_assembly
    _atom_site_disorder_group
    V V1 0.26635(5) 0.25635(6) 0.12647(2) 0.02941(13) Uani d 1 . .
    N N1 0.5270(3) 0.2221(3) 0.17101(7) 0.0309(4) Uani d 1 . .
    O O1 0.1761(2) 0.3678(2) 0.17886(5) 0.0335(4) Uani d 1 . .
    O O2 0.4526(3) 0.2057(3) 0.08602(6) 0.0441(5) Uani d 1 . .
    O O5 0.1870(3) 0.0660(3) 0.13678(7) 0.0430(4) Uani d 1 . .
    C C1 0.1947(3) 0.3159(3) 0.22234(8) 0.0283(5) Uani d 1 . .
    C C2 0.0450(4) 0.3559(3) 0.25122(9) 0.0353(5) Uani d 1 . .
    H H2 -0.0677 0.4184 0.2398 0.042 Uiso calc 1 . .
    C C3 0.0638(4) 0.3033(4) 0.29651(9) 0.0430(6) Uani d 1 . .
    H H3 -0.0391 0.3274 0.3150 0.052 Uiso calc 1 . .
    C C4 0.2328(5) 0.2150(4) 0.31514(9) 0.0450(7) Uani d 1 . .
    H H4 0.2430 0.1793 0.3457 0.054 Uiso calc 1 . .
    C C5 0.3843(4) 0.1810(4) 0.28796(9) 0.0392(6) Uani d 1 . .
    H H5 0.5002 0.1259 0.3006 0.047 Uiso calc 1 . .
    C C6 0.3684(3) 0.2278(3) 0.24135(8) 0.0315(5) Uani d 1 . .
    C C7 0.5346(3) 0.1987(3) 0.21439(9) 0.0334(5) Uani d 1 . .
    H H7 0.6550 0.1606 0.2295 0.040 Uiso calc 1 . .
    C C8 0.7059(4) 0.1994(4) 0.14621(10) 0.0395(6) Uani d 1 . .
    H H8A 0.8031 0.1246 0.1633 0.047 Uiso calc 1 . .
    H H8B 0.7682 0.3111 0.1409 0.047 Uiso calc 1 . .
    C C9 0.6286(4) 0.1157(4) 0.10163(10) 0.0438(6) Uani d 1 . .
    H H9A 0.7273 0.1248 0.0793 0.053 Uiso calc 1 . .
    H H9B 0.5998 -0.0069 0.1063 0.053 Uiso calc 1 . .
    O O3 0.0652(12) 0.3279(8) 0.0824(4) 0.0280(19) Uani d 0.55(2) A 1
    O O4 0.3721(14) 0.5368(8) 0.1196(5) 0.035(2) Uani d 0.55(2) A 1
    C C10 0.2794(14) 0.6543(7) 0.0990(4) 0.0368(19) Uani d 0.55(2) A 1
    H H10 0.3396 0.7639 0.1000 0.044 Uiso calc 0.55(2) A 1
    C C11 0.0863(13) 0.6404(7) 0.0732(3) 0.0310(16) Uani d 0.55(2) A 1
    C C12 0.0013(15) 0.7914(8) 0.0525(3) 0.043(2) Uani d 0.55(2) A 1
    H H12 0.0660 0.8983 0.0572 0.052 Uiso calc 0.55(2) A 1
    C C13 -0.1765(14) 0.7829(11) 0.0252(3) 0.044(2) Uani d 0.55(2) A 1
    H H13 -0.2320 0.8833 0.0114 0.053 Uiso calc 0.55(2) A 1
    C C14 -0.2714(11) 0.6253(12) 0.0186(3) 0.0386(18) Uani d 0.55(2) A 1
    H H14 -0.3922 0.6200 0.0002 0.046 Uiso calc 0.55(2) A 1
    C C15 -0.1924(9) 0.4741(11) 0.0386(3) 0.0338(17) Uani d 0.55(2) A 1
    H H15 -0.2611 0.3690 0.0340 0.041 Uiso calc 0.55(2) A 1
    C C16 -0.0087(11) 0.4785(8) 0.0657(4) 0.0262(16) Uani d 0.55(2) A 1
    O O3' 0.0547(14) 0.3519(9) 0.0891(5) 0.028(2) Uani d 0.45(2) A 2
    O O4' 0.4058(16) 0.5227(10) 0.1170(6) 0.039(3) Uani d 0.45(2) A 2
    C C10' 0.3244(16) 0.6488(8) 0.0978(5) 0.041(3) Uani d 0.45(2) A 2
    H H10' 0.3946 0.7538 0.1001 0.050 Uiso calc 0.45(2) A 2
    C C11' 0.1309(15) 0.6516(8) 0.0720(5) 0.037(2) Uani d 0.45(2) A 2
    C C12' 0.0638(18) 0.8090(8) 0.0514(4) 0.043(2) Uani d 0.45(2) A 2
    H H12' 0.1444 0.9080 0.0547 0.052 Uiso calc 0.45(2) A 2
    C C13' -0.1199(18) 0.8183(11) 0.0266(4) 0.045(2) Uani d 0.45(2) A 2
    H H13' -0.1619 0.9218 0.0121 0.054 Uiso calc 0.45(2) A 2
    C C14' -0.2409(14) 0.6738(14) 0.0234(4) 0.043(2) Uani d 0.45(2) A 2
    H H14' -0.3661 0.6809 0.0069 0.052 Uiso calc 0.45(2) A 2
    C C15' -0.1817(13) 0.5178(13) 0.0441(4) 0.039(2) Uani d 0.45(2) A 2
    H H15' -0.2659 0.4211 0.0410 0.047 Uiso calc 0.45(2) A 2
    C C16' 0.0050(13) 0.5050(10) 0.0697(5) 0.031(2) Uani d 0.45(2) A 2
loop_
    _atom_site_aniso_label
    _atom_site_aniso_U_11
    _atom_site_aniso_U_22
    _atom_site_aniso_U_33
    _atom_site_aniso_U_12
    _atom_site_aniso_U_13
    _atom_site_aniso_U_23
    V1 0.0230(2) 0.0370(2) 0.0279(2) -0.00340(17) 0.00052(14) 0.00299(17)
    N1 0.0210(9) 0.0339(11) 0.0381(11) 0.0003(8) 0.0031(8) 0.0045(9)
    O1 0.0282(8) 0.0432(10) 0.0289(8) 0.0098(7) 0.0016(6) 0.0045(7)
    O2 0.0359(9) 0.0629(13) 0.0347(9) 0.0014(9) 0.0096(8) -0.0020(9)
    O5 0.0384(10) 0.0422(11) 0.0479(11) -0.0069(8) 0.0020(8) 0.0045(9)
    C1 0.0277(11) 0.0292(11) 0.0275(11) -0.0026(9) -0.0002(9) -0.0030(9)
    C2 0.0324(13) 0.0342(13) 0.0398(13) 0.0035(10) 0.0056(10) -0.0041(11)
    C3 0.0520(16) 0.0416(15) 0.0376(14) -0.0031(13) 0.0153(12) -0.0097(12)
    C4 0.0621(18) 0.0452(16) 0.0273(12) -0.0051(14) 0.0025(12) -0.0001(11)
    C5 0.0418(14) 0.0405(14) 0.0336(13) 0.0004(12) -0.0058(11) 0.0037(11)
    C6 0.0299(11) 0.0329(13) 0.0306(12) -0.0031(10) -0.0024(9) 0.0016(10)
    C7 0.0226(11) 0.0355(13) 0.0407(13) 0.0017(9) -0.0057(9) 0.0059(11)
    C8 0.0230(11) 0.0460(15) 0.0508(16) 0.0018(11) 0.0102(10) 0.0048(12)
    C9 0.0386(14) 0.0441(15) 0.0513(16) 0.0002(12) 0.0186(12) -0.0007(13)
    O3 0.030(3) 0.036(2) 0.017(3) -0.0034(18) -0.002(2) -0.002(2)
    O4 0.026(3) 0.040(3) 0.036(3) -0.007(2) -0.003(3) -0.002(2)
    C10 0.034(3) 0.038(3) 0.037(3) -0.0057(17) -0.005(3) -0.004(2)
    C11 0.031(3) 0.037(2) 0.024(3) -0.0048(15) 0.000(2) -0.0031(16)
    C12 0.042(4) 0.036(3) 0.048(3) -0.007(2) -0.013(3) 0.000(2)
    C13 0.041(4) 0.038(3) 0.048(3) -0.004(2) -0.014(3) 0.000(2)
    C14 0.040(3) 0.040(3) 0.033(3) -0.005(2) -0.012(2) 0.000(2)
    C15 0.032(2) 0.039(3) 0.028(3) -0.0076(19) -0.0067(19) 0.001(3)
    C16 0.028(2) 0.035(2) 0.015(3) -0.0042(15) 0.0015(18) -0.0029(19)
    O3' 0.026(3) 0.035(3) 0.022(4) -0.005(2) 0.001(2) -0.002(3)
    O4' 0.029(4) 0.048(4) 0.039(4) -0.009(3) 0.005(3) 0.003(3)
    C10' 0.037(4) 0.045(4) 0.041(4) -0.011(2) -0.001(3) 0.000(3)
    C11' 0.038(3) 0.039(3) 0.034(4) -0.008(2) 0.003(3) -0.002(2)
    C12' 0.048(4) 0.038(3) 0.042(4) -0.009(2) -0.005(4) -0.001(3)
    C13' 0.049(4) 0.039(3) 0.046(4) -0.008(3) -0.007(3) -0.004(3)
    C14' 0.040(4) 0.039(3) 0.048(5) -0.004(3) -0.013(3) -0.001(3)
    C15' 0.040(3) 0.038(3) 0.037(4) -0.003(2) -0.008(3) -0.004(3)
    C16' 0.034(3) 0.037(3) 0.020(4) -0.0031(19) 0.001(2) -0.001(3)
_geom_special_details
;
All e.s.d.'s (except the e.s.d. in the dihedral angle between two l.s. planes)
are estimated using the full covariance matrix. The cell e.s.d.'s are taken
into account individually in the estimation of e.s.d.'s in distances, angles
and torsion angles; correlations between e.s.d.'s in cell parameters are only
used when they are defined by crystal symmetry. An approximate (isotropic)
treatment of cell e.s.d.'s is used for estimating e.s.d.'s involving l.s.
planes.
;
loop_
    _geom_bond_atom_site_label_1
    _geom_bond_atom_site_label_2
    _geom_bond_site_symmetry_2
    _geom_bond_distance
    _geom_bond_publ_flag
    V1 O5 . 1.5886(19) y
    V1 O3 . 1.859(3) y
    V1 O2 . 1.8333(18) y
    V1 O1 . 1.8957(17) y
    V1 O3' . 1.859(3) y
    V1 N1 . 2.0966(19) y
    V1 O4' . 2.269(4) y
    V1 O4 . 2.275(3) y
    N1 C7 . 1.275(3) ?
    N1 C8 . 1.464(3) ?
    O1 C1 . 1.325(3) ?
    O2 C9 . 1.404(3) ?
    C1 C2 . 1.400(3) ?
    C1 C6 . 1.413(3) ?
    C2 C3 . 1.377(4) ?
    C2 H2 . 0.9300 ?
    C3 C4 . 1.386(4) ?
    C3 H3 . 0.9300 ?
    C4 C5 . 1.367(4) ?
    C4 H4 . 0.9300 ?
    C5 C6 . 1.401(3) ?
    C5 H5 . 0.9300 ?
    C6 C7 . 1.436(3) ?
    C7 H7 . 0.9300 ?
    C8 C9 . 1.500(4) ?
    C8 H8A . 0.9700 ?
    C8 H8B . 0.9700 ?
    C9 H9A . 0.9700 ?
    C9 H9B . 0.9700 ?
    O3 C16 . 1.330(4) ?
    O4 C10 . 1.220(4) ?
    C10 C11 . 1.439(5) ?
    C10 H10 . 0.9300 ?
    C11 C12 . 1.402(4) ?
    C11 C16 . 1.401(5) ?
    C12 C13 . 1.372(6) ?
    C12 H12 . 0.9300 ?
    C13 C14 . 1.369(7) ?
    C13 H13 . 0.9300 ?
    C14 C15 . 1.379(5) ?
    C14 H14 . 0.9300 ?
    C15 C16 . 1.401(4) ?
    C15 H15 . 0.9300 ?
    O3' C16' . 1.330(4) ?
    O4' C10' . 1.220(4) ?
    C10' C11' . 1.439(5) ?
    C10' H10' . 0.9300 ?
    C11' C12' . 1.402(4) ?
    C11' C16' . 1.401(5) ?
    C12' C13' . 1.372(6) ?
    C12' H12' . 0.9300 ?
    C13' C14' . 1.369(7) ?
    C13' H13' . 0.9300 ?
    C14' C15' . 1.380(5) ?
    C14' H14' . 0.9300 ?
    C15' C16' . 1.402(4) ?
    C15' H15' . 0.9300 ?
loop_
    _geom_angle_atom_site_label_1
    _geom_angle_atom_site_label_2
    _geom_angle_atom_site_label_3
    _geom_angle_site_symmetry_1
    _geom_angle_site_symmetry_3
    _geom_angle
    _geom_angle_publ_flag
    O5 V1 O3 . . 99.65(14) ?
    O5 V1 O2 . . 100.72(10) ?
    O3 V1 O2 . . 96.2(5) ?
    O5 V1 O1 . . 97.12(9) ?
    O3 V1 O1 . . 99.3(5) ?
    O2 V1 O1 . . 153.94(8) ?
    O5 V1 O3' . . 102.82(18) ?
    O2 V1 O3' . . 103.4(6) ?
    O1 V1 O3' . . 90.9(6) ?
    O5 V1 N1 . . 92.39(9) ?
    O3 V1 N1 . . 167.5(2) ?
    O2 V1 N1 . . 78.28(8) ?
    O1 V1 N1 . . 82.15(7) ?
    O3' V1 N1 . . 164.0(2) ?
    O5 V1 O4' . . 174.29(18) ?
    O2 V1 O4' . . 78.5(5) ?
    O1 V1 O4' . . 81.8(5) ?
    O3' V1 O4' . . 82.83(15) ?
    N1 V1 O4' . . 81.91(16) ?
    O5 V1 O4 . . 173.8(4) ?
    O3 V1 O4 . . 82.66(13) ?
    O2 V1 O4 . . 84.7(4) ?
    O1 V1 O4 . . 76.8(4) ?
    N1 V1 O4 . . 85.69(13) ?
    C7 N1 C8 . . 120.8(2) ?
    C7 N1 V1 . . 126.16(16) ?
    C8 N1 V1 . . 112.34(16) ?
    C1 O1 V1 . . 128.93(15) ?
    C9 O2 V1 . . 119.57(16) ?
    O1 C1 C2 . . 120.0(2) ?
    O1 C1 C6 . . 121.5(2) ?
    C2 C1 C6 . . 118.4(2) ?
    C3 C2 C1 . . 120.4(2) ?
    C3 C2 H2 . . 119.8 ?
    C1 C2 H2 . . 119.8 ?
    C2 C3 C4 . . 121.3(3) ?
    C2 C3 H3 . . 119.3 ?
    C4 C3 H3 . . 119.3 ?
    C5 C4 C3 . . 119.1(2) ?
    C5 C4 H4 . . 120.4 ?
    C3 C4 H4 . . 120.4 ?
    C4 C5 C6 . . 121.2(2) ?
    C4 C5 H5 . . 119.4 ?
    C6 C5 H5 . . 119.4 ?
    C5 C6 C1 . . 119.5(2) ?
    C5 C6 C7 . . 119.8(2) ?
    C1 C6 C7 . . 120.6(2) ?
    N1 C7 C6 . . 123.9(2) ?
    N1 C7 H7 . . 118.0 ?
    C6 C7 H7 . . 118.0 ?
    N1 C8 C9 . . 104.2(2) ?
    N1 C8 H8A . . 110.9 ?
    C9 C8 H8A . . 110.9 ?
    N1 C8 H8B . . 110.9 ?
    C9 C8 H8B . . 110.9 ?
    H8A C8 H8B . . 108.9 ?
    O2 C9 C8 . . 106.6(2) ?
    O2 C9 H9A . . 110.4 ?
    C8 C9 H9A . . 110.4 ?
    O2 C9 H9B . . 110.4 ?
    C8 C9 H9B . . 110.4 ?
    H9A C9 H9B . . 108.6 ?
    C16 O3 V1 . . 137.1(4) ?
    C10 O4 V1 . . 126.2(3) ?
    O4 C10 C11 . . 126.6(3) ?
    O4 C10 H10 . . 116.7 ?
    C11 C10 H10 . . 116.7 ?
    C12 C11 C16 . . 120.1(4) ?
    C12 C11 C10 . . 118.4(4) ?
    C16 C11 C10 . . 121.4(3) ?
    C13 C12 C11 . . 120.5(4) ?
    C13 C12 H12 . . 119.7 ?
    C11 C12 H12 . . 119.7 ?
    C12 C13 C14 . . 119.4(4) ?
    C12 C13 H13 . . 120.3 ?
    C14 C13 H13 . . 120.3 ?
    C13 C14 C15 . . 121.6(4) ?
    C13 C14 H14 . . 119.2 ?
    C15 C14 H14 . . 119.2 ?
    C14 C15 C16 . . 120.1(4) ?
    C14 C15 H15 . . 119.9 ?
    C16 C15 H15 . . 119.9 ?
    O3 C16 C15 . . 117.7(4) ?
    O3 C16 C11 . . 124.1(3) ?
    C15 C16 C11 . . 118.2(3) ?
    C16' O3' V1 . . 138.1(2) ?
    C10' O4' V1 . . 126.5(3) ?
    O4' C10' C11' . . 126.6(3) ?
    O4' C10' H10' . . 116.7 ?
    C11' C10' H10' . . 116.7 ?
    C12' C11' C16' . . 120.0(4) ?
    C12' C11' C10' . . 118.4(4) ?
    C16' C11' C10' . . 121.4(3) ?
    C13' C12' C11' . . 120.5(4) ?
    C13' C12' H12' . . 119.7 ?
    C11' C12' H12' . . 119.7 ?
    C12' C13' C14' . . 119.4(4) ?
    C12' C13' H13' . . 120.3 ?
    C14' C13' H13' . . 120.3 ?
    C13' C14' C15' . . 121.6(4) ?
    C13' C14' H14' . . 119.2 ?
    C15' C14' H14' . . 119.2 ?
    C14' C15' C16' . . 120.1(4) ?
    C14' C15' H15' . . 119.9 ?
    C16' C15' H15' . . 119.9 ?
    O3' C16' C15' . . 117.7(4) ?
    O3' C16' C11' . . 124.0(3) ?
    C15' C16' C11' . . 118.2(3) ?
loop_
    _geom_torsion_atom_site_label_1
    _geom_torsion_atom_site_label_2
    _geom_torsion_atom_site_label_3
    _geom_torsion_atom_site_label_4
    _geom_torsion_site_symmetry_1
    _geom_torsion_site_symmetry_2
    _geom_torsion_site_symmetry_3
    _geom_torsion_site_symmetry_4
    _geom_torsion
    _geom_torsion_publ_flag
    O5 V1 O1 C1 . . . . 46.7(2) ?
    O3 V1 O1 C1 . . . . 147.7(2) ?
    O2 V1 O1 C1 . . . . -86.3(3) ?
    O3' V1 O1 C1 . . . . 149.7(3) ?
    N1 V1 O1 C1 . . . . -44.75(19) ?
    O4' V1 O1 C1 . . . . -127.6(2) ?
    O4 V1 O1 C1 . . . . -132.1(2) ?
    O5 V1 O2 C9 . . . . -68.2(2) ?
    O3 V1 O2 C9 . . . . -169.3(2) ?
    O1 V1 O2 C9 . . . . 64.2(3) ?
    O3' V1 O2 C9 . . . . -174.3(3) ?
    N1 V1 O2 C9 . . . . 22.07(19) ?
    O4' V1 O2 C9 . . . . 106.1(3) ?
    O4 V1 O2 C9 . . . . 108.7(2) ?
    V1 O1 C1 C2 . . . . -147.23(18) ?
    V1 O1 C1 C6 . . . . 36.1(3) ?
    O1 C1 C2 C3 . . . . -179.7(2) ?
    C6 C1 C2 C3 . . . . -2.9(4) ?
    C1 C2 C3 C4 . . . . 2.1(4) ?
    C2 C3 C4 C5 . . . . 0.6(4) ?
    C3 C4 C5 C6 . . . . -2.5(4) ?
    C4 C5 C6 C1 . . . . 1.7(4) ?
    C4 C5 C6 C7 . . . . 176.7(3) ?
    O1 C1 C6 C5 . . . . 177.7(2) ?
    C2 C1 C6 C5 . . . . 1.0(4) ?
    O1 C1 C6 C7 . . . . 2.8(4) ?
    C2 C1 C6 C7 . . . . -173.9(2) ?
    C8 N1 C7 C6 . . . . 176.5(2) ?
    V1 N1 C7 C6 . . . . -13.5(4) ?
    C5 C6 C7 N1 . . . . 173.2(2) ?
    C1 C6 C7 N1 . . . . -11.9(4) ?
    C7 N1 C8 C9 . . . . 141.9(2) ?
    V1 N1 C8 C9 . . . . -29.4(2) ?
    V1 O2 C9 C8 . . . . -45.1(3) ?
    N1 C8 C9 O2 . . . . 44.1(3) ?
    O5 V1 O3 C16 . . . . 157.8(14) ?
    O2 V1 O3 C16 . . . . -100.1(14) ?
    O1 V1 O3 C16 . . . . 58.9(15) ?
    N1 V1 O3 C16 . . . . -37(3) ?
    O4 V1 O3 C16 . . . . -16.3(14) ?
    V1 O4 C10 C11 . . . . -2.3(18) ?
    O4 C10 C11 C12 . . . . 178.8(12) ?
    O4 C10 C11 C16 . . . . -6.3(16) ?
    C16 C11 C12 C13 . . . . 1.0(14) ?
    C10 C11 C12 C13 . . . . 176.0(8) ?
    C11 C12 C13 C14 . . . . 0.4(12) ?
    C12 C13 C14 C15 . . . . -0.2(12) ?
    C13 C14 C15 C16 . . . . -1.3(13) ?
    V1 O3 C16 C15 . . . . -166.8(12) ?
    V1 O3 C16 C11 . . . . 14(2) ?
    C14 C15 C16 O3 . . . . -177.1(11) ?
    C14 C15 C16 C11 . . . . 2.5(13) ?
    C12 C11 C16 O3 . . . . 177.2(12) ?
    C10 C11 C16 O3 . . . . 2.3(15) ?
    C12 C11 C16 C15 . . . . -2.4(13) ?
    C10 C11 C16 C15 . . . . -177.2(9) ?
    O5 V1 O3' C16' . . . . 174.4(17) ?
    O2 V1 O3' C16' . . . . -81.1(18) ?
    O1 V1 O3' C16' . . . . 76.9(18) ?
    N1 V1 O3' C16' . . . . 13(4) ?
    O4' V1 O3' C16' . . . . -4.7(17) ?
    V1 O4' C10' C11' . . . . -8(2) ?
    O4' C10' C11' C12' . . . . -178.7(16) ?
    O4' C10' C11' C16' . . . . 6(2) ?
    C16' C11' C12' C13' . . . . -4.1(17) ?
    C10' C11' C12' C13' . . . . -179.8(10) ?
    C11' C12' C13' C14' . . . . 2.4(15) ?
    C12' C13' C14' C15' . . . . -0.8(14) ?
    C13' C14' C15' C16' . . . . 1.0(16) ?
    V1 O3' C16' C15' . . . . -178.2(15) ?
    V1 O3' C16' C11' . . . . 4(2) ?
    C14' C15' C16' O3' . . . . 179.8(13) ?
    C14' C15' C16' C11' . . . . -2.6(17) ?
    C12' C11' C16' O3' . . . . -178.5(15) ?
    C10' C11' C16' O3' . . . . -2.9(19) ?
    C12' C11' C16' C15' . . . . 4.1(17) ?
    C10' C11' C16' C15' . . . . 179.7(12) ?
loop_
    _geom_hbond_atom_site_label_D
    _geom_hbond_atom_site_label_H
    _geom_hbond_atom_site_label_A
    _geom_hbond_site_symmetry_A
    _geom_hbond_distance_DH
    _geom_hbond_distance_HA
    _geom_hbond_distance_DA
    _geom_hbond_angle_DHA
    C3 H3 O5 2_555 0.93 2.56 3.352(4) 143
    C5 H5 O4 2_645 0.93 2.50 3.220(13) 134
    C2 H2 Cg 2_555 0.93 2.84 3.615(3) 141
_shelx_hkl_file
;
   1   0   0    6.25    0.18
   1   0   0    5.65    0.18
   1   0   0    5.82    0.17
  -1   0   0    5.76    0.17
  -1   0   0    5.97    0.18
  -1   0   0    5.75    0.18
  -2   0   0   94.23    2.06
  -2   0   0   95.93    2.09
   2   0   0   96.52    2.08
   2   0   0   92.53    2.06
   2   0   0   95.89    2.01
  -2   0   0   95.33    2.01
   3   0   0    0.20    0.09
  -3   0   0    0.17    0.09
   3   0   0    0.43    0.08
  -3   0   0    0.36    0.12
  -4   0   0   64.55    1.59
  -4   0   0   68.59    1.62
   4   0   0   65.54    1.53
   5   0   0    1.31    0.20
  -5   0   0    1.80    0.24
  -5   0   0    1.81    0.24
  -6   0   0    5.22    0.38
  -6   0   0    5.00    0.37
   6   0   0    5.49    0.34
  -7   0   0    1.04    0.27
   7   0   0    0.82    0.22
  -7   0   0    0.50    0.21
   8   0   0    0.69    0.23
  -8   0   0    0.74    0.28
   9   0   0   10.53    0.59
  -9   0   0    9.53    0.66
   0  -1   0   -0.35    0.05
  -1  -1   0  590.52   12.36
  -1  -1   0  591.79   12.18
  -1  -1   0  593.38   12.59
   1  -1   0  584.41   12.04
   1  -1   0  600.75   12.42
   1  -1   0  591.42   12.22
   1   1   0  578.33   12.44
   1   1   0  603.20   12.18
  -1   1   0  514.32   12.36
  -1   1   0  602.48   12.08
   1   1   0  615.25   12.36
  -1   1   0  592.56   12.44
  -2  -1   0   49.30    1.13
  -2  -1   0   46.81    1.06
   2  -1   0   46.42    1.03
   2  -1   0   47.07    1.06
  -2  -1   0   46.18    1.10
   2  -1   0   47.14    1.07
  -2   1   0   46.04    1.06
  -2   1   0   45.25    1.07
   2   1   0   47.35    1.07
   2   1   0   47.42    1.11
  -2   1   0   47.28    1.03
   2   1   0   48.82    1.11
   3  -1   0   43.57    1.04
  -3  -1   0   43.03    1.08
   3  -1   0   43.89    1.00
  -3  -1   0   42.23    1.09
  -3   1   0   42.13    1.03
   3   1   0   43.26    1.04
  -3   1   0   43.22    0.99
  -3   1   0   43.29    1.05
  -4  -1   0    0.36    0.13
   4  -1   0    0.41    0.12
   4  -1   0    0.27    0.10
  -4  -1   0    0.57    0.14
  -4   1   0    0.48    0.14
   4   1   0    0.58    0.13
  -4   1   0    0.45    0.12
  -5  -1   0   31.42    0.94
  -5  -1   0   30.01    0.94
   5  -1   0   30.79    0.84
  -5   1   0   29.74    0.88
   5   1   0   30.82    0.87
  -5   1   0   29.12    0.89
  -6  -1   0    5.12    0.38
  -6  -1   0    5.21    0.39
   6  -1   0    4.76    0.31
  -6   1   0    4.07    0.34
   6   1   0    4.40    0.33
  -6   1   0    4.38    0.34
  -7  -1   0    6.12    0.46
  -7  -1   0    5.37    0.45
   7  -1   0    5.68    0.39
   7   1   0    6.37    0.41
  -7   1   0    6.42    0.46
  -8  -1   0    7.40    0.55
   8  -1   0    7.47    0.45
   8   1   0    7.32    0.49
  -8   1   0    8.30    0.54
   9  -1   0    0.65    0.24
  -9  -1   0    0.69    0.33
  -9   1   0    0.73    0.31
   9   1   0    0.86    0.29
   0  -2   0 1000.00   20.08
   0  -2   0  957.86   20.57
   0  -2   0  993.71   20.34
   0   2   0  982.45   20.53
   0   2   0  974.53   20.02
   0   2   0  989.63   20.30
   0   2   0  952.63   20.55
  -1  -2   0   35.15    0.84
  -1  -2   0   35.63    0.81
  -1  -2   0   34.54    0.84
   1  -2   0   34.96    0.77
   1  -2   0   35.00    0.77
   1  -2   0   35.97    0.76
   1  -2   0   36.03    0.78
   1  -2   0   36.31    0.78
   1   2   0   35.36    0.84
  -1   2   0   35.09    0.79
  -1   2   0   36.41    0.77
   1   2   0   35.40    0.84
   1   2   0   35.84    0.81
  -2  -2   0   30.59    0.77
  -2  -2   0   28.32    0.76
   2  -2   0   28.93    0.68
   2  -2   0   28.59    0.66
   2  -2   0   29.14    0.68
  -2   2   0   28.25    0.67
   2   2   0   29.68    0.73
   2   2   0   29.24    0.76
  -2   2   0   28.74    0.68
  -2   2   0   29.36    0.66
  -2   2   0   28.38    0.69
  -3  -2   0    1.20    0.17
   3  -2   0    1.13    0.12
   3  -2   0    1.10    0.11
  -3  -2   0    0.90    0.16
  -3   2   0    0.97    0.11
  -3   2   0    1.32    0.11
  -3   2   0    1.15    0.12
  -3   2   0    1.13    0.13
   3   2   0    0.95    0.14
  -4  -2   0   72.75    1.84
   4  -2   0   77.44    1.70
  -4  -2   0   75.21    1.86
   4  -2   0   78.23    1.76
   4   2   0   76.25    1.78
  -4   2   0   74.05    1.77
  -4   2   0   74.55    1.74
  -4   2   0   77.21    1.75
  -5  -2   0   40.50    1.19
  -5  -2   0   41.72    1.20
   5  -2   0   39.71    1.03
   5   2   0   39.62    1.11
  -5   2   0   42.74    1.08
  -5   2   0   40.52    1.11
  -5   2   0   40.34    1.06
  -6  -2   0   19.41    0.77
  -6  -2   0   17.66    0.75
   6  -2   0   19.14    0.63
   6   2   0   18.71    0.70
  -6   2   0   19.43    0.71
  -6   2   0   19.14    0.67
  -7  -2   0    2.39    0.36
   7  -2   0    2.80    0.29
  -7  -2   0    2.14    0.36
  -7   2   0    2.53    0.34
   7   2   0    2.42    0.34
  -8  -2   0    2.04    0.37
  -8  -2   0    2.00    0.39
   8  -2   0    1.45    0.26
  -8   2   0    1.66    0.34
   8   2   0    1.32    0.30
   9   2   0    3.97    0.47
  -9   2   0    2.11    0.42
   0  -3   0   -0.03    0.05
   0  -3   0    0.18    0.06
   0  -3   0   -0.08    0.04
   0   3   0    0.08    0.05
   0   3   0    0.06    0.05
   0   3   0   -0.07    0.05
   0   3   0    0.03    0.04
  -1  -3   0  132.05    2.86
  -1  -3   0  130.98    2.83
   1  -3   0  132.23    2.78
   1  -3   0  134.22    2.75
   1  -3   0  130.54    2.75
   1  -3   0  132.37    2.78
  -1  -3   0  132.40    2.77
  -1   3   0  132.66    2.74
   1   3   0  127.29    2.77
  -1   3   0  128.85    2.79
   1   3   0  134.27    2.87
   2  -3   0   41.68    0.92
   2  -3   0   41.10    0.92
   2  -3   0   40.69    0.90
  -2  -3   0   39.65    1.03
   2  -3   0   40.73    0.92
  -2  -3   0   40.42    1.04
   2   3   0   40.95    0.99
  -2   3   0   40.43    0.94
  -2   3   0   41.66    0.90
   2   3   0   40.48    1.03
   3  -3   0   13.77    0.38
  -3  -3   0   13.54    0.51
  -3  -3   0   14.22    0.52
   3  -3   0   13.68    0.41
  -3   3   0   13.49    0.41
   3   3   0   13.97    0.47
  -3   3   0   14.26    0.39
  -3   3   0   14.34    0.40
   4  -3   0   14.14    0.45
   4  -3   0   13.40    0.41
  -4  -3   0   13.53    0.55
  -4  -3   0   12.90    0.54
  -4   3   0   13.61    0.43
   4   3   0   13.80    0.51
  -4   3   0   12.70    0.42
  -4   3   0   13.21    0.45
  -5  -3   0    6.89    0.44
  -5  -3   0    7.76    0.46
   5  -3   0    7.44    0.33
  -5   3   0    8.06    0.38
  -5   3   0    7.48    0.34
   5   3   0    6.89    0.38
  -6  -3   0    0.35    0.24
   6  -3   0    0.15    0.13
  -6  -3   0    0.15    0.20
   6   3   0    0.14    0.19
  -6   3   0    0.34    0.18
  -7  -3   0   19.59    0.88
  -7  -3   0   21.04    0.89
   7  -3   0   20.09    0.68
  -7   3   0   19.43    0.77
   7   3   0   21.60    0.83
  -8  -3   0    2.36    0.43
  -8  -3   0    1.99    0.41
   8   3   0    2.18    0.37
  -8   3   0    2.43    0.36
  -9   3   0    1.71    0.37
   0  -4   0   50.87    1.17
   0  -4   0   52.33    1.14
   0  -4   0   50.12    1.17
   0   4   0   51.93    1.18
   0   4   0   49.70    1.17
   0   4   0   50.39    1.14
   1  -4   0   37.99    0.87
  -1  -4   0   37.55    0.96
   1  -4   0   37.22    0.88
   1  -4   0   38.65    0.86
  -1  -4   0   37.72    0.95
  -1   4   0   36.16    0.88
  -1   4   0   37.63    0.89
  -1   4   0   39.83    0.89
   1   4   0   37.94    0.96
   1   4   0   37.83    0.91
   1   4   0   38.87    0.95
   2  -4   0   12.49    0.34
   2  -4   0   12.75    0.34
   2  -4   0   12.45    0.35
  -2  -4   0   11.67    0.46
  -2  -4   0   13.07    0.47
   2   4   0   12.48    0.42
  -2   4   0   13.01    0.33
  -2   4   0   13.39    0.34
  -2   4   0   12.62    0.37
   3  -4   0    1.88    0.12
  -3  -4   0    1.78    0.23
   3  -4   0    2.01    0.13
  -3  -4   0    2.41    0.26
  -3   4   0    1.87    0.11
   3   4   0    1.80    0.21
  -3   4   0    1.70    0.13
  -3   4   0    1.89    0.15
  -4  -4   0   36.89    1.10
  -4  -4   0   35.28    1.08
   4  -4   0   36.55    0.92
   4  -4   0   36.53    0.88
   4   4   0   37.70    1.04
  -4   4   0   35.89    0.91
  -4   4   0   37.07    0.94
   5  -4   0    0.62    0.13
  -5  -4   0    0.94    0.25
  -5  -4   0    0.75    0.23
  -5   4   0    0.45    0.15
   5   4   0    0.83    0.21
   6  -4   0    4.46    0.27
  -6  -4   0    5.66    0.52
  -6  -4   0    5.05    0.49
  -6   4   0    5.06    0.35
   6   4   0    5.16    0.40
  -7  -4   0    4.36    0.52
  -7  -4   0    5.60    0.55
   7   4   0    5.05    0.48
  -7   4   0    4.55    0.42
  -8  -4   0    5.26    0.58
  -8  -4   0    6.07    0.63
   8   4   0    5.15    0.54
  -8   4   0    5.27    0.47
  -9  -4   0    0.44    0.34
   0  -5   0    0.01    0.08
   0  -5   0   -0.10    0.07
   0   5   0    0.00    0.08
   0   5   0   -0.02    0.05
   0   5   0    0.01    0.08
  -1  -5   0   33.52    0.86
   1  -5   0   31.25    0.77
   1  -5   0   31.43    0.78
  -1  -5   0   30.82    0.86
   1  -5   0   32.67    0.75
  -1   5   0   31.71    0.79
   1   5   0   30.76    0.84
  -1   5   0   31.54    0.79
   1   5   0   33.63    0.87
   1   5   0   32.12    0.82
  -2  -5   0    4.60    0.29
   2  -5   0    4.11    0.18
   2  -5   0    4.23    0.17
   2  -5   0    4.22    0.17
  -2  -5   0    4.44    0.29
   2  -5   0    4.72    0.18
  -2   5   0    4.53    0.20
   2   5   0    4.65    0.29
  -2   5   0    4.80    0.15
   2   5   0    4.14    0.25
  -3  -5   0   44.91    1.26
   3  -5   0   46.40    1.03
  -3  -5   0   44.95    1.24
   3  -5   0   45.39    1.06
  -3   5   0   45.33    1.08
   3   5   0   47.29    1.20
  -3   5   0   45.03    0.98
   4  -5   0    2.17    0.16
  -4  -5   0    2.64    0.34
  -4  -5   0    2.57    0.33
  -4   5   0    2.26    0.19
   4   5   0    2.62    0.30
  -5  -5   0    2.97    0.38
  -5  -5   0    2.67    0.38
  -5   5   0    3.24    0.27
   5   5   0    3.56    0.36
  -6  -5   0    7.43    0.53
  -6  -5   0    6.49    0.52
   6   5   0    7.29    0.48
  -6   5   0    7.84    0.40
  -7  -5   0    6.20    0.61
  -7  -5   0    6.29    0.62
   7   5   0    6.73    0.51
  -7   5   0    6.70    0.42
  -8  -5   0    0.84    0.35
  -8  -5   0    0.11    0.27
   8   5   0    0.61    0.25
  -8   5   0    0.86    0.26
   0  -6   0    0.97    0.14
   0  -6   0    0.53    0.13
   0   6   0    0.64    0.14
   0   6   0    0.59    0.10
   0   6   0    0.82    0.14
   1  -6   0   10.74    0.34
  -1  -6   0   11.21    0.42
   1  -6   0   10.42    0.37
  -1  -6   0   10.63    0.43
  -1   6   0   11.05    0.38
   1   6   0   10.84    0.42
   1   6   0   11.08    0.43
   1   6   0   10.50    0.39
  -1   6   0   10.87    0.32
  -1   6   0   10.76    0.38
  -2  -6   0   26.21    0.84
   2  -6   0   27.05    0.66
  -2  -6   0   27.89    0.83
   2   6   0   27.47    0.83
   2   6   0   26.30    0.78
  -2   6   0   26.73    0.70
   3  -6   0    0.21    0.08
  -3  -6   0    0.05    0.16
  -3  -6   0    0.08    0.17
  -3   6   0    0.30    0.10
   3   6   0   -0.07    0.16
   3   6   0   -0.09    0.13
  -4  -6   0    7.02    0.46
  -4  -6   0    6.61    0.44
  -4   6   0    6.23    0.28
   4   6   0    6.35    0.43
   4   6   0    6.00    0.39
  -5  -6   0    3.05    0.40
  -5  -6   0    2.32    0.36
   5   6   0    2.21    0.35
  -5   6   0    2.70    0.23
   5   6   0    3.15    0.37
  -6  -6   0    2.25    0.40
  -6  -6   0    1.97    0.39
   6   6   0    1.99    0.34
   6   6   0    2.64    0.39
  -6   6   0    1.93    0.24
  -7  -6   0    0.67    0.34
  -7  -6   0    1.06    0.35
   7   6   0    1.13    0.35
   7   6   0    1.01    0.32
  -7   6   0    1.38    0.24
   0  -7   0    0.41    0.14
   0   7   0    0.24    0.13
   1  -7   0    9.12    0.36
  -1  -7   0    8.39    0.42
   1   7   0    9.27    0.41
  -1   7   0    9.13    0.36
  -2  -7   0    2.97    0.33
  -2  -7   0    3.59    0.34
   2   7   0    3.28    0.30
  -2   7   0    2.97    0.21
   2   7   0    2.99    0.31
  -3  -7   0   12.95    0.62
  -3  -7   0   12.62    0.58
   3   7   0   12.56    0.54
  -3   7   0   12.91    0.42
   3   7   0   12.03    0.56
  -4  -7   0    1.90    0.31
  -4  -7   0    1.44    0.30
   4   7   0    1.72    0.30
  -4   7   0    1.77    0.17
   4   7   0    1.55    0.28
  -5  -7   0    3.39    0.44
  -5  -7   0    3.24    0.42
   5   7   0    3.12    0.39
   5   7   0    3.12    0.41
  -6  -7   0    3.29    0.48
  -6  -7   0    3.89    0.49
   6   7   0    2.91    0.43
   6   7   0    3.80    0.44
  -7  -7   0    1.52    0.43
   0  -8   0    2.42    0.26
   0   8   0    2.30    0.25
  -1  -8   0    0.61    0.18
   1  -8   0   -0.08    0.10
   1   8   0   -0.06    0.14
  -1   8   0    0.08    0.12
  -2  -8   0    4.88    0.39
   2   8   0    5.65    0.37
  -2   8   0    5.08    0.27
  -3  -8   0    2.93    0.38
   3   8   0    2.18    0.33
   3   8   0    2.28    0.31
  -3   8   0    2.42    0.19
  -4  -8   0    2.33    0.37
   4   8   0    1.86    0.33
   4   8   0    2.52    0.36
  -5  -8   0    0.15    0.29
   5   8   0    0.55    0.24
   5   8   0    0.05    0.23
   6   8   0    1.76    0.36
   0  -9   0   -0.05    0.14
   0   9   0    0.09    0.14
   1  -9   0    1.14    0.19
  -1  -9   0    0.87    0.22
   1   9   0    1.04    0.23
  -1   9   0    1.17    0.19
  -2  -9   0   -0.02    0.18
   2   9   0    0.14    0.20
  -3  -9   0    4.04    0.47
   3   9   0    3.28    0.40
  -4  -9   0    1.51    0.36
   4   9   0    1.33    0.29
   4   9   0    1.63    0.36
   5   9   0    2.91    0.42
   0 -10   0    1.04    0.22
   0  10   0    0.92    0.22
  -1 -10   0    0.10    0.19
   1 -10   0   -0.11    0.14
   1  10   0   -0.06    0.19
  -2 -10   0    3.14    0.41
   2  10   0    2.86    0.38
  -3 -10   0    0.61    0.28
   3  10   0    0.12    0.25
   1  11   0    1.62    0.31
   9   0  -1    0.15    0.21
  -9   0   1    0.09    0.27
   8   0  -1    0.05    0.17
  -8   0   1    0.33    0.25
   7   0  -1    0.07    0.16
  -7   0   1    0.07    0.18
  -7   0   1    0.05    0.20
   6   0  -1   -0.06    0.12
  -6   0   1    0.15    0.15
  -6   0   1   -0.36    0.14
   5   0  -1   -0.17    0.10
  -5   0   1    0.29    0.14
  -5   0   1    0.23    0.14
  -4   0   1   -0.04    0.10
  -4   0   1   -0.03    0.09
   4   0  -1   -0.10    0.05
  -3   0   1   -0.10    0.07
  -3   0   1    0.08    0.09
   3   0  -1   -0.02    0.06
   3   0  -1    0.03    0.07
  -2   0   1   -0.08    0.05
   2   0  -1   -0.04    0.06
   2   0  -1   -0.04    0.05
   2   0  -1    0.04    0.05
  -2   0   1   -0.08    0.06
  -2   0   1    0.01    0.04
  -1   0   1    0.02    0.03
   1   0  -1    0.02    0.04
  -1   0   1    0.01    0.04
   1   0  -1    0.03    0.03
   1   0  -1   -0.03    0.02
  -1   0   1   -0.04    0.03
   0   0   1    0.00    0.00
   0   0   1    0.00    0.00
   0   0   1    0.00    0.00
   0   0  -1    0.00    0.00
   0   0  -1    0.00    0.00
   0   0  -1    0.00    0.00
   0   0   1    0.00    0.00
   0   0  -1    0.00    0.00
  -1   0  -1   -0.06    0.04
   1   0   1    0.02    0.03
   1   0   1    0.04    0.04
   1   0   1   -0.04    0.03
  -1   0  -1   -0.06    0.03
  -1   0  -1    0.03    0.02
  -2   0  -1   -0.01    0.07
   2   0   1   -0.03    0.06
   2   0   1   -0.01    0.05
  -2   0  -1    0.08    0.06
  -2   0  -1   -0.06    0.04
   2   0   1   -0.05    0.04
  -3   0  -1   -0.01    0.08
  -3   0  -1   -0.07    0.09
   3   0   1   -0.01    0.07
   3   0   1    0.07    0.07
   4   0   1    0.13    0.09
  -4   0  -1    0.15    0.11
  -4   0  -1    0.02    0.09
  -5   0  -1    0.14    0.12
   5   0   1    0.01    0.11
  -5   0  -1    0.12    0.14
  -6   0  -1    0.35    0.17
  -6   0  -1    0.25    0.19
   6   0   1   -0.10    0.12
   7   0   1    0.23    0.16
  -7   0  -1    0.28    0.18
  -7   0  -1    0.42    0.23
   8   0   1    0.00    0.17
  -8   0  -1   -0.12    0.20
   9   0   1    0.39    0.23
  -9   0  -1    0.44    0.31
  -9  -1   1    0.19    0.29
   9  -1  -1    0.37    0.22
   9   1  -1    0.08    0.21
  -9   1   1    0.05    0.28
  -8  -1   1    0.41    0.26
   8  -1  -1    0.11    0.17
  -8  -1   1    0.59    0.25
  -8   1   1    0.61    0.26
   8   1  -1    0.09    0.20
  -7  -1   1    0.65    0.25
   7  -1  -1    0.71    0.19
  -7  -1   1    0.60    0.24
   7   1  -1    0.54    0.21
  -7   1   1    0.91    0.26
  -6  -1   1    0.13    0.16
  -6  -1   1    0.20    0.19
   6  -1  -1    0.02    0.12
  -6   1   1    0.19    0.17
   6   1  -1    0.14    0.15
  -6   1   1    0.18    0.16
  -5  -1   1    2.95    0.31
   5  -1  -1    2.25    0.23
  -5  -1   1    2.42    0.28
  -5   1   1    2.40    0.26
  -5   1   1    2.43    0.26
   5   1  -1    2.26    0.25
  -4  -1   1    5.75    0.31
   4  -1  -1    5.56    0.28
   4  -1  -1    5.39    0.26
  -4  -1   1    5.71    0.31
   4   1  -1    5.50    0.28
  -4   1   1    5.66    0.28
  -4   1   1    5.62    0.29
   3  -1  -1   35.98    0.85
   3  -1  -1   35.75    0.89
  -3  -1   1   34.18    0.92
  -3  -1   1   35.93    0.94
  -3   1   1   36.69    0.85
  -3   1   1   35.91    0.89
   3   1  -1   35.05    0.88
  -3   1   1   35.65    0.90
   2  -1  -1    2.90    0.15
   2  -1  -1    2.82    0.14
  -2  -1   1    2.89    0.18
  -2  -1   1    3.08    0.14
   2  -1  -1    3.02    0.13
  -2  -1   1    2.92    0.17
   2   1  -1    2.77    0.17
   2   1  -1    2.85    0.14
  -2   1   1    3.27    0.15
  -2   1   1    3.12    0.16
   2   1  -1    3.03    0.17
  -2   1   1    2.74    0.15
  -2   1   1    3.05    0.13
   1  -1  -1   98.98    2.03
  -1  -1   1   92.77    2.04
   1  -1  -1   94.20    2.00
  -1  -1   1   96.60    2.07
   1  -1  -1   92.80    1.97
   1  -1  -1   97.45    2.03
  -1  -1   1   97.07    2.00
   1   1  -1   94.74    2.06
   1   1  -1   95.03    2.00
  -1   1   1   96.81    2.03
   1   1  -1   97.25    2.04
  -1   1   1   95.39    2.00
  -1   1   1   95.26    2.03
  -1   1   1   98.13    1.98
   0  -1   1   94.10    2.02
   0  -1  -1   96.35    2.04
   0  -1  -1   98.36    1.99
   0  -1  -1  100.18    2.04
   0  -1   1   96.97    2.06
   0  -1  -1   96.68    2.01
   0  -1   1   96.15    2.01
   0   1   1   98.68    2.01
   0   1  -1   90.30    2.00
   0   1   1   97.31    2.04
   0   1   1   92.55    2.00
   0   1   1   99.36    2.04
   0   1  -1   98.40    1.99
   1  -1   1    0.61    0.04
  -1  -1  -1    0.76    0.09
   1  -1   1    0.59    0.05
   1  -1   1    0.51    0.05
  -1   1  -1    0.56    0.04
   1   1   1    0.86    0.09
   1   1   1    0.70    0.08
  -1   1  -1    0.59    0.05
   1   1   1    0.66    0.07
   2  -1   1    0.17    0.05
  -2  -1  -1    0.15    0.07
   2  -1   1    0.17    0.06
   2  -1   1    0.11    0.06
  -2  -1  -1    0.04    0.08
  -2  -1  -1    0.23    0.09
  -2   1  -1    0.12    0.06
   2   1   1    0.25    0.07
  -2   1  -1    0.13    0.06
  -2   1  -1    0.14    0.05
   2   1   1    0.07    0.07
   2   1   1    0.18    0.09
   3  -1   1    1.62    0.12
  -3  -1  -1    1.18    0.16
  -3  -1  -1    0.65    0.14
   3  -1   1    1.36    0.14
  -3   1  -1    0.93    0.10
  -3   1  -1    0.84    0.13
   3   1   1    0.90    0.13
  -3   1  -1    0.98    0.13
   4  -1   1    0.89    0.15
   4  -1   1    0.75    0.12
  -4  -1  -1    0.77    0.15
  -4  -1  -1    0.67    0.15
  -4   1  -1    0.88    0.16
   4   1   1    0.80    0.13
  -4   1  -1    0.71    0.14
  -5  -1  -1    0.50    0.17
  -5  -1  -1    0.50    0.17
   5  -1   1    0.45    0.13
  -5   1  -1    0.66    0.16
   5   1   1    0.21    0.14
  -5   1  -1    0.51    0.15
  -6  -1  -1    0.88    0.23
   6  -1   1    0.77    0.17
  -6  -1  -1    0.84    0.22
   6   1   1    0.51    0.15
  -6   1  -1    0.60    0.20
  -6   1  -1    0.90    0.20
  -7  -1  -1    0.43    0.23
   7  -1   1   -0.15    0.12
  -7  -1  -1    0.12    0.17
   7   1   1    0.27    0.18
  -7   1  -1    0.24    0.20
   8  -1   1   -0.17    0.14
  -8  -1  -1    0.35    0.26
   8   1   1    0.08    0.20
  -8   1  -1   -0.07    0.20
  -9  -1  -1    0.00    0.28
   9  -1   1    0.23    0.20
  -9   1  -1    0.18    0.28
   9   1   1    0.12    0.22
   9   2  -1    0.82    0.29
  -9   2   1    0.44    0.30
  -8  -2   1    2.58    0.42
   8  -2  -1    2.66    0.33
  -8  -2   1    2.67    0.40
  -8   2   1    3.31    0.42
   8   2  -1    2.78    0.36
  -7  -2   1   -0.18    0.21
   7  -2  -1    0.12    0.17
  -7  -2   1    0.11    0.22
   7   2  -1    0.15    0.16
  -7   2   1   -0.16    0.19
   6  -2  -1    1.64    0.21
  -6  -2   1    1.21    0.28
  -6  -2   1    1.54    0.29
  -6   2   1    1.48    0.23
   6   2  -1    1.85    0.28
  -6   2   1    1.56    0.25
   5  -2  -1    0.49    0.14
  -5  -2   1    0.33    0.19
  -5  -2   1    0.84    0.21
  -5   2   1    0.85    0.16
   5   2  -1    0.67    0.18
  -5   2   1    0.52    0.17
   4  -2  -1    0.40    0.11
  -4  -2   1    0.70    0.18
   4  -2  -1    0.30    0.10
  -4  -2   1    0.62    0.16
  -4   2   1    0.47    0.12
  -4   2   1    0.37    0.12
   4   2  -1    0.42    0.14
  -4   2   1    0.62    0.13
   3  -2  -1   -0.05    0.05
  -3  -2   1   -0.02    0.10
  -3  -2   1    0.05    0.08
   3  -2  -1    0.05    0.06
  -3   2   1   -0.01    0.06
  -3   2   1   -0.07    0.06
  -3   2   1    0.11    0.08
  -3   2   1    0.05    0.05
   3   2  -1    0.03    0.07
   2  -2  -1   10.60    0.30
  -2  -2   1    9.74    0.36
   2  -2  -1   10.71    0.31
  -2  -2   1   10.55    0.36
   2  -2  -1   10.05    0.29
  -2   2   1   10.24    0.30
  -2   2   1   10.42    0.31
  -2   2   1    9.95    0.30
  -2   2   1   10.32    0.29
   2   2  -1   10.29    0.33
   2   2  -1   10.99    0.37
   1  -2  -1  188.06    3.86
   1  -2  -1  191.08    3.92
  -1  -2   1  187.26    3.97
   1  -2  -1  188.50    3.91
  -1  -2   1  190.54    3.85
   1  -2  -1  184.04    3.86
  -1  -2   1  181.40    3.91
  -1   2   1  187.51    3.92
  -1   2   1  189.20    3.85
   1   2  -1  188.93    3.97
   1   2  -1  187.82    3.85
  -1   2   1  171.05    3.85
   1   2  -1  191.96    3.92
  -1   2   1  188.81    3.92
   0  -2   1   13.80    0.34
   0  -2  -1   13.44    0.35
   0  -2  -1   14.43    0.34
   0  -2   1   13.22    0.34
   0  -2  -1   13.58    0.35
   0  -2  -1   13.76    0.35
   0  -2   1   13.96    0.32
   0   2  -1   12.92    0.34
   0   2  -1   13.19    0.33
   0   2   1   13.55    0.35
   0   2   1   13.94    0.35
   0   2   1   13.61    0.35
   0   2  -1   13.47    0.33
   0   2   1   13.66    0.34
   1  -2   1  301.30    6.37
  -1  -2  -1  310.86    6.38
   1  -2   1  306.61    6.43
   1  -2   1  316.97    6.50
   1  -2   1  303.66    6.35
  -1  -2  -1  299.62    6.46
  -1  -2  -1  312.58    6.29
   1  -2   1  309.70    6.47
   1   2   1  301.86    6.29
  -1   2  -1  301.95    6.47
   1   2   1  306.56    6.46
  -1   2  -1  311.92    6.37
  -1   2  -1  305.08    6.38
   1   2   1  317.42    6.38
  -2  -2  -1    0.73    0.12
   2  -2   1    0.67    0.07
   2  -2   1    0.83    0.08
   2  -2   1    0.65    0.08
  -2  -2  -1    0.82    0.14
  -2   2  -1    0.70    0.08
   2   2   1    1.08    0.12
   2   2   1    0.94    0.13
  -2   2  -1    0.86    0.07
  -2   2  -1    0.64    0.08
   3  -2   1    3.04    0.15
  -3  -2  -1    3.47    0.24
  -3  -2  -1    3.32    0.23
   3  -2   1    3.07    0.17
   3   2   1    3.13    0.20
  -3   2  -1    3.17    0.18
  -3   2  -1    3.39    0.15
  -3   2  -1    3.11    0.16
  -3   2  -1    3.09    0.16
  -4  -2  -1   10.62    0.46
   4  -2   1   10.49    0.35
  -4  -2  -1    9.71    0.44
   4  -2   1   10.06    0.38
  -4   2  -1    9.83    0.38
  -4   2  -1   11.03    0.38
  -4   2  -1   10.48    0.37
   4   2   1    9.16    0.39
   5  -2   1    6.35    0.30
  -5  -2  -1    6.59    0.41
  -5  -2  -1    7.23    0.43
   5  -2   1    6.95    0.35
  -5   2  -1    6.58    0.34
   5   2   1    6.41    0.37
  -5   2  -1    7.11    0.34
  -5   2  -1    6.40    0.32
  -6  -2  -1    1.46    0.27
   6  -2   1    1.39    0.20
  -6  -2  -1    1.78    0.31
  -6   2  -1    2.06    0.25
   6   2   1    1.40    0.25
  -6   2  -1    1.66    0.25
  -7  -2  -1    0.94    0.28
   7  -2   1    0.27    0.17
  -7  -2  -1    0.34    0.22
   7   2   1    0.52    0.22
  -7   2  -1    0.51    0.21
  -8  -2  -1    0.66    0.29
   8  -2   1    0.79    0.21
  -8  -2  -1    0.84    0.30
   8   2   1    0.52    0.24
  -8   2  -1    1.07    0.29
   9   2   1   -0.02    0.22
  -9   2  -1    0.01    0.27
  -9   3   1    0.90    0.34
  -8  -3   1   -0.22    0.24
  -8  -3   1    0.22    0.25
  -8   3   1    0.61    0.25
   8   3  -1    0.08    0.17
  -7  -3   1    3.48    0.44
   7  -3  -1    4.31    0.33
  -7  -3   1    4.03    0.48
  -7   3   1    4.89    0.44
   7   3  -1    4.63    0.45
   6  -3  -1    4.72    0.30
  -6  -3   1    5.22    0.47
  -6  -3   1    5.32    0.48
  -6   3   1    4.30    0.35
   6   3  -1    5.29    0.39
  -5  -3   1    0.22    0.20
   5  -3  -1    0.10    0.11
  -5  -3   1    0.38    0.20
   5   3  -1    0.30    0.14
  -5   3   1    0.51    0.16
  -5   3   1    0.44    0.14
  -4  -3   1    2.43    0.28
  -4  -3   1    2.38    0.27
   4  -3  -1    2.16    0.20
   4  -3  -1    2.37    0.18
  -4   3   1    2.62    0.20
  -4   3   1    2.36    0.18
  -4   3   1    2.12    0.17
   4   3  -1    2.29    0.25
   3  -3  -1    0.89    0.10
  -3  -3   1    0.67    0.16
   3  -3  -1    0.98    0.12
  -3  -3   1    0.82    0.17
  -3   3   1    0.95    0.11
   3   3  -1    0.76    0.13
  -3   3   1    0.90    0.12
  -3   3   1    0.83    0.11
   2  -3  -1    5.49    0.20
  -2  -3   1    5.34    0.27
   2  -3  -1    5.40    0.19
   2  -3  -1    5.37    0.19
  -2  -3   1    5.54    0.28
  -2   3   1    5.13    0.20
   2   3  -1    5.93    0.27
   2   3  -1    5.61    0.25
  -2   3   1    5.44    0.20
  -2   3   1    5.38    0.18
  -1  -3   1   89.09    2.01
   1  -3  -1   90.89    1.97
  -1  -3   1   93.85    1.96
   1  -3  -1   92.74    1.94
  -1  -3   1   94.04    2.03
   1  -3  -1   92.49    1.97
   1  -3  -1   90.64    1.95
  -1   3   1   90.57    1.94
   1   3  -1   92.74    2.03
   1   3  -1   90.01    1.96
  -1   3   1   90.95    1.98
  -1   3   1   89.58    1.97
   0  -3   1    4.42    0.16
   0  -3  -1    4.45    0.17
   0  -3   1    4.87    0.18
   0  -3  -1    4.37    0.18
   0  -3  -1    4.83    0.19
   0  -3   1    4.51    0.18
   0   3  -1    4.70    0.18
   0   3  -1    4.53    0.16
   0   3  -1    4.66    0.17
   0   3   1    4.80    0.19
   0   3   1    4.78    0.17
   0   3   1    4.62    0.19
   0   3  -1    4.64    0.17
   1  -3   1   11.43    0.29
  -1  -3  -1   11.31    0.36
   1  -3   1   10.77    0.28
  -1  -3  -1   11.19    0.37
   1  -3   1   11.16    0.28
   1  -3   1   11.19    0.28
   1  -3   1   11.27    0.28
  -1  -3  -1   11.58    0.34
  -1   3  -1   11.25    0.27
   1   3   1   11.00    0.34
  -1   3  -1   10.96    0.29
   1   3   1   11.74    0.37
   1   3   1   11.44    0.36
  -1   3  -1   10.95    0.27
   2  -3   1  183.01    3.76
  -2  -3  -1  170.11    3.89
   2  -3   1  182.26    3.71
  -2  -3  -1  178.01    3.94
   2  -3   1  181.68    3.80
  -2   3  -1  184.56    3.73
   2   3   1  182.71    3.82
   2   3   1  183.81    4.00
  -2   3  -1  182.08    3.73
  -2   3  -1  183.20    3.82
   3  -3   1    0.03    0.06
  -3  -3  -1   -0.10    0.09
  -3  -3  -1   -0.01    0.09
   3  -3   1    0.05    0.06
   3   3   1    0.08    0.08
  -3   3  -1    0.05    0.06
  -3   3  -1    0.04    0.05
  -3   3  -1    0.07    0.07
  -3   3  -1   -0.01    0.02
  -4  -3  -1    0.61    0.18
   4  -3   1    0.21    0.09
   4  -3   1    0.21    0.09
  -4  -3  -1    0.52    0.17
   4   3   1    0.36    0.15
  -4   3  -1    0.35    0.09
  -4   3  -1    0.29    0.10
  -4   3  -1    0.32    0.12
  -5  -3  -1   13.70    0.61
   5  -3   1   12.26    0.44
  -5  -3  -1   13.22    0.61
  -5   3  -1   13.19    0.46
   5   3   1   13.07    0.54
  -5   3  -1   13.74    0.50
  -6  -3  -1    2.45    0.35
   6  -3   1    2.64    0.25
  -6  -3  -1    2.63    0.37
   6   3   1    2.25    0.31
  -6   3  -1    2.56    0.29
   7  -3   1   11.43    0.50
  -7  -3  -1   12.35    0.68
  -7  -3  -1   13.69    0.72
   7   3   1   11.88    0.61
  -7   3  -1   12.17    0.58
  -8  -3  -1   -0.31    0.22
  -8  -3  -1    0.30    0.29
  -8   3  -1    0.19    0.21
   8   3   1    0.00    0.15
  -9   3  -1    0.71    0.30
  -9  -4   1    0.35    0.32
  -8  -4   1    0.88    0.34
  -8  -4   1    1.51    0.39
   8   4  -1    1.07    0.31
  -8   4   1    1.12    0.28
  -7  -4   1    1.17    0.31
  -7  -4   1    1.16    0.34
   7   4  -1    1.28    0.29
  -7   4   1    0.65    0.23
  -6  -4   1    2.50    0.37
  -6  -4   1    2.87    0.40
   6  -4  -1    1.92    0.22
   6   4  -1    2.52    0.33
  -6   4   1    2.25    0.28
  -5  -4   1    1.52    0.29
  -5  -4   1    1.33    0.27
   5  -4  -1    1.02    0.16
   5   4  -1    1.44    0.23
  -5   4   1    0.93    0.18
   4  -4  -1    1.10    0.14
  -4  -4   1    1.61    0.26
  -4  -4   1    1.69    0.25
   4  -4  -1    1.06    0.14
  -4   4   1    1.08    0.15
  -4   4   1    1.22    0.16
   4   4  -1    1.19    0.19
  -3  -4   1    0.54    0.15
   3  -4  -1    0.53    0.10
   3  -4  -1    0.53    0.09
  -3  -4   1    0.77    0.18
  -3   4   1    0.69    0.10
   3   4  -1    0.92    0.16
  -3   4   1    0.73    0.11
   2  -4  -1    3.69    0.16
  -2  -4   1    3.29    0.23
  -2  -4   1    3.47    0.24
   2  -4  -1    3.83    0.17
   2  -4  -1    3.39    0.16
   2   4  -1    4.05    0.27
   2   4  -1    3.76    0.21
  -2   4   1    3.50    0.17
  -2   4   1    3.84    0.18
  -1  -4   1   21.12    0.59
   1  -4  -1   21.25    0.52
  -1  -4   1   20.32    0.59
   1  -4  -1   20.35    0.53
   1  -4  -1   20.26    0.54
   1   4  -1   21.40    0.59
  -1   4   1   20.77    0.54
   1   4  -1   20.62    0.56
   1   4  -1   20.67    0.58
  -1   4   1   20.77    0.54
   0  -4  -1    0.14    0.08
   0  -4   1    0.32    0.08
   0  -4   1    0.28    0.07
   0  -4  -1    0.29    0.07
   0  -4   1    0.34    0.08
   0  -4  -1    0.15    0.07
   0   4   1    0.26    0.06
   0   4  -1    0.16    0.08
   0   4   1    0.24    0.07
   0   4  -1    0.36    0.08
   0   4  -1    0.32    0.06
   0   4   1    0.26    0.09
  -1  -4  -1  150.57    3.20
   1  -4   1  143.95    3.06
   1  -4   1  144.72    3.09
  -1  -4  -1  145.11    3.16
   1  -4   1  146.69    3.01
  -1   4  -1  141.14    3.10
   1   4   1  147.61    3.20
   1   4   1  144.82    3.10
   1   4   1  143.34    3.18
  -1   4  -1  148.68    3.03
  -1   4  -1  149.15    3.03
   2  -4   1    2.02    0.10
  -2  -4  -1    2.87    0.22
   2  -4   1    1.97    0.11
   2  -4   1    2.09    0.11
   2   4   1    2.24    0.18
  -2   4  -1    1.98    0.08
  -2   4  -1    2.16    0.08
  -2   4  -1    1.74    0.12
  -2   4  -1    1.37    0.10
   3  -4   1    2.32    0.13
  -3  -4  -1    1.96    0.25
   3  -4   1    2.47    0.14
  -3  -4  -1    2.68    0.28
   3   4   1    2.23    0.23
  -3   4  -1    2.25    0.15
  -3   4  -1    2.43    0.11
   4  -4   1    0.28    0.09
  -4  -4  -1    0.91    0.21
  -4  -4  -1    0.80    0.21
   4  -4   1    0.29    0.09
  -4   4  -1    0.40    0.09
  -4   4  -1    0.49    0.12
  -4   4  -1    0.67    0.10
   4   4   1    0.67    0.17
  -5  -4  -1    8.21    0.49
  -5  -4  -1    8.53    0.50
   5  -4   1    7.94    0.32
  -5   4  -1    8.22    0.37
   5   4   1    8.10    0.45
  -6  -4  -1    1.73    0.32
   6  -4   1    1.40    0.19
  -6  -4  -1    2.03    0.35
  -6   4  -1    1.34    0.23
   6   4   1    1.27    0.24
  -7  -4  -1    0.29    0.27
  -7  -4  -1    1.08    0.32
  -7   4  -1    0.88    0.23
   7   4   1    1.35    0.30
  -8  -4  -1    1.38    0.37
  -8  -4  -1    0.39    0.29
  -8   4  -1    0.31    0.22
   8   4   1    0.12    0.18
  -9  -4  -1    0.35    0.33
  -8  -5   1    0.92    0.36
  -8  -5   1    0.58    0.33
   8   5  -1    0.19    0.27
  -8   5   1    0.28    0.22
  -7  -5   1    0.48    0.27
  -7  -5   1    0.53    0.29
  -7   5   1   -0.02    0.18
   7   5  -1    0.51    0.24
  -6  -5   1    4.08    0.48
  -6  -5   1    5.63    0.52
  -6   5   1    4.71    0.33
   6   5  -1    4.10    0.41
  -5  -5   1   12.86    0.65
   5  -5  -1   12.75    0.43
  -5  -5   1   12.34    0.62
  -5   5   1   13.53    0.49
   5   5  -1   13.81    0.60
  -4  -5   1    0.46    0.20
   4  -5  -1    0.31    0.10
  -4  -5   1    0.48    0.21
   4   5  -1    0.07    0.15
  -4   5   1    0.41    0.13
  -3  -5   1    0.29    0.16
   3  -5  -1    0.48    0.09
   3  -5  -1    0.43    0.09
  -3  -5   1    0.84    0.19
  -3   5   1    0.54    0.08
   3   5  -1    0.51    0.15
  -3   5   1    0.34    0.10
  -3   5   1    0.52    0.12
   2  -5  -1    1.63    0.12
  -2  -5   1    1.40    0.20
  -2  -5   1    1.62    0.20
   2  -5  -1    1.34    0.12
   2  -5  -1    1.44    0.13
   2  -5  -1    1.52    0.12
   2   5  -1    1.22    0.18
  -2   5   1    1.19    0.10
  -2   5   1    1.38    0.14
  -2   5   1    1.28    0.14
   2   5  -1    1.54    0.18
   1  -5  -1    3.70    0.18
  -1  -5   1    4.10    0.25
   1  -5  -1    3.88    0.19
  -1  -5   1    3.90    0.23
   1  -5  -1    4.00    0.20
   1   5  -1    3.87    0.21
   1   5  -1    3.72    0.23
  -1   5   1    4.08    0.20
  -1   5   1    4.16    0.20
   1   5  -1    4.29    0.23
   0  -5  -1    0.28    0.10
   0  -5   1    0.30    0.09
   0  -5   1    0.27    0.08
   0  -5   1    0.37    0.10
   0  -5  -1    0.28    0.10
   0   5   1    0.38    0.08
   0   5   1    0.37    0.10
   0   5  -1    0.73    0.12
   0   5  -1    0.33    0.07
   0   5   1    0.33    0.10
   0   5  -1    0.31    0.09
   1  -5   1    0.08    0.06
  -1  -5  -1    0.10    0.10
   1  -5   1   -0.01    0.06
   1  -5   1    0.12    0.06
  -1  -5  -1    0.17    0.11
   1   5   1    0.23    0.11
  -1   5  -1    0.23    0.08
  -1   5  -1    0.04    0.06
  -1   5  -1    0.13    0.05
   1   5   1    0.05    0.09
   1   5   1    0.40    0.10
  -2  -5  -1   13.83    0.51
   2  -5   1   14.59    0.36
   2  -5   1   14.24    0.37
   2  -5   1   14.15    0.37
  -2  -5  -1   14.49    0.54
   2  -5   1   14.33    0.39
  -2   5  -1   13.61    0.39
   2   5   1   14.00    0.49
  -2   5  -1   13.85    0.39
   2   5   1   13.61    0.50
   3  -5   1    1.68    0.13
  -3  -5  -1    1.74    0.25
  -3  -5  -1    1.84    0.25
   3  -5   1    2.04    0.12
  -3   5  -1    1.93    0.13
  -3   5  -1    1.86    0.14
   3   5   1    2.01    0.25
   3   5   1    1.92    0.23
  -4  -5  -1    0.17    0.17
  -4  -5  -1    0.04    0.17
   4  -5   1    0.07    0.08
   4   5   1    0.14    0.16
  -4   5  -1    0.19    0.10
  -5  -5  -1    0.13    0.21
  -5  -5  -1   -0.08    0.18
   5   5   1    0.30    0.18
  -5   5  -1    0.07    0.12
  -6  -5  -1    0.81    0.27
  -6  -5  -1    1.38    0.33
  -6   5  -1    1.01    0.20
   6   5   1    0.85    0.24
  -7  -5  -1    1.85    0.39
  -7  -5  -1    1.67    0.37
   7   5   1    2.23    0.34
  -7   5  -1    1.73    0.26
  -8  -5  -1    0.37    0.29
  -8  -5  -1    0.97    0.35
  -8   5  -1    0.35    0.22
   8   5   1    0.64    0.29
  -8  -6   1    0.61    0.37
  -7  -6   1    0.28    0.30
  -7  -6   1    0.40    0.31
  -7   6   1    0.24    0.19
   7   6  -1    0.53    0.27
  -6  -6   1    0.18    0.24
  -6  -6   1    0.48    0.27
   6   6  -1    0.13    0.21
  -6   6   1    0.36    0.16
  -5  -6   1    1.73    0.34
  -5  -6   1    2.33    0.36
   5   6  -1    2.64    0.32
  -5   6   1    2.36    0.23
  -4  -6   1    1.92    0.31
  -4  -6   1    2.00    0.32
  -4   6   1    1.91    0.19
   4   6  -1    2.09    0.28
  -3  -6   1    6.45    0.40
   3  -6  -1    7.10    0.26
  -3  -6   1    6.69    0.42
   3   6  -1    6.85    0.41
  -3   6   1    7.37    0.30
   3   6  -1    7.62    0.39
  -2  -6   1    1.53    0.22
   2  -6  -1    1.64    0.13
  -2  -6   1    1.68    0.24
   2  -6  -1    1.43    0.15
  -2   6   1    1.57    0.16
  -2   6   1    1.43    0.16
   2   6  -1    1.54    0.22
   2   6  -1    1.70    0.21
  -1  -6   1   10.19    0.43
  -1  -6   1   11.24    0.42
   1  -6  -1   10.00    0.37
   1  -6  -1   10.59    0.35
   1   6  -1   10.52    0.39
   1   6  -1   10.50    0.42
  -1   6   1   10.07    0.37
   1   6  -1   10.12    0.41
  -1   6   1   10.11    0.37
   0  -6  -1   11.68    0.41
   0  -6   1   11.26    0.41
   0  -6  -1   11.28    0.42
   0  -6   1   12.17    0.40
   0   6  -1   11.96    0.37
   0   6   1   12.09    0.39
   0   6  -1   11.69    0.41
   0   6   1   11.50    0.41
   0   6  -1   11.48    0.40
   0   6   1   11.38    0.42
   1  -6   1    3.76    0.21
   1  -6   1    4.05    0.19
   1  -6   1    3.94    0.18
  -1  -6  -1    4.34    0.27
  -1  -6  -1    4.30    0.29
   1   6   1    4.08    0.27
  -1   6  -1    4.10    0.16
   1   6   1    4.30    0.24
  -1   6  -1    3.82    0.21
  -1   6  -1    4.04    0.21
   1   6   1    4.07    0.27
  -2  -6  -1    0.75    0.19
   2  -6   1    0.58    0.09
  -2  -6  -1    0.88    0.19
  -2   6  -1    0.66    0.11
  -2   6  -1    0.72    0.11
   2   6   1    0.78    0.16
   2   6   1    0.69    0.18
  -3  -6  -1    0.37    0.17
  -3  -6  -1    0.26    0.17
   3   6   1    0.24    0.19
   3   6   1    0.07    0.14
  -3   6  -1    0.20    0.09
  -4  -6  -1    2.52    0.34
  -4  -6  -1    2.36    0.33
   4   6   1    2.36    0.32
   4   6   1    1.98    0.28
  -4   6  -1    2.14    0.17
  -5  -6  -1    0.31    0.22
  -5  -6  -1    0.42    0.24
  -5   6  -1    0.30    0.12
   5   6   1    0.37    0.23
   5   6   1    0.22    0.16
  -6  -6  -1    2.54    0.41
  -6  -6  -1    3.52    0.47
  -6   6  -1    3.26    0.26
   6   6   1    4.42    0.48
   6   6   1    3.59    0.41
  -7  -6  -1   -0.07    0.26
  -7  -6  -1    0.23    0.28
   7   6   1   -0.18    0.23
   7   6   1    0.37    0.25
  -7  -7   1    0.15    0.30
  -6  -7   1    5.44    0.58
  -6  -7   1    5.97    0.59
   6   7  -1    4.72    0.49
   6   7  -1    5.48    0.59
  -5  -7   1    0.84    0.28
  -5  -7   1    0.86    0.28
   5   7  -1    1.25    0.28
  -5   7   1    0.73    0.16
   5   7  -1    0.84    0.28
  -4  -7   1   -0.14    0.17
  -4  -7   1    0.07    0.21
   4   7  -1   -0.03    0.14
  -4   7   1   -0.17    0.09
   4   7  -1    0.02    0.19
  -3  -7   1    0.37    0.21
  -3  -7   1    0.37    0.21
   3   7  -1    0.40    0.18
   3   7  -1   -0.12    0.16
  -3   7   1    0.25    0.11
  -2  -7   1    4.44    0.35
  -2  -7   1    4.93    0.32
   2  -7  -1    4.11    0.24
   2   7  -1    4.83    0.34
   2   7  -1    4.81    0.30
  -2   7   1    4.27    0.25
  -1  -7   1    5.89    0.35
   1  -7  -1    6.55    0.31
   1   7  -1    6.54    0.34
  -1   7   1    6.24    0.31
   0  -7  -1   17.35    0.58
   0  -7   1   17.36    0.58
   0   7  -1   17.17    0.56
   0   7   1   17.17    0.57
  -1  -7  -1    0.35    0.16
   1  -7   1    0.20    0.10
   1   7   1    0.14    0.13
  -1   7  -1    0.00    0.09
  -2  -7  -1    0.24    0.18
  -2  -7  -1    0.26    0.16
   2   7   1    0.23    0.16
  -2   7  -1    0.41    0.11
   2   7   1   -0.03    0.13
  -3  -7  -1    3.72    0.38
  -3  -7  -1    2.77    0.35
   3   7   1    2.42    0.29
  -3   7  -1    2.53    0.17
   3   7   1    2.41    0.30
  -4  -7  -1   -0.11    0.20
  -4  -7  -1    0.11    0.20
   4   7   1    0.21    0.15
  -4   7  -1   -0.03    0.08
   4   7   1    0.08    0.20
  -5  -7  -1    1.98    0.36
  -5  -7  -1    1.59    0.34
   5   7   1    1.60    0.32
   5   7   1    1.23    0.28
  -6  -7  -1    0.62    0.30
  -6  -7  -1    0.08    0.24
   6   7   1    0.64    0.29
   6   7   1    0.40    0.21
  -7  -7  -1    0.42    0.31
   6   8  -1    0.27    0.25
  -5  -8   1   -0.23    0.22
   5   8  -1    0.26    0.24
   5   8  -1    0.55    0.24
  -4  -8   1    0.35    0.24
   4   8  -1    0.21    0.21
   4   8  -1    0.09    0.18
  -3  -8   1    1.07    0.27
   3   8  -1    1.03    0.25
  -3   8   1    1.53    0.17
   3   8  -1    1.19    0.23
  -2  -8   1    0.29    0.19
  -2   8   1    0.28    0.13
   2   8  -1    0.61    0.21
   1  -8  -1    0.95    0.17
  -1  -8   1    0.90    0.20
  -1   8   1    1.12    0.18
   1   8  -1    0.92    0.20
   0  -8   1    1.21    0.20
   0  -8  -1    1.22    0.20
   0   8  -1    1.22    0.20
   0   8   1    1.06    0.19
  -1  -8  -1    2.04    0.27
   1  -8   1    1.53    0.19
   1   8   1    2.14    0.27
  -1   8  -1    1.87    0.20
  -2  -8  -1    3.89    0.40
  -2   8  -1    4.07    0.23
   2   8   1    3.95    0.38
  -3  -8  -1    0.43    0.22
   3   8   1   -0.09    0.14
   3   8   1    0.13    0.19
  -4  -8  -1   -0.11    0.21
   4   8   1   -0.09    0.20
   4   8   1    0.04    0.18
  -5  -8  -1    0.21    0.26
   5   8   1   -0.10    0.24
   5   8   1    0.10    0.20
   6   8   1    1.47    0.34
   5   9  -1    0.69    0.28
  -4  -9   1    0.03    0.23
   4   9  -1    0.42    0.23
   4   9  -1    0.05    0.22
  -3  -9   1    0.08    0.22
   3   9  -1    0.74    0.25
  -2  -9   1    1.02    0.27
  -2   9   1    1.47    0.20
   2   9  -1    1.06    0.26
   1  -9  -1    0.44    0.16
  -1  -9   1    0.52    0.19
  -1   9   1    0.53    0.16
   1   9  -1    0.72    0.21
   0  -9  -1    0.20    0.16
   0  -9   1    0.15    0.14
   0   9   1    0.01    0.15
   0   9  -1    0.03    0.14
   1  -9   1    0.01    0.11
  -1  -9  -1   -0.08    0.14
  -1   9  -1    0.11    0.12
   1   9   1    0.08    0.17
  -2  -9  -1    0.33    0.22
   2   9   1    0.32    0.20
  -3  -9  -1   -0.08    0.19
   3   9   1    0.43    0.25
  -4  -9  -1    1.20    0.33
   4   9   1    1.12    0.32
   4   9   1    1.29    0.28
   5   9   1    0.16    0.27
  -3 -10   1    0.26    0.25
   3  10  -1    0.31    0.25
  -2 -10   1    0.17    0.23
   2  10  -1    0.25    0.22
  -1 -10   1    0.22    0.20
   1 -10  -1    0.25    0.15
   1  10  -1   -0.13    0.19
   0 -10   1   -0.04    0.15
   0 -10  -1   -0.04    0.15
   0  10  -1    0.00    0.15
   0  10   1    0.18    0.18
  -1 -10  -1    1.56    0.30
   1  10   1    1.51    0.28
  -2 -10  -1    0.23    0.21
   2  10   1    0.25    0.24
   3  10   1    0.90    0.30
   1  11  -1    0.41    0.24
   0 -11  -1   -0.11    0.17
   1  11   1    0.02    0.21
  -9   0   2    1.43    0.38
   9   0  -2    1.26    0.32
  -8   0   2    8.82    0.58
   8   0  -2    9.40    0.53
   7   0  -2    0.23    0.17
  -7   0   2    0.04    0.20
  -7   0   2    0.01    0.17
  -6   0   2    4.07    0.39
  -6   0   2    3.09    0.34
   6   0  -2    3.57    0.32
  -5   0   2   10.47    0.48
  -5   0   2   11.42    0.49
   5   0  -2   12.20    0.46
   4   0  -2    2.35    0.19
  -4   0   2    2.02    0.22
  -4   0   2    2.02    0.22
  -3   0   2    1.66    0.18
   3   0  -2    1.71    0.16
  -3   0   2    1.80    0.18
   3   0  -2    1.49    0.16
  -2   0   2   13.50    0.38
   2   0  -2   12.86    0.37
  -2   0   2   11.84    0.37
  -2   0   2   12.47    0.34
   2   0  -2   10.84    0.33
   2   0  -2   12.55    0.37
  -1   0   2  664.85   13.75
   1   0  -2  648.13   13.73
  -1   0   2  643.99   14.03
   1   0  -2  708.87   14.17
   1   0  -2  687.95   13.96
  -1   0   2  660.81   14.09
  -1   0   2  650.14   13.91
   1   0   2   81.83    1.69
   1   0   2   79.89    1.72
  -1   0  -2   81.13    1.72
   1   0   2   81.41    1.74
  -1   0  -2   79.62    1.74
  -1   0  -2   82.07    1.69
   2   0   2   29.60    0.72
   2   0   2   29.57    0.72
  -2   0  -2   28.98    0.72
  -2   0  -2   29.01    0.68
   2   0   2   29.03    0.69
  -2   0  -2   29.57    0.73
  -3   0  -2   25.09    0.70
  -3   0  -2   26.03    0.70
   3   0   2   25.76    0.66
   3   0   2   25.70    0.70
  -4   0  -2    0.57    0.14
  -4   0  -2    0.39    0.13
   4   0   2    0.46    0.12
   5   0   2   26.40    0.77
  -5   0  -2   27.92    0.83
  -5   0  -2   25.64    0.82
  -6   0  -2    0.08    0.15
  -6   0  -2    0.34    0.19
   6   0   2    0.12    0.14
  -7   0  -2   13.69    0.62
  -7   0  -2   13.20    0.64
   7   0   2   13.27    0.58
  -8   0  -2    5.72    0.54
   8   0   2    4.96    0.39
  -9   0  -2   -0.27    0.23
   9   0   2    0.08    0.20
  -9  -1   2    6.97    0.65
   9  -1  -2    7.73    0.52
   9   1  -2    6.77    0.52
  -9   1   2    6.10    0.59
  -8  -1   2    2.60    0.40
  -8  -1   2    2.68    0.42
   8  -1  -2    2.08    0.31
   8   1  -2    1.85    0.32
  -8   1   2    1.83    0.34
  -7  -1   2    1.75    0.32
  -7  -1   2    2.06    0.34
   7  -1  -2    2.50    0.31
  -7   1   2    2.66    0.34
   7   1  -2    2.33    0.29
  -7   1   2    2.33    0.35
   6  -1  -2    3.55    0.28
  -6  -1   2    4.12    0.40
  -6  -1   2    4.00    0.40
  -6   1   2    3.40    0.34
   6   1  -2    3.80    0.35
  -6   1   2    3.59    0.36
   5  -1  -2   29.29    0.82
  -5  -1   2   28.78    0.91
  -5  -1   2   28.52    0.91
  -5   1   2   30.28    0.87
  -5   1   2   28.16    0.87
   5   1  -2   29.13    0.84
   4  -1  -2  103.00    2.27
  -4  -1   2  102.75    2.42
   4  -1  -2  103.81    2.34
  -4  -1   2  100.60    2.38
  -4   1   2  104.36    2.34
   4   1  -2  102.42    2.30
  -4   1   2  104.64    2.37
  -4   1   2  104.84    2.34
   3  -1  -2    5.23    0.24
  -3  -1   2    4.98    0.27
  -3  -1   2    4.60    0.25
   3  -1  -2    4.25    0.20
  -3   1   2    4.79    0.22
  -3   1   2    4.91    0.24
   3   1  -2    4.68    0.23
  -3   1   2    4.76    0.23
   2  -1  -2   28.46    0.64
   2  -1  -2   24.79    0.60
  -2  -1   2   26.07    0.63
   2  -1  -2   24.71    0.63
  -2  -1   2   24.59    0.66
  -2  -1   2   24.37    0.66
  -2   1   2   24.91    0.64
  -2   1   2   24.78    0.63
  -2   1   2   24.95    0.62
  -2   1   2   25.52    0.60
   2   1  -2   25.34    0.66
   2   1  -2   24.92    0.66
   2   1  -2   24.95    0.62
   1  -1  -2    5.02    0.15
   1  -1  -2    3.92    0.14
  -1  -1   2    4.31    0.17
  -1  -1   2    4.12    0.14
  -1  -1   2    4.00    0.16
   1  -1  -2    4.06    0.14
   1  -1  -2    4.21    0.14
  -1   1   2    4.12    0.14
   1   1  -2    4.05    0.16
  -1   1   2    4.15    0.14
   1   1  -2    3.93    0.14
   1   1  -2    3.98    0.16
  -1   1   2    3.84    0.14
  -1   1   2    4.15    0.15
   0  -1  -2  481.03   10.23
   0  -1  -2  479.34   10.24
   0  -1   2  501.35    9.84
   0  -1  -2  482.42   10.07
   0  -1  -2  470.99   10.02
   0  -1   2  491.87    9.96
   0  -1   2  491.33   10.11
   0   1  -2  481.15    9.93
   0   1   2  500.11   10.09
   0   1   2  461.20   10.20
   0   1  -2  486.98    9.83
   0   1   2  487.42   10.23
   0   1   2  451.79   10.01
  -1  -1  -2  268.98    5.53
  -1  -1  -2  271.49    5.69
  -1  -1  -2  273.54    5.61
   1  -1   2  275.36    5.75
   1  -1   2  265.14    5.66
   1  -1   2  272.46    5.60
   1   1   2  264.28    5.60
   1   1   2  284.57    5.70
  -1   1  -2  269.74    5.78
  -1   1  -2  269.42    5.61
   1   1   2  269.86    5.61
  -2  -1  -2   81.04    1.86
  -2  -1  -2   84.45    1.81
  -2  -1  -2   81.11    1.88
   2  -1   2   86.83    1.83
   2  -1   2   85.10    1.77
   2  -1   2   84.66    1.81
  -2   1  -2   85.33    1.77
   2   1   2   82.71    1.88
   2   1   2   86.30    1.87
  -2   1  -2   82.48    1.80
   2   1   2   84.46    1.82
  -2   1  -2   83.65    1.83
  -3  -1  -2   10.79    0.41
  -3  -1  -2   11.05    0.41
   3  -1   2   11.40    0.37
   3  -1   2   11.29    0.34
  -3   1  -2   11.92    0.34
  -3   1  -2   10.97    0.37
  -3   1  -2   10.80    0.36
   3   1   2   11.38    0.38
  -4  -1  -2   43.73    1.17
   4  -1   2   44.10    1.06
  -4  -1  -2   43.28    1.15
   4  -1   2   45.00    1.12
  -4   1  -2   45.13    1.13
   4   1   2   43.28    1.10
  -4   1  -2   43.48    1.10
   5  -1   2    0.35    0.13
  -5  -1  -2    0.60    0.17
  -5  -1  -2    0.69    0.19
  -5   1  -2    0.64    0.15
   5   1   2    0.40    0.15
  -5   1  -2    0.74    0.17
   6  -1   2   37.26    1.04
  -6  -1  -2   37.49    1.14
  -6  -1  -2   38.17    1.17
   6   1   2   38.34    1.09
  -6   1  -2   38.34    1.09
  -6   1  -2   37.53    1.12
  -7  -1  -2    9.33    0.53
  -7  -1  -2    8.56    0.54
   7  -1   2    8.71    0.44
   7   1   2    9.17    0.49
  -7   1  -2    8.11    0.49
   8  -1   2   -0.26    0.14
  -8  -1  -2   -0.21    0.21
  -8   1  -2    0.32    0.23
   8   1   2   -0.12    0.18
  -9  -1  -2    3.05    0.47
   9  -1   2    1.39    0.28
  -9   1  -2    2.15    0.40
   9   1   2    2.54    0.38
   9  -2  -2    1.15    0.29
  -9  -2   2    1.27    0.38
  -9   2   2    1.38    0.38
   9   2  -2    2.03    0.38
   8  -2  -2    3.42    0.37
  -8  -2   2    3.10    0.46
  -8  -2   2    3.60    0.46
  -8   2   2    3.49    0.43
   8   2  -2    2.54    0.38
  -7  -2   2    2.54    0.39
  -7  -2   2    2.34    0.37
   7  -2  -2    1.76    0.25
   7   2  -2    2.17    0.33
  -7   2   2    2.37    0.33
  -6  -2   2   11.36    0.59
   6  -2  -2   12.11    0.49
  -6  -2   2   11.98    0.60
  -6   2   2   11.34    0.53
   6   2  -2   11.39    0.53
  -6   2   2   11.92    0.51
  -5  -2   2   10.93    0.53
   5  -2  -2   11.37    0.43
  -5  -2   2   11.37    0.53
  -5   2   2   11.30    0.46
  -5   2   2   11.89    0.49
   5   2  -2   11.04    0.46
  -4  -2   2   10.64    0.46
  -4  -2   2   10.62    0.46
   4  -2  -2    9.76    0.38
   4  -2  -2   10.24    0.36
  -4   2   2   10.12    0.39
  -4   2   2   10.33    0.40
   4   2  -2    9.78    0.40
  -4   2   2   10.09    0.37
   3  -2  -2   45.90    1.06
   3  -2  -2   47.29    1.10
  -3  -2   2   44.28    1.17
  -3  -2   2   45.67    1.17
  -3   2   2   45.49    1.11
  -3   2   2   46.48    1.09
  -3   2   2   46.76    1.06
  -3   2   2   45.50    1.09
   3   2  -2   46.45    1.12
  -2  -2   2    1.23    0.13
   2  -2  -2    1.09    0.10
   2  -2  -2    1.07    0.10
  -2  -2   2    0.86    0.14
  -2  -2   2    1.13    0.14
   2  -2  -2    1.03    0.10
   2  -2  -2    1.02    0.10
   2   2  -2    1.06    0.12
  -2   2   2    1.05    0.11
  -2   2   2    1.02    0.11
  -2   2   2    0.96    0.11
  -2   2   2    0.94    0.09
   2   2  -2    0.89    0.14
   1  -2  -2   86.74    1.80
   1  -2  -2   85.38    1.83
   1  -2  -2   83.52    1.80
  -1  -2   2   85.71    1.80
  -1  -2   2   84.00    1.85
   1  -2  -2   86.43    1.83
  -1  -2   2   82.30    1.86
  -1   2   2   85.56    1.80
  -1   2   2   87.44    1.80
   1   2  -2   86.28    1.85
  -1   2   2   84.76    1.83
   1   2  -2   83.92    1.80
   1   2  -2   84.81    1.87
  -1   2   2   84.74    1.84
   0  -2  -2  139.44    3.01
   0  -2   2  141.56    2.98
   0  -2  -2  140.62    2.97
   0  -2  -2  143.04    3.01
   0  -2  -2  145.61    2.94
   0  -2   2  145.95    2.95
   0  -2   2  142.43    2.90
   0   2   2  143.50    2.98
   0   2  -2  146.90    2.94
   0   2   2  141.71    3.02
   0   2  -2  139.62    2.90
   0   2   2  137.75    2.96
   0   2   2  139.95    3.01
   1  -2   2    4.07    0.11
  -1  -2  -2    4.20    0.20
   1  -2   2    4.22    0.11
   1  -2   2    4.09    0.11
  -1  -2  -2    4.34    0.19
  -1  -2  -2    4.12    0.17
   1  -2   2    4.13    0.11
   1   2   2    4.04    0.19
  -1   2  -2    4.06    0.12
   1   2   2    4.07    0.17
   1   2   2    4.60    0.19
   1   2   2    3.92    0.18
  -1   2  -2    4.30    0.12
   2  -2   2    0.21    0.05
   2  -2   2    0.44    0.06
   2  -2   2    0.30    0.06
  -2  -2  -2    0.22    0.09
  -2  -2  -2    0.39    0.11
  -2   2  -2    0.41    0.05
  -2   2  -2    0.32    0.06
   2   2   2    0.45    0.11
   2   2   2    0.23    0.08
  -3  -2  -2   38.94    1.02
  -3  -2  -2   38.61    1.02
   3  -2   2   38.19    0.92
   3  -2   2   38.28    0.88
  -3   2  -2   37.88    0.90
   3   2   2   37.35    0.95
  -3   2  -2   38.21    0.88
  -3   2  -2   38.31    0.93
  -3   2  -2   38.69    0.90
   4  -2   2   20.64    0.56
   4  -2   2   20.21    0.60
  -4  -2  -2   19.68    0.68
  -4  -2  -2   20.48    0.68
  -4   2  -2   20.71    0.58
  -4   2  -2   19.67    0.60
  -4   2  -2   20.54    0.58
   4   2   2   19.13    0.62
   5  -2   2   41.52    1.11
  -5  -2  -2   41.73    1.21
  -5  -2  -2   41.08    1.20
   5  -2   2   41.87    1.05
  -5   2  -2   41.73    1.12
   5   2   2   42.08    1.14
  -5   2  -2   42.14    1.08
  -5   2  -2   40.21    1.07
   6  -2   2    2.51    0.26
  -6  -2  -2    2.93    0.36
  -6  -2  -2    2.84    0.35
   6   2   2    2.41    0.30
  -6   2  -2    2.46    0.28
  -7  -2  -2   10.61    0.62
   7  -2   2   10.75    0.48
  -7  -2  -2   10.50    0.60
   7   2   2   10.88    0.56
  -7   2  -2   10.44    0.55
   8  -2   2    4.72    0.36
  -8  -2  -2    5.50    0.56
  -8  -2  -2    5.17    0.54
  -8   2  -2    5.69    0.46
   8   2   2    5.79    0.52
  -9   2  -2    0.84    0.33
   9   2   2    0.44    0.25
  -9   3   2    1.70    0.39
   8  -3  -2    4.45    0.43
  -8  -3   2    4.96    0.57
  -8  -3   2    4.95    0.55
  -8   3   2    4.78    0.49
   8   3  -2    4.86    0.50
  -7  -3   2    1.51    0.34
  -7  -3   2    0.91    0.32
   7  -3  -2    1.23    0.22
  -7   3   2    1.30    0.27
   7   3  -2    1.51    0.31
  -6  -3   2    7.02    0.48
   6  -3  -2    6.43    0.34
  -6  -3   2    6.20    0.46
  -6   3   2    5.70    0.39
   6   3  -2    5.65    0.40
  -5  -3   2   31.84    1.03
   5  -3  -2   32.31    0.87
  -5  -3   2   34.25    1.06
  -5   3   2   33.67    0.95
  -5   3   2   33.02    0.91
   5   3  -2   31.72    0.96
  -4  -3   2   68.95    1.75
  -4  -3   2   70.57    1.76
   4  -3  -2   68.74    1.62
   4  -3  -2   69.27    1.57
  -4   3   2   69.56    1.65
  -4   3   2   70.24    1.61
  -4   3   2   70.34    1.62
   4   3  -2   68.11    1.67
   3  -3  -2    3.16    0.16
   3  -3  -2    3.24    0.17
  -3  -3   2    2.91    0.26
  -3  -3   2    2.92    0.24
  -3   3   2    3.36    0.18
   3   3  -2    2.87    0.21
  -3   3   2    2.96    0.17
  -3   3   2    2.90    0.18
   2  -3  -2   24.32    0.62
  -2  -3   2   25.57    0.72
   2  -3  -2   27.02    0.64
   2  -3  -2   26.45    0.64
  -2  -3   2   26.35    0.73
  -2   3   2   26.28    0.65
   2   3  -2   26.98    0.73
  -2   3   2   26.10    0.64
   2   3  -2   25.80    0.68
  -2   3   2   26.29    0.66
   1  -3  -2   72.49    1.54
  -1  -3   2   69.84    1.59
  -1  -3   2   70.46    1.54
   1  -3  -2   70.73    1.54
   1  -3  -2   69.39    1.55
   1  -3  -2   71.71    1.55
  -1  -3   2   71.43    1.59
  -1   3   2   72.57    1.54
  -1   3   2   69.71    1.56
  -1   3   2   71.94    1.56
   1   3  -2   70.85    1.60
   1   3  -2   69.08    1.54
  -1   3   2   71.01    1.53
   0  -3   2   64.45    1.43
   0  -3   2   65.73    1.42
   0  -3   2   66.78    1.39
   0  -3  -2   66.21    1.46
   0  -3  -2   64.03    1.45
   0  -3  -2   66.01    1.46
   0  -3  -2   66.90    1.42
   0   3   2   69.16    1.46
   0   3  -2   65.29    1.44
   0   3  -2   64.57    1.43
   0   3  -2   65.50    1.41
   0   3  -2   65.33    1.39
   0   3   2   63.16    1.43
   0   3   2   63.33    1.46
   0   3   2   65.83    1.47
   1  -3   2   74.76    1.56
   1  -3   2   74.29    1.53
  -1  -3  -2   73.62    1.67
  -1  -3  -2   73.95    1.62
   1  -3   2   73.72    1.55
  -1  -3  -2   73.28    1.68
   1  -3   2   71.85    1.55
   1   3   2   73.34    1.67
  -1   3  -2   74.02    1.57
   1   3   2   73.34    1.62
   1   3   2   75.14    1.68
  -1   3  -2   74.48    1.57
   2  -3   2    4.30    0.15
  -2  -3  -2    4.06    0.25
  -2  -3  -2    4.50    0.25
   2  -3   2    4.01    0.14
   2  -3   2    4.19    0.14
  -2   3  -2    4.30    0.16
  -2   3  -2    4.22    0.11
   2   3   2    4.51    0.22
  -2   3  -2    4.39    0.11
  -2   3  -2    4.36    0.15
  -3  -3  -2   14.74    0.53
   3  -3   2   14.64    0.38
  -3  -3  -2   14.77    0.53
   3  -3   2   14.93    0.41
   3   3   2   14.32    0.48
  -3   3  -2   14.55    0.41
  -3   3  -2   12.66    0.39
  -3   3  -2   14.99    0.39
  -3   3  -2   14.15    0.37
  -4  -3  -2   16.08    0.61
   4  -3   2   16.23    0.45
   4  -3   2   15.82    0.49
  -4  -3  -2   16.22    0.61
   4   3   2   16.07    0.56
  -4   3  -2   15.84    0.47
  -4   3  -2   16.05    0.50
  -4   3  -2   14.38    0.45
  -5  -3  -2   22.29    0.81
   5  -3   2   21.90    0.63
  -5  -3  -2   22.95    0.82
   5   3   2   22.49    0.76
  -5   3  -2   21.96    0.64
  -5   3  -2   23.15    0.70
   6  -3   2   25.50    0.74
  -6  -3  -2   27.09    0.96
  -6  -3  -2   24.98    0.93
   6   3   2   22.86    0.83
  -6   3  -2   25.93    0.82
  -7  -3  -2   16.93    0.80
  -7  -3  -2   16.87    0.80
   7  -3   2   16.19    0.60
   7   3   2   15.81    0.72
  -7   3  -2   17.60    0.69
  -8  -3  -2    2.37    0.41
  -8  -3  -2    2.73    0.45
   8   3   2    2.23    0.37
  -8   3  -2    2.11    0.33
  -9   3  -2    2.21    0.39
  -9  -4   2    1.99    0.44
  -8  -4   2    1.08    0.34
  -8  -4   2    1.24    0.37
  -8   4   2    0.80    0.27
   8   4  -2    0.88    0.30
  -7  -4   2   10.45    0.64
  -7  -4   2    9.82    0.64
   7   4  -2    8.55    0.55
  -7   4   2    9.41    0.51
  -6  -4   2   -0.23    0.20
  -6  -4   2    0.32    0.22
   6  -4  -2   -0.08    0.11
   6   4  -2    0.10    0.14
  -6   4   2    0.19    0.17
  -5  -4   2   27.14    0.94
   5  -4  -2   25.32    0.72
  -5  -4   2   27.13    0.94
   5   4  -2   25.43    0.84
  -5   4   2   26.38    0.79
   4  -4  -2    5.13    0.25
  -4  -4   2    5.33    0.37
  -4  -4   2    5.38    0.37
   4  -4  -2    5.63    0.27
  -4   4   2    5.53    0.26
   4   4  -2    4.97    0.30
  -4   4   2    5.61    0.26
  -4   4   2    5.41    0.28
  -3  -4   2   36.89    1.03
   3  -4  -2   34.72    0.89
  -3  -4   2   36.82    1.02
   3  -4  -2   37.31    0.87
   3   4  -2   36.61    0.97
  -3   4   2   36.31    0.91
  -3   4   2   36.11    0.89
  -2  -4   2   32.78    0.89
  -2  -4   2   32.13    0.90
   2  -4  -2   34.50    0.80
   2  -4  -2   32.74    0.80
   2  -4  -2   33.80    0.78
   2   4  -2   34.46    0.91
   2   4  -2   32.29    0.85
  -2   4   2   33.87    0.82
  -2   4   2   32.82    0.81
   1  -4  -2   73.72    1.56
   1  -4  -2   70.47    1.59
  -1  -4   2   70.67    1.64
   1  -4  -2   70.29    1.58
  -1  -4   2   72.31    1.64
  -1   4   2   72.21    1.57
   1   4  -2   70.17    1.58
   1   4  -2   74.43    1.65
  -1   4   2   73.41    1.61
  -1   4   2   69.38    1.60
   0  -4  -2    0.06    0.07
   0  -4   2    0.03    0.06
   0  -4   2    0.15    0.05
   0  -4  -2    0.10    0.08
   0   4  -2    0.13    0.05
   0   4   2    0.11    0.06
   0   4  -2    0.06    0.06
   0   4   2    0.03    0.07
   0   4  -2    0.09    0.07
   0   4  -2    0.18    0.06
   0   4   2    0.10    0.08
  -1  -4  -2    1.44    0.16
  -1  -4  -2    0.98    0.14
   1  -4   2    0.92    0.07
  -1   4  -2    0.79    0.05
  -1   4  -2    0.87    0.05
  -1   4  -2    1.32    0.09
   1   4   2    1.07    0.15
   1   4   2    0.77    0.12
  -1   4  -2    0.52    0.07
   1   4   2    0.82    0.12
  -2  -4  -2   62.19    1.52
   2  -4   2   61.92    1.30
  -2  -4  -2   62.78    1.51
   2  -4   2   62.12    1.32
   2  -4   2   62.33    1.34
  -2   4  -2   61.59    1.35
   2   4   2   60.37    1.49
  -2   4  -2   62.81    1.36
   2   4   2   61.39    1.45
   3  -4   2   11.46    0.34
  -3  -4  -2   10.59    0.47
   3  -4   2   11.22    0.31
  -3  -4  -2   11.43    0.48
   3   4   2   11.77    0.44
  -3   4  -2   10.91    0.33
  -4  -4  -2    2.94    0.32
   4  -4   2    2.16    0.16
  -4  -4  -2    3.15    0.34
   4  -4   2    2.29    0.15
  -4   4  -2    2.35    0.18
  -4   4  -2    2.41    0.13
   4   4   2    2.69    0.28
  -4   4  -2    2.13    0.16
  -5  -4  -2    1.17    0.27
  -5  -4  -2    0.85    0.26
   5  -4   2    0.93    0.14
   5   4   2    0.88    0.22
  -5   4  -2    0.85    0.16
  -6  -4  -2    6.71    0.50
  -6  -4  -2    6.03    0.48
  -6   4  -2    6.94    0.38
   6   4   2    6.10    0.43
  -7  -4  -2   16.06    0.80
  -7  -4  -2   16.07    0.81
  -7   4  -2   16.94    0.66
   7   4   2   17.32    0.76
  -8  -4  -2    6.83    0.66
  -8  -4  -2    5.21    0.57
  -8   4  -2    5.58    0.46
   8   4   2    6.04    0.57
   9   4   2    1.10    0.40
  -8  -5   2    1.04    0.40
  -8  -5   2    1.61    0.40
   8   5  -2    1.42    0.36
  -8   5   2    1.42    0.29
  -7  -5   2    0.70    0.34
  -7  -5   2    1.61    0.39
  -7   5   2    1.90    0.30
   7   5  -2    1.59    0.34
  -6  -5   2    4.70    0.49
  -6  -5   2    4.65    0.49
   6   5  -2    4.73    0.45
  -6   5   2    4.48    0.34
  -5  -5   2    8.92    0.52
   5  -5  -2    7.74    0.33
  -5  -5   2    7.65    0.50
  -5   5   2    8.59    0.40
   5   5  -2    9.07    0.48
  -4  -5   2   30.93    1.01
   4  -5  -2   32.66    0.82
  -4  -5   2   34.27    1.06
  -4   5   2   32.39    0.88
   4   5  -2   32.53    0.97
  -3  -5   2    0.67    0.18
   3  -5  -2    0.41    0.10
   3  -5  -2    0.51    0.10
  -3  -5   2    0.46    0.19
  -3   5   2    0.36    0.11
  -3   5   2    0.43    0.08
  -3   5   2    0.34    0.10
   3   5  -2    0.24    0.14
   2  -5  -2   50.47    1.16
   2  -5  -2   49.72    1.16
   2  -5  -2   50.73    1.14
  -2  -5   2   49.46    1.27
  -2  -5   2   49.64    1.29
  -2   5   2   49.64    1.19
   2   5  -2   50.09    1.22
  -2   5   2   49.91    1.18
  -1  -5   2    2.87    0.21
   1  -5  -2    2.65    0.16
   1  -5  -2    2.62    0.17
   1  -5  -2    3.30    0.19
  -1  -5   2    2.47    0.19
  -1   5   2    2.57    0.17
   1   5  -2    2.57    0.20
  -1   5   2    2.71    0.18
   1   5  -2    2.66    0.20
   1   5  -2    2.64    0.18
  -1   5   2    2.56    0.15
   0  -5   2   35.68    0.83
   0  -5   2   34.90    0.87
   0  -5  -2   35.49    0.89
   0  -5   2   35.92    0.86
   0  -5  -2   34.55    0.90
   0   5  -2   35.07    0.86
   0   5   2   35.87    0.87
   0   5  -2   33.47    0.82
   0   5   2   34.86    0.90
   0   5   2   36.02    0.91
   0   5  -2   35.86    0.88
  -1  -5  -2    0.31    0.12
   1  -5   2    0.44    0.08
   1  -5   2    0.54    0.07
  -1  -5  -2    0.21    0.11
   1  -5   2    0.58    0.07
   1   5   2    0.17    0.09
  -1   5  -2    0.48    0.05
  -1   5  -2    0.38    0.08
   1   5   2    0.35    0.12
   1   5   2    0.14    0.11
  -2  -5  -2   16.80    0.61
   2  -5   2   18.22    0.43
  -2  -5  -2   18.20    0.61
   2  -5   2   18.13    0.43
  -2   5  -2   17.79    0.46
   2   5   2   18.05    0.58
   2   5   2   18.04    0.60
  -2   5  -2   17.58    0.46
   3  -5   2    1.68    0.12
  -3  -5  -2    1.59    0.25
   3  -5   2    1.63    0.10
  -3  -5  -2    1.55    0.25
  -3   5  -2    1.62    0.12
   3   5   2    1.51    0.23
   3   5   2    2.05    0.24
  -3   5  -2    1.59    0.11
   4  -5   2   19.10    0.48
  -4  -5  -2   18.93    0.73
  -4  -5  -2   18.61    0.73
  -4   5  -2   18.60    0.53
   4   5   2   17.35    0.69
   4   5   2   19.41    0.68
  -5  -5  -2    8.36    0.51
  -5  -5  -2    7.71    0.51
   5   5   2    7.43    0.43
  -5   5  -2    7.24    0.33
  -6  -5  -2    4.16    0.49
  -6  -5  -2    5.17    0.52
   6   5   2    5.31    0.47
  -6   5  -2    4.37    0.31
  -7  -5  -2    9.42    0.67
  -7  -5  -2    7.64    0.61
   7   5   2    9.58    0.62
   7   5   2   10.22    0.61
  -7   5  -2    9.01    0.46
  -8  -5  -2    2.40    0.46
  -8  -5  -2    2.07    0.43
   8   5   2    3.29    0.49
  -8  -6   2    0.44    0.35
  -7  -6   2    1.77    0.41
  -7  -6   2    2.16    0.42
   7   6  -2    2.06    0.34
  -7   6   2    2.51    0.30
  -6  -6   2    1.02    0.33
  -6  -6   2    1.64    0.35
  -6   6   2    1.50    0.23
   6   6  -2    1.01    0.28
  -5  -6   2    4.78    0.47
  -5  -6   2    4.62    0.51
   5   6  -2    4.84    0.38
  -5   6   2    4.95    0.30
  -4  -6   2    0.29    0.21
  -4  -6   2    0.14    0.19
   4   6  -2    0.28    0.18
  -4   6   2    0.27    0.13
   3  -6  -2   25.35    0.66
  -3  -6   2   25.38    0.86
  -3  -6   2   25.41    0.84
  -3   6   2   25.65    0.72
   3   6  -2   25.94    0.80
  -2  -6   2    0.96    0.20
  -2  -6   2    1.02    0.20
   2  -6  -2    0.96    0.14
   2  -6  -2    1.13    0.13
   2   6  -2    0.74    0.18
  -2   6   2    1.09    0.15
  -2   6   2    0.91    0.15
   2   6  -2    1.07    0.18
  -1  -6   2   12.64    0.45
   1  -6  -2   12.17    0.41
   1  -6  -2   12.16    0.43
  -1  -6   2   11.32    0.46
   1   6  -2   13.11    0.47
  -1   6   2   12.28    0.43
  -1   6   2   13.23    0.39
  -1   6   2   13.70    0.45
   1   6  -2   13.27    0.44
   1   6  -2   12.23    0.45
   0  -6   2    1.48    0.15
   0  -6  -2    1.50    0.19
   0  -6   2    1.07    0.15
   0  -6  -2    1.17    0.16
   0   6   2    1.35    0.18
   0   6   2    1.26    0.14
   0   6  -2    1.34    0.17
   0   6  -2    1.28    0.15
   0   6   2    1.12    0.17
  -1  -6  -2   21.16    0.66
  -1  -6  -2   20.55    0.67
   1  -6   2   21.21    0.53
   1  -6   2   20.41    0.56
   1  -6   2   20.78    0.52
   1   6   2   20.61    0.62
  -1   6  -2   20.91    0.56
  -1   6  -2   20.90    0.48
   1   6   2   20.22    0.64
  -2  -6  -2    1.11    0.22
  -2  -6  -2    0.87    0.20
   2  -6   2    1.04    0.08
   2   6   2    0.99    0.21
  -2   6  -2    1.05    0.11
  -2   6  -2    1.07    0.11
   2   6   2    0.69    0.17
  -3  -6  -2   19.34    0.75
  -3  -6  -2   20.72    0.74
   3   6   2   21.13    0.71
  -3   6  -2   19.43    0.52
   3   6   2   20.53    0.73
  -4  -6  -2    0.91    0.24
  -4  -6  -2    0.65    0.23
   4   6   2    0.22    0.18
  -4   6  -2    0.59    0.11
   4   6   2    0.47    0.20
  -5  -6  -2    2.46    0.37
  -5  -6  -2    2.12    0.34
   5   6   2    1.85    0.33
  -5   6  -2    2.07    0.19
   5   6   2    2.55    0.34
  -6  -6  -2    1.91    0.37
  -6  -6  -2    2.92    0.41
   6   6   2    2.68    0.40
  -6   6  -2    1.94    0.22
   6   6   2    1.80    0.30
  -7  -6  -2    1.24    0.37
  -7  -6  -2    1.56    0.42
   7   6   2    1.99    0.37
   7   6   2    1.31    0.37
  -6  -7   2    5.05    0.57
  -6  -7   2    5.10    0.55
   6   7  -2    5.26    0.51
   6   7  -2    4.94    0.55
  -5  -7   2    0.51    0.26
  -5  -7   2    0.23    0.23
   5   7  -2    0.58    0.26
  -5   7   2    0.71    0.17
   5   7  -2    1.03    0.26
  -4  -7   2    2.13    0.34
  -4  -7   2    2.34    0.34
   4   7  -2    2.01    0.32
  -4   7   2    2.32    0.23
   4   7  -2    2.19    0.31
  -3  -7   2    3.44    0.36
  -3  -7   2    3.58    0.38
  -3   7   2    2.97    0.23
   3   7  -2    2.95    0.32
   3   7  -2    4.09    0.39
   2  -7  -2   11.97    0.43
  -2  -7   2   11.74    0.54
   2  -7  -2   12.34    0.40
  -2   7   2   11.67    0.43
   2   7  -2   11.90    0.49
   2   7  -2   12.32    0.52
   1  -7  -2    2.87    0.22
  -1  -7   2    2.75    0.28
   1   7  -2    2.44    0.25
  -1   7   2    2.33    0.23
   0  -7   2   18.35    0.60
   0  -7  -2   18.71    0.62
   0   7   2   18.54    0.61
   0   7  -2   19.28    0.59
   1  -7   2    1.24    0.16
  -1  -7  -2    1.20    0.21
  -1  -7  -2    1.80    0.23
  -1   7  -2    1.33    0.15
   1   7   2    1.28    0.18
   1   7   2    1.30    0.21
  -2  -7  -2    7.49    0.42
  -2  -7  -2    7.09    0.43
  -2   7  -2    7.73    0.28
   2   7   2    7.58    0.43
  -3  -7  -2    2.63    0.32
  -3  -7  -2    1.75    0.30
  -3   7  -2    1.90    0.13
   3   7   2    1.96    0.29
   3   7   2    2.11    0.28
  -4  -7  -2    1.09    0.29
  -4  -7  -2    1.22    0.29
   4   7   2    1.71    0.31
   4   7   2    1.09    0.25
  -5  -7  -2    0.37    0.29
  -5  -7  -2    0.01    0.22
   5   7   2    0.42    0.23
   5   7   2    0.40    0.24
  -6  -7  -2    1.79    0.40
  -6  -7  -2    2.20    0.42
   6   7   2    2.12    0.39
   6   7   2    1.86    0.35
  -7  -7  -2    1.08    0.37
   6   8  -2    1.25    0.31
  -5  -8   2    3.51    0.47
   5   8  -2    4.38    0.50
   5   8  -2    3.60    0.43
  -4  -8   2    2.87    0.40
   4   8  -2    2.22    0.35
   4   8  -2    2.23    0.33
  -3  -8   2    5.18    0.47
   3   8  -2    5.67    0.37
  -3   8   2    5.27    0.29
   3   8  -2    4.68    0.40
  -2  -8   2    1.05    0.25
  -2   8   2    1.15    0.18
   2   8  -2    0.97    0.22
   1  -8  -2    3.87    0.27
  -1  -8   2    4.32    0.37
   1   8  -2    4.14    0.30
  -1   8   2    3.93    0.27
   0  -8  -2    0.95    0.19
   0  -8   2    1.01    0.18
   0   8   2    1.14    0.20
   0   8  -2    1.12    0.18
  -1  -8  -2    8.44    0.44
   1  -8   2    7.76    0.35
   1   8   2    8.61    0.44
  -1   8  -2    8.10    0.34
  -2  -8  -2   -0.02    0.16
  -2   8  -2    0.17    0.10
   2   8   2    0.00    0.16
  -3  -8  -2    4.05    0.44
   3   8   2    3.69    0.37
   3   8   2    4.83    0.45
  -4  -8  -2    0.76    0.27
   4   8   2    1.44    0.31
   4   8   2    1.11    0.26
  -5  -8  -2    1.84    0.42
   5   8   2    1.38    0.31
   5   8   2    1.46    0.35
   6   8   2    3.02    0.44
   5   9  -2   -0.09    0.20
  -4  -9   2    2.07    0.39
   4   9  -2    2.85    0.40
   4   9  -2    3.03    0.37
  -3  -9   2    1.17    0.30
   3   9  -2    1.72    0.32
  -2  -9   2    1.81    0.31
  -2   9   2    2.05    0.23
   2   9  -2    2.03    0.30
  -1  -9   2    0.71    0.21
   1  -9  -2    0.90    0.19
  -1   9   2    0.60    0.17
   1   9  -2    0.87    0.21
   0  -9   2    2.37    0.27
   0  -9  -2    2.50    0.29
   0   9  -2    2.11    0.25
   0   9   2    2.22    0.28
   1  -9   2    0.05    0.12
  -1  -9  -2    0.56    0.21
  -1   9  -2    0.27    0.12
   1   9   2    0.28    0.19
  -2  -9  -2    1.92    0.31
   2   9   2    1.96    0.31
  -3  -9  -2    0.44    0.27
   3   9   2    0.08    0.23
  -4  -9  -2    3.25    0.49
   4   9   2    2.55    0.41
   5   9   2    0.13    0.23
  -3 -10   2    2.01    0.39
   3  10  -2    1.77    0.34
  -2 -10   2    0.48    0.24
   2  10  -2    0.19    0.22
   1 -10  -2    3.86    0.32
  -1 -10   2    3.91    0.39
  -1  10   2    4.09    0.32
   1  10  -2    3.87    0.37
   0 -10   2   -0.02    0.14
   0 -10  -2   -0.05    0.16
   0  10  -2   -0.03    0.14
   0  10   2    0.26    0.19
  -1 -10  -2    7.84    0.51
   1  10   2    8.68    0.51
  -2 -10  -2   -0.08    0.19
   2  10   2   -0.25    0.21
   3  10   2    0.96    0.29
  -1 -11   2    0.01    0.20
   0 -11  -2    0.94    0.26
   1  11   2    0.36    0.24
   9   0  -3    0.20    0.23
  -9   0   3    0.56    0.31
   8   0  -3    0.38    0.20
  -8   0   3    0.24    0.23
  -7   0   3   -0.07    0.19
   7   0  -3    0.08    0.16
  -7   0   3    0.11    0.19
  -6   0   3   -0.08    0.16
  -6   0   3    0.14    0.15
   6   0  -3   -0.02    0.14
  -5   0   3    0.51    0.17
  -5   0   3    0.37    0.15
   5   0  -3    0.09    0.10
  -4   0   3    0.13    0.13
  -4   0   3    0.18    0.12
   4   0  -3    0.26    0.11
  -3   0   3    0.15    0.09
   3   0  -3   -0.05    0.07
   3   0  -3    0.30    0.09
  -3   0   3   -0.08    0.09
  -2   0   3    0.02    0.06
   2   0  -3    0.00    0.06
  -2   0   3   -0.02    0.05
   2   0  -3    0.03    0.06
  -2   0   3   -0.03    0.07
   2   0  -3   -0.13    0.06
   1   0  -3   -0.06    0.04
  -1   0   3   -0.16    0.05
   1   0  -3   -0.06    0.04
  -1   0   3   -0.09    0.04
   1   0  -3   -0.02    0.05
   1   0  -3   -0.02    0.05
  -1   0   3   -0.13    0.03
  -1   0   3    0.04    0.05
   0   0  -3   -0.14    0.01
   0   0  -3   -0.11    0.02
   0   0   3   -0.08    0.02
   0   0   3   -0.16    0.01
   0   0  -3   -0.13    0.01
   0   0   3   -0.11    0.02
   0   0   3   -0.13    0.02
   0   0  -3   -0.08    0.02
   1   0   3   -0.18    0.05
  -1   0  -3   -0.29    0.04
   1   0   3   -0.23    0.05
  -1   0  -3   -0.16    0.05
   1   0   3   -0.19    0.05
   2   0   3   -0.02    0.06
  -2   0  -3    0.00    0.07
  -2   0  -3   -0.02    0.06
   2   0   3    0.15    0.06
   2   0   3   -0.02    0.05
  -2   0  -3   -0.01    0.05
  -3   0  -3    0.39    0.11
   3   0   3    0.11    0.08
   4   0   3    0.19    0.10
  -4   0  -3    0.25    0.11
  -4   0  -3    0.24    0.12
   5   0   3    0.01    0.11
  -5   0  -3    0.13    0.14
  -5   0  -3    0.07    0.12
   6   0   3    0.06    0.14
  -6   0  -3    0.39    0.17
  -6   0  -3    0.32    0.19
  -7   0  -3    0.25    0.19
  -7   0  -3    0.50    0.24
   7   0   3    0.23    0.17
  -8   0  -3    0.27    0.26
   8   0   3   -0.06    0.16
   9   0   3   -0.07    0.19
  -9   0  -3    0.07    0.27
   9  -1  -3    0.49    0.23
  -9  -1   3    0.56    0.32
  -9   1   3    0.78    0.32
   9   1  -3    0.34    0.25
  -8  -1   3    0.20    0.24
  -8  -1   3    0.05    0.23
   8  -1  -3    0.14    0.17
   8   1  -3    0.25    0.17
  -8   1   3   -0.30    0.19
  -7  -1   3    5.24    0.49
  -7  -1   3    4.76    0.48
   7  -1  -3    4.67    0.35
  -7   1   3    4.68    0.45
  -7   1   3    4.90    0.44
   7   1  -3    4.89    0.43
   6  -1  -3    0.82    0.19
  -6  -1   3    0.96    0.24
  -6  -1   3    0.80    0.24
  -6   1   3    0.41    0.20
  -6   1   3    0.57    0.18
   6   1  -3    0.71    0.20
  -5  -1   3    2.63    0.30
  -5  -1   3    2.95    0.31
   5  -1  -3    3.10    0.24
  -5   1   3    3.31    0.28
   5   1  -3    3.37    0.26
  -5   1   3    3.35    0.26
  -4  -1   3   33.05    0.94
   4  -1  -3   32.63    0.85
  -4  -1   3   33.39    0.94
  -4   1   3   32.83    0.89
  -4   1   3   32.93    0.91
   4   1  -3   31.93    0.87
  -3  -1   3   11.63    0.43
   3  -1  -3   11.62    0.36
   3  -1  -3   11.45    0.39
  -3  -1   3   11.45    0.42
  -3   1   3   12.04    0.39
   3   1  -3   11.80    0.38
  -3   1   3   11.60    0.40
  -3   1   3   11.90    0.40
   2  -1  -3   65.31    1.47
   2  -1  -3   62.57    1.43
  -2  -1   3   66.19    1.45
  -2  -1   3   66.59    1.51
  -2  -1   3   66.68    1.52
   2  -1  -3   67.89    1.49
  -2   1   3   64.12    1.49
  -2   1   3   66.51    1.47
  -2   1   3   66.82    1.48
   2   1  -3   70.21    1.53
   2   1  -3   68.46    1.51
   2   1  -3   65.48    1.45
  -2   1   3   65.60    1.43
   1  -1  -3   11.92    0.32
   1  -1  -3   12.22    0.32
  -1  -1   3   11.94    0.31
   1  -1  -3   12.99    0.31
  -1  -1   3   12.08    0.34
   1  -1  -3   12.37    0.32
  -1  -1   3   12.19    0.34
   1   1  -3   11.68    0.33
  -1   1   3   11.96    0.32
  -1   1   3   11.91    0.32
   1   1  -3   11.59    0.33
  -1   1   3   13.00    0.32
   1   1  -3   12.36    0.32
   0  -1   3    7.89    0.19
   0  -1  -3    8.10    0.22
   0  -1   3    8.22    0.19
   0  -1  -3    8.07    0.22
   0  -1   3    7.70    0.19
   0  -1   3    7.60    0.19
   0  -1  -3    7.88    0.22
   0  -1  -3    8.32    0.22
   0   1   3    8.21    0.22
   0   1  -3    7.94    0.19
   0   1   3    7.82    0.22
   0   1   3    8.02    0.22
   0   1   3    7.85    0.22
   0   1  -3    8.11    0.19
  -1  -1  -3    0.01    0.06
   1  -1   3    0.11    0.03
  -1  -1  -3    0.01    0.05
   1  -1   3    0.05    0.02
  -1  -1  -3    0.03    0.04
   1   1   3   -0.02    0.04
   1   1   3    0.12    0.06
   1   1   3    0.03    0.05
  -1   1  -3    0.03    0.03
  -1   1  -3    0.00    0.02
   1   1   3    0.00    0.03
  -1   1  -3   -0.02    0.02
  -2  -1  -3   43.27    1.02
   2  -1   3   42.19    0.96
  -2  -1  -3   42.45    0.97
   2  -1   3   43.27    0.97
   2  -1   3   42.62    0.93
  -2  -1  -3   42.08    1.02
  -2   1  -3   42.51    0.97
  -2   1  -3   41.01    0.95
   2   1   3   42.09    0.98
  -2   1  -3   43.07    0.93
   2   1   3   42.83    1.02
   2   1   3   44.10    1.03
   3  -1   3   25.56    0.66
  -3  -1  -3   24.60    0.70
   3  -1   3   24.82    0.62
  -3  -1  -3   24.10    0.70
  -3   1  -3   24.39    0.64
  -3   1  -3   24.86    0.61
   3   1   3   24.57    0.66
  -3   1  -3   24.53    0.66
   4  -1   3    2.10    0.16
  -4  -1  -3    2.68    0.26
   4  -1   3    1.88    0.20
  -4  -1  -3    2.49    0.25
  -4   1  -3    2.38    0.21
  -4   1  -3    2.43    0.22
   4   1   3    2.39    0.22
   5  -1   3    0.27    0.12
  -5  -1  -3    0.44    0.17
  -5  -1  -3    0.41    0.15
  -5   1  -3    0.42    0.14
   5   1   3    0.25    0.11
  -5   1  -3    0.40    0.14
  -6  -1  -3    0.50    0.19
  -6  -1  -3    0.40    0.20
   6  -1   3    0.37    0.15
  -6   1  -3    0.40    0.18
  -6   1  -3    0.46    0.16
   6   1   3    0.34    0.16
  -7  -1  -3    4.41    0.45
  -7  -1  -3    5.09    0.48
   7  -1   3    4.30    0.35
   7   1   3    3.77    0.38
  -7   1  -3    4.67    0.43
   8  -1   3    0.32    0.18
  -8  -1  -3    0.22    0.26
   8   1   3    0.21    0.21
  -8   1  -3    0.50    0.25
   9  -1   3   -0.22    0.16
   9   1   3    0.34    0.25
  -9   1  -3   -0.02    0.24
   9  -2  -3    0.02    0.18
   9   2  -3    0.41    0.26
  -9   2   3    0.12    0.28
  -8  -2   3    0.59    0.30
  -8  -2   3    0.47    0.26
   8  -2  -3    0.37    0.20
  -8   2   3    0.01    0.24
   8   2  -3    0.65    0.26
  -7  -2   3    0.48    0.24
  -7  -2   3    0.73    0.28
   7  -2  -3    0.37    0.17
  -7   2   3    0.41    0.22
   7   2  -3    0.65    0.23
  -6  -2   3    2.10    0.32
   6  -2  -3    1.99    0.24
  -6  -2   3    1.43    0.29
   6   2  -3    1.97    0.27
  -6   2   3    1.55    0.24
  -6   2   3    1.74    0.27
   5  -2  -3    1.39    0.18
  -5  -2   3    1.44    0.26
  -5  -2   3    1.52    0.25
  -5   2   3    1.56    0.22
   5   2  -3    1.11    0.21
  -5   2   3    1.53    0.21
  -4  -2   3    2.25    0.25
  -4  -2   3    2.19    0.25
   4  -2  -3    2.22    0.21
   4  -2  -3    2.39    0.19
  -4   2   3    2.23    0.22
  -4   2   3    2.54    0.20
   4   2  -3    2.19    0.23
  -4   2   3    2.22    0.20
   3  -2  -3    0.83    0.12
  -3  -2   3    1.04    0.17
   3  -2  -3    1.00    0.12
  -3  -2   3    0.76    0.15
  -3   2   3    0.78    0.13
  -3   2   3    0.89    0.12
  -3   2   3    0.99    0.12
   3   2  -3    0.84    0.14
   2  -2  -3   26.07    0.64
   2  -2  -3   24.16    0.61
   2  -2  -3   25.41    0.63
   2  -2  -3   25.78    0.64
  -2  -2   3   26.11    0.70
  -2  -2   3   27.59    0.69
  -2  -2   3   25.86    0.70
  -2   2   3   25.26    0.65
   2   2  -3   24.88    0.65
  -2   2   3   25.83    0.64
   2   2  -3   26.23    0.69
  -2   2   3   25.93    0.64
   1  -2  -3   26.01    0.61
   1  -2  -3   26.62    0.62
   1  -2  -3   24.89    0.61
  -1  -2   3   25.57    0.64
  -1  -2   3   27.07    0.61
  -1  -2   3   25.56    0.64
   1  -2  -3   25.52    0.62
  -1   2   3   26.35    0.62
  -1   2   3   25.47    0.61
   1   2  -3   26.27    0.64
  -1   2   3   25.94    0.63
   1   2  -3   26.13    0.64
  -1   2   3   26.20    0.61
   1   2  -3   26.08    0.61
   0  -2  -3   83.24    1.78
   0  -2  -3   84.20    1.80
   0  -2  -3   80.07    1.80
   0  -2  -3   83.42    1.75
   0  -2   3   82.10    1.76
   0  -2   3   83.25    1.74
   0  -2   3   85.06    1.71
   0   2   3   84.70    1.78
   0   2   3   81.53    1.80
   0   2   3   82.63    1.77
   0   2   3   81.29    1.80
   0   2  -3   84.16    1.73
   0   2  -3   81.66    1.71
   1  -2   3   20.82    0.45
  -1  -2  -3   21.05    0.56
  -1  -2  -3   20.45    0.56
  -1  -2  -3   21.97    0.53
   1   2   3   21.23    0.56
   1   2   3   21.31    0.55
  -1   2  -3   21.59    0.45
   1   2   3   21.04    0.53
   1   2   3   21.00    0.56
  -1   2  -3   21.57    0.45
   2  -2   3    7.18    0.21
   2  -2   3    7.21    0.22
   2  -2   3    7.37    0.20
  -2  -2  -3    7.47    0.30
  -2  -2  -3    6.93    0.30
  -2   2  -3    7.13    0.22
  -2   2  -3    7.71    0.20
   2   2   3    7.31    0.30
   2   2   3    6.86    0.27
  -2   2  -3    7.24    0.20
   3  -2   3    1.09    0.12
  -3  -2  -3    1.14    0.17
  -3  -2  -3    1.02    0.16
   3  -2   3    0.95    0.10
  -3   2  -3    1.13    0.12
   3   2   3    0.96    0.14
  -3   2  -3    1.04    0.10
  -3   2  -3    1.04    0.11
  -4  -2  -3   10.73    0.47
  -4  -2  -3   11.09    0.47
   4  -2   3   11.09    0.37
   4  -2   3   11.62    0.40
  -4   2  -3   11.14    0.38
   4   2   3   11.38    0.44
  -4   2  -3   10.80    0.40
  -5  -2  -3    0.59    0.20
   5  -2   3    0.47    0.14
  -5  -2  -3    0.30    0.17
   5  -2   3    0.21    0.11
  -5   2  -3    0.39    0.13
  -5   2  -3    0.13    0.13
   5   2   3    0.38    0.16
  -6  -2  -3    0.45    0.20
  -6  -2  -3    0.41    0.22
   6  -2   3    0.13    0.14
  -6   2  -3    0.28    0.16
   6   2   3    0.15    0.17
  -7  -2  -3    1.64    0.32
  -7  -2  -3    1.66    0.32
   7  -2   3    1.46    0.24
  -7   2  -3    1.19    0.25
   7   2   3    1.67    0.28
   8  -2   3    0.32    0.19
  -8  -2  -3    0.50    0.27
  -8  -2  -3    0.63    0.29
  -8   2  -3    0.94    0.27
   8   2   3    0.46    0.24
  -9   2  -3   -0.07    0.26
   9   2   3    0.03    0.22
  -9  -3   3    0.41    0.32
  -8  -3   3    0.67    0.33
   8  -3  -3    0.39    0.20
  -8  -3   3    0.37    0.26
  -8   3   3    0.26    0.24
   8   3  -3    0.33    0.20
  -7  -3   3    1.69    0.34
   7  -3  -3    1.81    0.25
  -7  -3   3    1.75    0.37
   7   3  -3    1.79    0.32
  -7   3   3    2.12    0.31
   6  -3  -3    0.97    0.19
  -6  -3   3    1.03    0.28
  -6  -3   3    0.99    0.27
   6   3  -3    0.88    0.23
  -6   3   3    0.66    0.20
  -5  -3   3   21.80    0.79
  -5  -3   3   19.27    0.75
   5  -3  -3   20.29    0.62
   5   3  -3   20.37    0.70
  -5   3   3   20.14    0.67
  -5   3   3   19.92    0.65
  -4  -3   3   12.14    0.52
  -4  -3   3   11.85    0.51
   4  -3  -3   12.14    0.40
   4  -3  -3   11.77    0.42
  -4   3   3   11.78    0.42
   4   3  -3   11.96    0.47
  -4   3   3   11.65    0.42
  -4   3   3   11.59    0.44
   3  -3  -3    3.27    0.17
  -3  -3   3    3.61    0.25
  -3  -3   3    3.45    0.25
   3  -3  -3    3.55    0.19
   3   3  -3    2.85    0.22
  -3   3   3    3.41    0.19
  -3   3   3    3.51    0.19
  -3   3   3    3.56    0.20
  -2  -3   3   42.17    1.07
   2  -3  -3   41.37    0.98
   2  -3  -3   42.28    0.98
  -2  -3   3   43.17    1.07
   2  -3  -3   42.73    0.96
  -2   3   3   42.45    1.00
   2   3  -3   42.95    1.07
  -2   3   3   42.46    0.99
   2   3  -3   41.98    1.01
  -2   3   3   41.57    0.98
  -1  -3   3    6.77    0.26
   1  -3  -3    6.54    0.23
  -1  -3   3    6.41    0.26
   1  -3  -3    6.07    0.22
   1  -3  -3    6.15    0.22
   1  -3  -3    6.22    0.23
  -1  -3   3    6.45    0.22
  -1   3   3    6.63    0.22
   1   3  -3    6.23    0.25
  -1   3   3    6.50    0.23
  -1   3   3    6.31    0.23
  -1   3   3    7.01    0.23
   1   3  -3    6.64    0.23
   0  -3  -3    8.54    0.27
   0  -3  -3    8.49    0.28
   0  -3   3    8.32    0.24
   0  -3   3    8.70    0.23
   0  -3  -3    8.65    0.28
   0  -3   3    8.86    0.26
   0   3   3    8.44    0.28
   0   3   3    8.81    0.31
   0   3   3    8.59    0.29
   0   3  -3    6.85    0.24
   0   3   3    8.94    0.27
   0   3  -3    8.48    0.24
   0   3  -3    8.37    0.23
   1  -3   3   91.64    1.79
  -1  -3  -3   74.60    1.91
  -1  -3  -3   86.38    1.92
   1  -3   3   86.83    1.79
   1  -3   3   88.34    1.75
   1   3   3   87.41    1.87
   1   3   3   87.19    1.94
  -1   3  -3   85.38    1.81
   1   3   3   83.89    1.92
  -1   3  -3   85.93    1.81
   2  -3   3    9.03    0.24
   2  -3   3    9.14    0.22
  -2  -3  -3    9.17    0.36
   2  -3   3    9.02    0.22
  -2  -3  -3    9.30    0.36
   2   3   3    8.82    0.35
  -2   3  -3    8.76    0.24
  -2   3  -3    8.95    0.24
   2   3   3    8.80    0.32
  -3  -3  -3   18.95    0.64
   3  -3   3   18.96    0.51
  -3  -3  -3   19.51    0.65
   3  -3   3   19.26    0.48
  -3   3  -3   18.81    0.51
  -3   3  -3   18.83    0.46
   3   3   3   19.26    0.60
  -3   3  -3   21.50    0.47
  -3   3  -3   19.60    0.48
   4  -3   3    8.99    0.33
  -4  -3  -3    9.38    0.44
   4  -3   3    8.68    0.30
  -4  -3  -3    8.46    0.44
   4   3   3    8.80    0.39
  -4   3  -3    8.60    0.33
  -4   3  -3    8.44    0.31
  -5  -3  -3    2.68    0.33
  -5  -3  -3    2.62    0.33
   5  -3   3    2.45    0.19
   5   3   3    2.90    0.31
  -5   3  -3    2.78    0.25
  -5   3  -3    2.61    0.20
   6  -3   3    1.96    0.21
  -6  -3  -3    1.95    0.33
  -6  -3  -3    2.53    0.36
   6   3   3    1.66    0.25
  -6   3  -3    1.86    0.25
  -7  -3  -3    2.58    0.38
  -7  -3  -3    2.80    0.41
   7  -3   3    2.27    0.26
   7   3   3    2.10    0.33
  -7   3  -3    2.07    0.30
  -8  -3  -3    0.15    0.26
  -8  -3  -3    0.11    0.27
   8   3   3    0.30    0.23
  -8   3  -3    0.12    0.21
  -9   3  -3    0.01    0.24
  -9  -4   3    0.36    0.32
  -8  -4   3    1.36    0.37
  -8  -4   3    1.29    0.35
  -8   4   3    0.57    0.27
   8   4  -3    0.85    0.30
  -7  -4   3    0.25    0.25
  -7  -4   3    0.76    0.31
  -7   4   3    0.40    0.22
   7   4  -3    0.35    0.22
   6  -4  -3    1.20    0.19
  -6  -4   3    1.19    0.29
  -6  -4   3    1.52    0.32
  -6   4   3    1.26    0.24
   6   4  -3    1.35    0.27
  -5  -4   3    0.85    0.23
   5  -4  -3    1.27    0.18
  -5  -4   3    1.66    0.29
  -5   4   3    1.04    0.19
   5   4  -3    0.82    0.19
   4  -4  -3   18.51    0.53
   4  -4  -3   17.37    0.55
  -4  -4   3   18.50    0.69
  -4  -4   3   17.78    0.69
  -4   4   3   17.44    0.55
   4   4  -3   18.58    0.64
  -4   4   3   17.39    0.57
  -4   4   3   18.49    0.55
  -3  -4   3    0.46    0.15
  -3  -4   3    0.15    0.14
   3  -4  -3    0.40    0.09
   3  -4  -3    0.01    0.07
   3  -4  -3    0.32    0.09
   3   4  -3    0.20    0.12
  -3   4   3    0.22    0.09
  -3   4   3    0.21    0.10
  -3   4   3    0.31    0.08
   2  -4  -3    0.12    0.07
   2  -4  -3    0.22    0.07
   2  -4  -3    0.14    0.06
  -2  -4   3    0.18    0.11
  -2  -4   3    0.32    0.12
   2   4  -3    0.23    0.11
  -2   4   3    0.09    0.07
  -2   4   3    0.15    0.08
   2   4  -3   -0.04    0.08
  -2   4   3    0.07    0.05
  -1  -4   3   32.07    0.85
   1  -4  -3   33.99    0.80
   1  -4  -3   32.60    0.81
   1  -4  -3   33.71    0.81
   1  -4  -3   32.84    0.81
  -1  -4   3   33.42    0.84
  -1  -4   3   35.85    0.85
   1   4  -3   34.69    0.86
   1   4  -3   33.00    0.81
  -1   4   3   34.04    0.80
  -1   4   3   31.86    0.82
  -1   4   3   33.86    0.83
   0  -4   3    9.73    0.27
   0  -4  -3    9.33    0.33
   0  -4  -3    9.62    0.33
   0  -4   3    9.49    0.30
   0  -4   3    9.28    0.28
   0   4  -3    9.50    0.28
   0   4   3    9.82    0.34
   0   4   3    9.67    0.31
   0   4  -3    8.98    0.29
   0   4  -3    9.14    0.30
   0   4   3    9.23    0.33
   1  -4   3   53.78    1.17
  -1  -4  -3   52.89    1.29
   1  -4   3   54.47    1.15
  -1  -4  -3   54.42    1.30
   1  -4   3   54.89    1.14
  -1   4  -3   52.86    1.18
  -1   4  -3   52.91    1.18
   1   4   3   52.78    1.25
   1   4   3   56.26    1.31
   1   4   3   53.25    1.29
  -2  -4  -3    0.94    0.16
  -2  -4  -3    1.06    0.17
   2  -4   3    0.93    0.06
   2  -4   3    0.82    0.07
   2  -4   3    0.90    0.06
   2   4   3    1.12    0.16
   2   4   3    0.74    0.15
  -2   4  -3    0.94    0.07
  -2   4  -3    0.92    0.08
   3  -4   3    4.60    0.16
   3  -4   3    4.49    0.18
  -3  -4  -3    4.42    0.29
  -3  -4  -3    3.90    0.29
  -3   4  -3    4.35    0.18
   3   4   3    4.97    0.30
  -3   4  -3    4.39    0.17
   3   4   3    4.80    0.28
   4  -4   3    1.35    0.12
  -4  -4  -3    1.87    0.27
  -4  -4  -3    1.81    0.27
   4  -4   3    1.39    0.14
  -4   4  -3    1.28    0.08
  -4   4  -3    1.46    0.16
   4   4   3    1.40    0.22
  -5  -4  -3    1.21    0.27
  -5  -4  -3    0.88    0.24
   5  -4   3    1.26    0.14
  -5   4  -3    1.35    0.18
   5   4   3    1.13    0.24
  -6  -4  -3    0.46    0.24
  -6  -4  -3    0.46    0.25
   6   4   3    0.37    0.20
  -6   4  -3    0.31    0.15
  -7  -4  -3    3.22    0.43
   7   4   3    3.55    0.41
  -7   4  -3    2.97    0.32
  -8  -4  -3    1.80    0.40
  -8  -4  -3    0.99    0.36
   8   4   3    1.29    0.33
   8   4   3    1.11    0.28
  -8   4  -3    0.56    0.24
   9   4   3    0.47    0.33
  -8  -5   3    0.06    0.31
  -8  -5   3   -0.29    0.28
   8   5  -3    0.03    0.25
  -8   5   3    0.40    0.25
  -7  -5   3    3.33    0.46
  -7  -5   3    3.48    0.48
   7   5  -3    2.85    0.40
  -7   5   3    3.39    0.37
  -6  -5   3    2.03    0.36
  -6  -5   3    1.76    0.34
  -6   5   3    2.18    0.29
   6   5  -3    1.63    0.28
  -5  -5   3    4.86    0.41
  -5  -5   3    5.35    0.43
   5  -5  -3    4.81    0.28
   5   5  -3    4.51    0.36
  -5   5   3    4.79    0.31
  -4  -5   3    4.82    0.39
   4  -5  -3    4.52    0.23
  -4  -5   3    4.68    0.37
   4   5  -3    4.40    0.30
  -4   5   3    4.08    0.26
  -3  -5   3    3.79    0.31
   3  -5  -3    3.92    0.21
  -3  -5   3    4.67    0.33
   3  -5  -3    4.03    0.21
   3  -5  -3    3.98    0.21
  -3   5   3    4.00    0.24
   3   5  -3    4.23    0.28
  -3   5   3    3.66    0.22
  -2  -5   3    5.38    0.30
   2  -5  -3    5.21    0.23
   2  -5  -3    4.96    0.22
   2  -5  -3    5.21    0.23
  -2  -5   3    4.49    0.29
  -2   5   3    4.99    0.24
  -2   5   3    5.05    0.21
   2   5  -3    4.91    0.26
  -2   5   3    4.83    0.23
   1  -5  -3    0.37    0.09
  -1  -5   3    0.38    0.11
  -1  -5   3    0.25    0.11
   1  -5  -3    0.37    0.09
   1   5  -3    0.25    0.10
   1   5  -3    0.16    0.10
  -1   5   3    0.28    0.10
   1   5  -3    0.25    0.09
  -1   5   3    0.28    0.08
   0  -5   3    0.11    0.06
   0  -5  -3    0.18    0.10
   0  -5   3    0.13    0.07
   0  -5  -3    0.14    0.09
   0  -5   3    0.27    0.08
   0   5   3    0.23    0.10
   0   5   3    0.31    0.11
   0   5   3    0.24    0.08
   0   5  -3    0.45    0.10
   0   5  -3    0.22    0.08
   1  -5   3    3.55    0.14
  -1  -5  -3    4.05    0.24
  -1  -5  -3    3.85    0.25
   1  -5   3    3.57    0.14
   1  -5   3    3.94    0.17
  -1   5  -3    3.78    0.16
   1   5   3    3.60    0.24
  -1   5  -3    3.61    0.16
   1   5   3    3.48    0.24
   2  -5   3   10.89    0.27
  -2  -5  -3   10.45    0.46
  -2  -5  -3   10.98    0.45
   2  -5   3   11.16    0.27
   2   5   3   10.84    0.44
  -2   5  -3   10.71    0.29
   2   5   3   10.59    0.42
  -2   5  -3   11.18    0.30
  -3  -5  -3    0.63    0.19
   3  -5   3    0.47    0.07
   3  -5   3    0.25    0.05
  -3  -5  -3    0.06    0.14
   3   5   3    0.62    0.17
   3   5   3    0.43    0.17
  -3   5  -3    0.41    0.07
  -3   5  -3    0.47    0.07
  -4  -5  -3    0.51    0.23
  -4  -5  -3    0.42    0.20
  -4   5  -3    0.50    0.10
   4   5   3    0.52    0.18
   4   5   3    0.38    0.19
  -5  -5  -3    0.65    0.25
  -5  -5  -3    0.55    0.22
   5   5   3    0.37    0.18
   5   5   3    0.41    0.20
  -5   5  -3    0.55    0.14
  -6  -5  -3    0.75    0.28
  -6  -5  -3    0.69    0.30
  -6   5  -3    0.73    0.17
   6   5   3    0.78    0.28
   6   5   3    0.80    0.25
  -7  -5  -3    2.44    0.42
  -7  -5  -3    2.43    0.44
  -7   5  -3    2.29    0.29
   7   5   3    2.58    0.41
   7   5   3    2.56    0.37
  -8  -5  -3    2.55    0.46
  -8  -5  -3    2.51    0.48
   8   5   3    3.20    0.48
  -8  -6   3    0.41    0.35
  -7  -6   3   -0.32    0.23
  -7  -6   3   -0.04    0.25
  -7   6   3    0.08    0.17
   7   6  -3   -0.14    0.22
  -6  -6   3    3.12    0.47
  -6  -6   3    3.29    0.44
   6   6  -3    3.83    0.43
  -6   6   3    2.91    0.31
  -5  -6   3    1.68    0.32
  -5  -6   3    2.85    0.38
  -5   6   3    2.80    0.27
   5   6  -3    2.51    0.33
  -4  -6   3    0.70    0.23
  -4  -6   3    0.38    0.20
   4  -6  -3    0.29    0.11
  -4   6   3    0.31    0.14
   4   6  -3    0.23    0.13
   3  -6  -3    0.20    0.10
  -3  -6   3    0.43    0.19
  -3  -6   3    0.46    0.19
   3   6  -3    0.29    0.15
  -3   6   3    0.42    0.13
   2  -6  -3    2.01    0.18
   2  -6  -3    2.35    0.18
  -2  -6   3    2.50    0.26
   2  -6  -3    2.03    0.20
  -2  -6   3    2.16    0.26
   2   6  -3    2.33    0.24
  -2   6   3    2.13    0.20
   2   6  -3    2.59    0.25
   1  -6  -3    3.21    0.20
  -1  -6   3    3.31    0.24
   1  -6  -3    3.08    0.21
  -1  -6   3    3.45    0.23
  -1   6   3    2.93    0.18
   1   6  -3    3.29    0.23
  -1   6   3    3.03    0.22
  -1   6   3    3.43    0.22
   1   6  -3    2.70    0.20
   1   6  -3    2.92    0.22
   0  -6   3    7.73    0.33
   0  -6   3    8.60    0.31
   0  -6  -3    8.01    0.36
   0  -6  -3    8.56    0.35
   0   6   3    7.70    0.34
   0   6   3    7.76    0.32
   0   6   3    8.35    0.36
   0   6  -3    8.37    0.33
   0   6  -3    7.87    0.31
   1  -6   3    0.13    0.06
   1  -6   3    0.22    0.07
  -1  -6  -3    0.06    0.12
  -1  -6  -3    0.21    0.12
   1  -6   3    0.26    0.08
   1   6   3    0.27    0.11
   1   6   3    0.20    0.13
  -1   6  -3    0.27    0.08
  -1   6  -3    0.20    0.08
  -2  -6  -3    1.44    0.23
   2  -6   3    1.08    0.07
  -2  -6  -3    1.33    0.22
   2   6   3    0.82    0.17
  -2   6  -3    1.21    0.11
  -2   6  -3    1.29    0.11
   2   6   3    1.32    0.22
  -3  -6  -3    8.97    0.49
  -3  -6  -3    8.13    0.45
   3   6   3    8.14    0.42
  -3   6  -3    7.77    0.24
   3   6   3    7.52    0.43
  -4  -6  -3    0.03    0.18
  -4  -6  -3    0.21    0.20
  -4   6  -3    0.00    0.07
   4   6   3   -0.07    0.14
   4   6   3    0.17    0.19
  -5  -6  -3    3.49    0.43
  -5  -6  -3    3.81    0.45
   5   6   3    3.99    0.41
   5   6   3    4.67    0.46
  -5   6  -3    3.08    0.20
  -6  -6  -3    3.56    0.47
  -6  -6  -3    3.69    0.47
   6   6   3    3.26    0.44
   6   6   3    3.50    0.43
  -7  -6  -3   -0.30    0.26
  -7  -6  -3   -0.14    0.25
   7   6   3    0.33    0.25
   7   6   3   -0.15    0.25
  -6  -7   3    3.54    0.48
   6   7  -3    2.86    0.40
  -6   7   3    2.53    0.29
   6   7  -3    3.30    0.45
  -5  -7   3    0.62    0.26
  -5  -7   3    0.74    0.28
   5   7  -3    0.15    0.23
  -5   7   3    0.17    0.14
   5   7  -3    0.62    0.22
  -4  -7   3    0.30    0.20
  -4  -7   3    0.16    0.20
   4   7  -3    0.22    0.18
   4   7  -3    0.00    0.19
  -4   7   3    0.20    0.12
  -3  -7   3    7.16    0.45
  -3   7   3    7.48    0.34
   3   7  -3    7.28    0.40
   3   7  -3    7.59    0.43
   2  -7  -3    1.09    0.16
   2  -7  -3    1.51    0.17
  -2  -7   3    0.95    0.22
   2   7  -3    1.47    0.21
  -2   7   3    1.24    0.18
   2   7  -3    0.94    0.20
  -1  -7   3    1.62    0.22
   1  -7  -3    1.32    0.19
   1   7  -3    1.08    0.19
  -1   7   3    1.03    0.17
   0  -7  -3    0.77    0.17
   0  -7   3    0.56    0.14
   0   7  -3    0.61    0.14
   0   7   3    0.61    0.16
  -1  -7  -3    0.85    0.19
  -1  -7  -3    1.31    0.21
   1  -7   3    1.18    0.15
  -1   7  -3    1.10    0.14
   1   7   3    1.24    0.21
   1   7   3    0.98    0.17
  -2  -7  -3    2.41    0.28
  -2  -7  -3    2.41    0.30
   2   7   3    2.50    0.30
   2   7   3    2.25    0.25
  -2   7  -3    2.34    0.14
  -3  -7  -3    0.11    0.18
  -3  -7  -3    0.35    0.21
   3   7   3    0.22    0.19
   3   7   3    0.13    0.16
  -4  -7  -3    0.36    0.23
  -4  -7  -3    0.61    0.25
   4   7   3    0.82    0.20
   4   7   3    0.92    0.25
  -5  -7  -3   -0.03    0.21
  -5  -7  -3   -0.11    0.22
   5   7   3    0.30    0.23
   5   7   3   -0.16    0.18
  -6  -7  -3    0.12    0.26
  -6  -7  -3    0.34    0.29
   6   7   3    0.66    0.27
   6   7   3    0.46    0.28
  -7  -7  -3    0.92    0.35
   6   8  -3    1.31    0.33
  -5  -8   3    0.34    0.26
   5   8  -3    1.37    0.30
   5   8  -3    1.40    0.33
  -4  -8   3    0.01    0.19
   4   8  -3    0.24    0.19
   4   8  -3   -0.10    0.19
  -3  -8   3    0.98    0.26
   3   8  -3    0.36    0.20
  -3   8   3    0.26    0.15
   3   8  -3    0.85    0.23
  -2  -8   3    4.54    0.41
  -2   8   3    3.83    0.28
   2   8  -3    4.49    0.32
   2   8  -3    3.87    0.33
   1  -8  -3    1.16    0.19
  -1  -8   3    1.05    0.21
  -1   8   3    1.34    0.20
   1   8  -3    1.26    0.21
   0  -8   3    3.28    0.28
   0  -8  -3    3.33    0.32
   0   8   3    3.70    0.32
   0   8  -3    3.28    0.24
  -1  -8  -3    2.54    0.31
   1  -8   3    2.28    0.21
  -1   8  -3    2.49    0.19
   1   8   3    3.36    0.32
  -2  -8  -3   -0.19    0.16
   2   8   3   -0.02    0.16
  -3  -8  -3    1.62    0.30
   3   8   3    1.54    0.29
  -4  -8  -3    0.23    0.24
   4   8   3    0.15    0.21
   4   8   3    0.31    0.20
  -5  -8  -3    1.18    0.34
   5   8   3    1.55    0.31
   5   8   3    1.50    0.34
   6   8   3    0.20    0.25
   5   9  -3    0.29    0.24
  -4  -9   3    0.83    0.31
   4   9  -3    1.21    0.27
   4   9  -3    1.21    0.31
  -3  -9   3    0.07    0.22
   3   9  -3    0.00    0.21
   3   9  -3    0.26    0.18
  -2  -9   3    0.78    0.24
   2   9  -3    0.35    0.20
  -2   9   3    0.65    0.18
   1  -9  -3    0.00    0.13
  -1  -9   3    0.22    0.17
  -1   9   3    0.02    0.14
   1   9  -3   -0.17    0.14
   0  -9  -3    0.12    0.15
   0  -9   3    0.10    0.14
   0   9  -3    0.19    0.14
   0   9   3    0.22    0.16
   1  -9   3    1.68    0.20
  -1  -9  -3    1.66    0.28
   1   9   3    1.31    0.25
  -1   9  -3    1.90    0.20
  -2  -9  -3    2.57    0.36
   2   9   3    3.03    0.37
  -3  -9  -3    1.67    0.34
   3   9   3    1.12    0.27
  -4  -9  -3    0.10    0.24
   4   9   3    0.06    0.23
   5   9   3    0.07    0.23
  -3 -10   3    0.53    0.28
   3  10  -3    0.45    0.27
  -2 -10   3    0.13    0.23
   2  10  -3   -0.30    0.18
   1 -10  -3    0.93    0.21
  -1 -10   3    0.96    0.24
  -1  10   3    1.40    0.23
   1  10  -3    1.04    0.24
   0 -10   3    0.23    0.15
   0 -10  -3   -0.04    0.16
   0  10   3   -0.20    0.18
  -1 -10  -3    0.40    0.22
   1  10   3    0.26    0.21
  -2 -10  -3    1.91    0.36
   2  10   3    1.41    0.33
   3  10   3    0.15    0.25
  -1 -11   3    0.19    0.21
   0 -11  -3    0.03    0.19
  -9   0   4    9.02    0.69
   9   0  -4    7.33    0.52
   8   0  -4    7.85    0.49
  -8   0   4    8.02    0.56
   7   0  -4    8.81    0.47
  -7   0   4    8.60    0.55
  -7   0   4    8.17    0.52
   6   0  -4    1.73    0.24
  -6   0   4    1.18    0.25
  -6   0   4    1.50    0.27
  -5   0   4   94.27    2.31
   5   0  -4   96.13    2.20
  -5   0   4   97.40    2.29
  -4   0   4    1.09    0.18
  -4   0   4    1.79    0.22
   4   0  -4    1.48    0.18
   3   0  -4   55.25    1.29
  -3   0   4   55.25    1.34
  -3   0   4   55.36    1.35
   3   0  -4   56.97    1.34
  -3   0   4   57.75    1.33
  -2   0   4   49.47    1.14
  -2   0   4   48.63    1.13
   2   0  -4   47.83    1.09
  -2   0   4   48.64    1.09
   2   0  -4   47.08    1.12
  -2   0   4   50.75    1.13
   2   0  -4   47.19    1.13
  -1   0   4  114.56    2.42
   1   0  -4  118.56    2.46
   1   0  -4  116.83    2.50
   1   0  -4  115.15    2.43
   1   0  -4  114.36    2.49
  -1   0   4  117.73    2.47
  -1   0   4  118.61    2.50
  -1   0   4  116.55    2.49
   0   0   4  300.94    6.55
   0   0   4  304.09    6.48
   0   0  -4  312.75    6.47
   0   0   4  302.80    6.40
   0   0  -4  323.87    6.57
   0   0  -4  305.46    6.49
   0   0   4  304.92    6.58
   1   0   4   59.44    1.30
   1   0   4   59.65    1.27
  -1   0  -4   58.69    1.29
   1   0   4   59.75    1.29
   1   0   4   58.90    1.30
  -1   0  -4   59.27    1.30
  -1   0  -4   60.96    1.27
   2   0   4  262.08    5.82
   2   0   4  291.19    5.91
  -2   0  -4  283.61    5.90
   2   0   4  288.32    5.99
  -2   0  -4  285.49    5.99
  -2   0  -4  296.27    5.82
   3   0   4  176.07    3.76
  -3   0  -4  175.88    3.75
  -3   0  -4  174.55    3.81
   3   0   4  176.38    3.69
   4   0   4  113.29    2.49
  -4   0  -4  113.86    2.59
  -4   0  -4  113.54    2.55
  -5   0  -4    6.85    0.38
  -5   0  -4    6.53    0.36
   5   0   4    5.63    0.31
  -6   0  -4   36.21    1.11
   6   0   4   37.45    1.04
  -6   0  -4   36.36    1.09
   7   0   4   10.82    0.51
  -7   0  -4   11.95    0.58
  -7   0  -4   10.31    0.57
  -8   0  -4   -0.18    0.21
   8   0   4   -0.11    0.17
  -9   0  -4    0.74    0.32
   9   0   4    1.03    0.30
  -9  -1   4    1.63    0.41
   9  -1  -4    1.39    0.30
   9   1  -4    1.39    0.31
  -9   1   4    2.42    0.45
   8  -1  -4    2.53    0.33
  -8  -1   4    2.36    0.39
  -8  -1   4    1.61    0.33
   8   1  -4    2.33    0.34
  -8   1   4    2.12    0.38
  -7  -1   4    7.18    0.51
  -7  -1   4    8.55    0.53
   7  -1  -4    7.88    0.44
  -7   1   4    8.54    0.48
  -7   1   4    7.12    0.48
   7   1  -4    7.42    0.45
  -6  -1   4   40.94    1.26
  -6  -1   4   44.06    1.28
   6  -1  -4   40.73    1.14
  -6   1   4   42.57    1.24
   6   1  -4   42.65    1.19
  -6   1   4   44.03    1.24
  -5  -1   4   55.16    1.49
   5  -1  -4   55.21    1.37
  -5  -1   4   57.07    1.49
  -5   1   4   56.88    1.45
   5   1  -4   56.20    1.41
  -5   1   4   54.29    1.45
   4  -1  -4    1.35    0.16
  -4  -1   4    1.54    0.21
  -4  -1   4    1.11    0.20
  -4   1   4    1.40    0.19
   4   1  -4    1.37    0.17
  -4   1   4    1.39    0.19
   3  -1  -4    6.34    0.25
  -3  -1   4    6.45    0.31
   3  -1  -4    6.83    0.28
  -3  -1   4    6.31    0.30
  -3   1   4    7.22    0.28
   3   1  -4    6.17    0.27
  -3   1   4    7.35    0.30
  -3   1   4    6.39    0.28
   2  -1  -4   47.03    1.09
  -2  -1   4   46.50    1.06
  -2  -1   4   45.77    1.11
   2  -1  -4   46.43    1.05
   2  -1  -4   47.61    1.09
  -2  -1   4   48.32    1.13
   2  -1  -4   46.61    1.08
  -2   1   4   46.14    1.10
  -2   1   4   45.99    1.08
   2   1  -4   46.17    1.07
  -2   1   4   46.90    1.08
   2   1  -4   47.04    1.11
  -2   1   4   47.65    1.05
   2   1  -4   48.18    1.12
   1  -1  -4    0.92    0.08
  -1  -1   4    1.08    0.10
  -1  -1   4    1.02    0.09
   1  -1  -4    1.14    0.09
  -1  -1   4    1.02    0.08
   1  -1  -4    0.95    0.08
   1   1  -4    0.90    0.08
  -1   1   4    0.93    0.09
  -1   1   4    0.89    0.09
   1   1  -4    0.96    0.09
   1   1  -4    1.01    0.09
  -1   1   4    1.16    0.09
   0  -1  -4   59.29    1.29
   0  -1   4   57.80    1.23
   0  -1  -4   59.39    1.26
   0  -1  -4   58.96    1.28
   0  -1  -4   57.55    1.27
   0  -1   4   58.75    1.25
   0  -1   4   60.33    1.21
   0   1   4   58.77    1.29
   0   1   4   59.19    1.27
   0   1  -4   57.06    1.25
   0   1  -4   57.61    1.23
   0   1   4   59.29    1.29
   0   1   4   59.24    1.27
   0   1  -4   59.58    1.21
   1  -1   4    0.19    0.04
  -1  -1  -4    0.23    0.07
  -1  -1  -4    0.24    0.08
   1  -1   4    0.24    0.04
   1  -1   4    0.32    0.04
  -1  -1  -4    0.21    0.06
  -1   1  -4    0.37    0.04
   1   1   4    0.17    0.07
  -1   1  -4    0.28    0.04
   1   1   4    0.23    0.07
  -1   1  -4    0.13    0.03
   1   1   4    0.43    0.09
   1   1   4    0.21    0.07
   2  -1   4    2.54    0.13
  -2  -1  -4    2.49    0.13
   2  -1   4    2.42    0.12
  -2  -1  -4    2.52    0.17
  -2  -1  -4    2.45    0.17
   2  -1   4    2.57    0.13
   2   1   4    2.56    0.17
  -2   1  -4    2.17    0.13
   2   1   4    2.76    0.17
  -2   1  -4    2.42    0.11
   2   1   4    2.34    0.15
  -2   1  -4    2.36    0.12
   3  -1   4  164.57    3.48
   3  -1   4  164.39    3.41
  -3  -1  -4  163.47    3.58
  -3  -1  -4  162.29    3.53
  -3   1  -4  165.02    3.46
   3   1   4  162.60    3.46
  -3   1  -4  165.59    3.41
  -3   1  -4  158.03    3.52
   4  -1   4    2.04    0.20
   4  -1   4    1.78    0.17
  -4  -1  -4    1.54    0.21
  -4  -1  -4    1.98    0.22
   4   1   4    1.73    0.19
  -4   1  -4    1.64    0.19
  -4   1  -4    1.82    0.18
  -5  -1  -4   31.22    0.93
  -5  -1  -4   29.22    0.93
   5  -1   4   29.34    0.83
  -5   1  -4   30.27    0.86
  -5   1  -4   31.79    0.90
   5   1   4   29.58    0.87
  -6  -1  -4    1.67    0.28
  -6  -1  -4    1.66    0.28
   6  -1   4    1.63    0.22
  -6   1  -4    2.18    0.27
  -6   1  -4    1.55    0.25
   6   1   4    1.68    0.25
  -7  -1  -4    0.99    0.26
   7  -1   4    1.33    0.23
  -7  -1  -4    1.16    0.29
  -7   1  -4    1.32    0.27
   7   1   4    1.23    0.25
   8  -1   4    1.99    0.28
  -8  -1  -4    1.85    0.37
   8   1   4    1.73    0.30
  -8   1  -4    2.18    0.36
   9  -1   4    1.91    0.31
   9   1   4    0.73    0.26
  -9   1  -4    1.12    0.36
   9  -2  -4    2.93    0.38
  -9   2   4    3.79    0.49
   9   2  -4    3.41    0.46
  -8  -2   4    4.76    0.54
   8  -2  -4    3.58    0.39
  -8  -2   4    3.93    0.48
   8   2  -4    3.17    0.40
  -8   2   4    4.16    0.48
  -7  -2   4    3.57    0.44
   7  -2  -4    3.71    0.34
  -7  -2   4    3.49    0.44
  -7   2   4    3.52    0.39
   7   2  -4    4.00    0.41
   6  -2  -4    9.26    0.44
  -6  -2   4    8.69    0.52
  -6  -2   4    8.40    0.51
  -6   2   4    9.18    0.46
   6   2  -4    9.21    0.47
  -6   2   4    8.74    0.48
   5  -2  -4   95.33    2.15
  -5  -2   4   94.26    2.31
  -5  -2   4   94.00    2.33
   5   2  -4   95.68    2.22
  -5   2   4   91.88    2.24
  -5   2   4   95.53    2.22
   4  -2  -4  106.81    2.38
  -4  -2   4  112.68    2.55
   4  -2  -4  110.61    2.45
  -4  -2   4  105.95    2.55
  -4   2   4  109.50    2.45
   4   2  -4  108.97    2.45
  -4   2   4  107.88    2.45
  -4   2   4  108.75    2.49
  -3  -2   4    5.23    0.29
  -3  -2   4    4.98    0.28
   3  -2  -4    4.97    0.22
   3  -2  -4    5.40    0.24
   3   2  -4    5.23    0.26
  -3   2   4    5.14    0.24
  -3   2   4    5.43    0.25
  -3   2   4    4.77    0.24
   2  -2  -4   70.94    1.62
  -2  -2   4   71.61    1.66
   2  -2  -4   74.68    1.61
  -2  -2   4   74.25    1.68
   2  -2  -4   71.08    1.57
  -2   2   4   72.65    1.61
   2   2  -4   72.53    1.61
  -2   2   4   71.60    1.62
   2   2  -4   75.40    1.68
  -2   2   4   73.58    1.64
   1  -2  -4   64.88    1.44
  -1  -2   4   65.71    1.40
   1  -2  -4   64.15    1.42
   1  -2  -4   63.43    1.42
  -1  -2   4   64.18    1.44
  -1  -2   4   67.37    1.46
   1  -2  -4   64.17    1.44
  -1   2   4   65.57    1.45
   1   2  -4   66.83    1.46
  -1   2   4   66.47    1.42
   1   2  -4   64.79    1.40
  -1   2   4   64.23    1.44
   1   2  -4   65.97    1.44
  -1   2   4   63.66    1.42
   0  -2   4    7.53    0.21
   0  -2  -4    7.80    0.25
   0  -2  -4    7.67    0.25
   0  -2  -4    7.93    0.25
   0  -2   4    7.68    0.21
   0  -2   4    7.95    0.20
   0   2  -4    7.65    0.20
   0   2   4    7.74    0.25
   0   2   4    7.65    0.25
   0   2  -4    7.70    0.20
   0   2   4    7.59    0.24
   0   2   4    7.44    0.25
  -1  -2  -4   46.40    1.08
  -1  -2  -4   47.04    1.04
  -1  -2  -4   44.17    1.07
   1   2   4   44.93    1.07
   1   2   4   46.34    1.08
   1   2   4   45.83    1.07
   1   2   4   44.47    1.04
  -2  -2  -4   89.64    2.05
   2  -2   4   93.54    1.93
   2  -2   4   92.41    1.88
   2  -2   4   89.54    1.91
  -2  -2  -4   88.66    2.03
   2   2   4   89.17    1.98
   2   2   4   92.08    2.04
  -2   2  -4   92.40    1.88
  -2   2  -4   89.97    1.88
  -2   2  -4   88.74    1.94
   3  -2   4   24.70    0.58
   3  -2   4   24.40    0.62
  -3  -2  -4   23.08    0.71
  -3  -2  -4   22.95    0.71
   3   2   4   23.78    0.67
  -3   2  -4   23.73    0.62
  -3   2  -4   24.75    0.58
   4  -2   4   73.19    1.63
  -4  -2  -4   71.98    1.79
   4  -2   4   74.15    1.69
  -4  -2  -4   74.03    1.81
  -4   2  -4   72.73    1.70
   4   2   4   71.63    1.72
  -4   2  -4   73.78    1.65
   5  -2   4    7.63    0.33
  -5  -2  -4    8.10    0.45
  -5  -2  -4    7.46    0.44
  -5   2  -4    8.07    0.35
  -5   2  -4    7.90    0.37
   5   2   4    7.91    0.38
   6  -2   4   19.67    0.63
  -6  -2  -4   19.92    0.79
  -6  -2  -4   18.93    0.77
   6   2   4   19.40    0.72
  -6   2  -4   19.09    0.69
   7  -2   4   22.31    0.74
  -7  -2  -4   22.15    0.91
  -7  -2  -4   23.41    0.92
  -7   2  -4   23.83    0.84
   7   2   4   23.48    0.85
  -8  -2  -4    0.34    0.26
   8  -2   4   -0.08    0.13
  -8  -2  -4    0.13    0.25
   8   2   4   -0.01    0.20
  -8   2  -4    0.12    0.22
  -9   2  -4    0.90    0.31
   9   2   4    0.76    0.28
  -9  -3   4    2.31    0.44
  -8  -3   4    0.96    0.33
   8  -3  -4    1.09    0.25
  -8  -3   4    1.54    0.41
  -8   3   4    1.15    0.30
   8   3  -4    1.07    0.31
  -7  -3   4    8.63    0.58
   7  -3  -4    8.71    0.44
  -7  -3   4    9.83    0.62
   7   3  -4   10.29    0.56
  -7   3   4    8.99    0.53
  -6  -3   4   12.32    0.63
   6  -3  -4   11.38    0.47
  -6  -3   4   11.74    0.61
  -6   3   4   10.77    0.53
   6   3  -4   11.05    0.52
  -5  -3   4   35.56    1.11
  -5  -3   4   34.00    1.09
   5  -3  -4   35.81    0.94
   5   3  -4   33.54    1.01
  -5   3   4   36.31    1.01
  -5   3   4   36.61    0.99
   4  -3  -4    5.10    0.27
  -4  -3   4    5.88    0.36
   4  -3  -4    5.59    0.27
  -4  -3   4    5.31    0.35
  -4   3   4    4.98    0.27
  -4   3   4    5.77    0.30
   4   3  -4    5.03    0.31
  -4   3   4    5.34    0.27
  -3  -3   4   44.89    1.16
  -3  -3   4   43.71    1.16
   3  -3  -4   42.90    1.03
   3  -3  -4   44.39    1.06
   3  -3  -4   43.52    1.06
  -3   3   4   44.15    1.06
  -3   3   4   42.98    1.08
  -3   3   4   43.99    1.06
   3   3  -4   44.59    1.10
  -2  -3   4   69.90    1.66
   2  -3  -4   71.22    1.58
  -2  -3   4   73.00    1.67
   2  -3  -4   70.47    1.55
   2  -3  -4   70.92    1.59
   2   3  -4   71.75    1.66
  -2   3   4   71.20    1.60
  -2   3   4   71.91    1.59
   2   3  -4   71.52    1.60
  -2   3   4   70.24    1.61
  -1  -3   4   75.58    1.73
  -1  -3   4   77.97    1.74
  -1  -3   4   78.52    1.67
   1  -3  -4   76.47    1.72
   1  -3  -4   78.71    1.70
   1  -3  -4   76.67    1.70
  -1   3   4   77.34    1.70
  -1   3   4   78.04    1.73
   1   3  -4   77.38    1.68
   1   3  -4   78.50    1.74
  -1   3   4   79.46    1.73
   0  -3  -4    0.59    0.09
   0  -3  -4    0.66    0.11
   0  -3  -4    0.66    0.11
   0  -3   4    0.70    0.08
   0  -3   4    0.67    0.07
   0  -3   4    0.52    0.06
   0   3  -4    0.77    0.07
   0   3  -4    0.52    0.06
   0   3   4    0.52    0.09
   0   3   4    0.60    0.10
   0   3   4    0.48    0.09
  -1  -3  -4   10.59    0.37
  -1  -3  -4   10.89    0.37
   1  -3   4   10.70    0.25
   1   3   4   11.06    0.37
   1   3   4   10.97    0.37
  -1   3  -4   10.14    0.24
  -1   3  -4   10.76    0.24
   1   3   4   10.50    0.34
  -2  -3  -4    3.90    0.24
   2  -3   4    3.63    0.12
   2  -3   4    3.65    0.10
  -2  -3  -4    3.44    0.23
  -2   3  -4    3.49    0.12
   2   3   4    3.98    0.23
   2   3   4    4.03    0.22
  -2   3  -4    3.50    0.12
  -3  -3  -4   10.37    0.44
   3  -3   4   10.64    0.29
  -3  -3  -4   10.81    0.45
   3  -3   4   10.24    0.31
  -3   3  -4   10.41    0.26
   3   3   4   10.14    0.40
  -3   3  -4   10.83    0.26
  -3   3  -4   10.71    0.29
  -3   3  -4   10.62    0.32
  -4  -3  -4   22.52    0.77
  -4  -3  -4   22.88    0.78
   4  -3   4   23.52    0.60
   4  -3   4   23.80    0.64
  -4   3  -4   23.74    0.63
  -4   3  -4   22.67    0.64
  -4   3  -4   24.87    0.63
   4   3   4   23.12    0.73
  -5  -3  -4   19.32    0.75
   5  -3   4   19.83    0.57
  -5  -3  -4   21.10    0.78
   5   3   4   19.01    0.69
  -5   3  -4   19.13    0.62
   6  -3   4    4.00    0.26
  -6  -3  -4    4.15    0.44
  -6  -3  -4    4.60    0.46
   6   3   4    3.91    0.32
  -6   3  -4    4.20    0.31
  -7  -3  -4    8.40    0.58
  -7  -3  -4    8.67    0.57
  -7   3  -4    8.07    0.47
   7   3   4    8.13    0.49
  -8  -3  -4    4.73    0.54
  -8  -3  -4    4.99    0.55
  -8   3  -4    4.55    0.44
   8   3   4    4.49    0.47
  -9   3  -4    2.74    0.40
  -9  -4   4    3.59    0.56
  -8  -4   4    3.29    0.48
  -8  -4   4    3.26    0.51
  -8   4   4    3.05    0.41
   8   4  -4    2.13    0.37
  -7  -4   4    3.09    0.47
   7  -4  -4    3.37    0.32
  -7  -4   4    4.27    0.50
   7   4  -4    3.85    0.43
  -7   4   4    3.69    0.39
   6  -4  -4    8.93    0.41
  -6  -4   4    8.59    0.55
  -6  -4   4    9.31    0.57
  -6   4   4    9.42    0.48
   6   4  -4    9.24    0.51
  -5  -4   4    7.81    0.48
  -5  -4   4    7.80    0.48
   5  -4  -4    6.97    0.34
  -5   4   4    6.96    0.38
   5   4  -4    7.17    0.42
   4  -4  -4   77.54    1.79
  -4  -4   4   74.44    1.93
  -4  -4   4   75.21    1.93
   4  -4  -4   76.74    1.73
  -4   4   4   76.23    1.79
   4   4  -4   77.23    1.85
  -4   4   4   77.87    1.83
  -4   4   4   78.37    1.77
  -3  -4   4    6.79    0.36
   3  -4  -4    6.97    0.27
   3  -4  -4    6.76    0.27
   3  -4  -4    6.24    0.27
  -3  -4   4    6.89    0.36
  -3   4   4    6.34    0.27
   3   4  -4    6.22    0.32
  -3   4   4    6.75    0.28
  -3   4   4    6.61    0.30
   2  -4  -4    9.36    0.32
   2  -4  -4    9.78    0.32
  -2  -4   4    8.64    0.37
  -2  -4   4    8.52    0.38
   2  -4  -4    9.60    0.32
  -2   4   4    9.68    0.33
   2   4  -4    9.72    0.35
   2   4  -4   10.11    0.39
  -2   4   4    9.87    0.34
  -2   4   4   10.02    0.33
  -1  -4   4   10.61    0.36
   1  -4  -4   10.95    0.35
   1  -4  -4   10.54    0.35
  -1  -4   4   10.44    0.37
   1  -4  -4   10.69    0.34
  -1  -4   4   11.28    0.34
  -1   4   4   11.66    0.37
   1   4  -4   10.78    0.37
  -1   4   4   10.68    0.34
   1   4  -4   10.58    0.34
  -1   4   4   10.67    0.36
   0  -4  -4   50.81    1.23
   0  -4  -4   51.88    1.23
   0  -4   4   52.59    1.17
   0  -4   4   53.41    1.18
   0  -4   4   53.65    1.13
   0   4  -4   49.09    1.18
   0   4   4   52.15    1.21
   0   4  -4   54.87    1.15
   0   4  -4   51.34    1.17
   0   4  -4   51.74    1.14
   0   4   4   53.56    1.25
   0   4   4   50.98    1.23
  -1  -4  -4    0.76    0.14
  -1  -4  -4    0.58    0.13
   1  -4   4    0.44    0.04
   1  -4   4    0.53    0.06
   1  -4   4    0.58    0.05
   1   4   4    0.46    0.12
   1   4   4    0.74    0.13
   1   4   4    0.49    0.11
  -1   4  -4    0.52    0.06
  -1   4  -4    0.42    0.06
  -2  -4  -4   40.14    1.07
   2  -4   4   40.60    0.87
  -2  -4  -4   41.72    1.08
  -2   4  -4   40.83    0.87
   2   4   4   38.73    1.05
  -2   4  -4   40.51    0.87
   2   4   4   39.56    1.02
   3  -4   4    2.21    0.10
   3  -4   4    2.37    0.12
   3  -4   4    2.44    0.08
  -3  -4  -4    2.04    0.24
  -3  -4  -4    2.49    0.28
   3   4   4    2.07    0.22
  -3   4  -4    2.43    0.13
  -3   4  -4    2.27    0.11
   3   4   4    2.47    0.25
   4  -4   4   13.38    0.36
  -4  -4  -4   12.54    0.56
  -4  -4  -4   12.86    0.57
   4  -4   4   12.73    0.40
   4   4   4   12.69    0.54
   4   4   4   12.03    0.50
  -4   4  -4   12.64    0.40
  -5  -4  -4    4.19    0.42
   5  -4   4    3.61    0.20
  -5  -4  -4    3.77    0.40
   5   4   4    4.23    0.38
  -5   4  -4    4.22    0.25
  -6  -4  -4   17.55    0.79
  -6  -4  -4   17.16    0.78
   6   4   4   17.66    0.72
  -6   4  -4   17.33    0.61
  -7  -4  -4    9.51    0.63
  -7  -4  -4    9.17    0.62
   7   4   4    8.45    0.51
   7   4   4    9.58    0.59
  -7   4  -4    9.47    0.48
  -8  -4  -4    1.82    0.41
  -8  -4  -4    1.73    0.38
   8   4   4    1.72    0.38
   8   4   4    1.79    0.36
  -8   4  -4    1.84    0.30
  -8  -5   4    2.93    0.50
  -8  -5   4    2.13    0.46
  -8   5   4    1.81    0.33
   8   5  -4    2.68    0.43
  -7  -5   4    0.15    0.28
  -7  -5   4    0.05    0.24
   7   5  -4    0.43    0.21
  -7   5   4    0.30    0.20
  -6  -5   4    1.21    0.31
  -6  -5   4    1.38    0.32
   6   5  -4    1.71    0.31
  -6   5   4    1.91    0.28
   5  -5  -4   14.09    0.48
  -5  -5   4   14.18    0.66
  -5  -5   4   13.35    0.66
  -5   5   4   14.01    0.54
   5   5  -4   13.85    0.60
  -4  -5   4    2.44    0.33
   4  -5  -4    2.59    0.22
  -4  -5   4    2.18    0.31
   4   5  -4    2.69    0.27
  -4   5   4    2.85    0.26
  -3  -5   4   56.42    1.52
  -3  -5   4   58.42    1.51
   3  -5  -4   57.22    1.37
   3  -5  -4   58.02    1.34
   3  -5  -4   59.54    1.37
   3   5  -4   60.74    1.45
  -3   5   4   58.11    1.41
  -3   5   4   58.99    1.35
  -3   5   4   56.72    1.39
  -2  -5   4    3.24    0.26
   2  -5  -4    2.98    0.18
  -2  -5   4    3.17    0.23
   2  -5  -4    3.40    0.19
   2  -5  -4    3.13    0.18
  -2   5   4    3.06    0.19
  -2   5   4    3.20    0.18
  -2   5   4    3.18    0.20
   2   5  -4    3.11    0.21
   2   5  -4    3.47    0.25
   1  -5  -4   80.13    1.86
  -1  -5   4   82.48    1.89
  -1  -5   4   82.57    1.88
   1  -5  -4   82.42    1.87
   1   5  -4   84.68    1.90
  -1   5   4   83.63    1.89
  -1   5   4   83.05    1.89
   1   5  -4   82.23    1.82
  -1   5   4   81.91    1.84
   0  -5  -4    0.59    0.13
   0  -5   4    0.36    0.08
   0  -5  -4    0.45    0.12
   0  -5   4    0.31    0.07
   0  -5   4    0.40    0.09
   0   5  -4    0.45    0.10
   0   5   4    0.34    0.09
   0   5   4    0.24    0.12
   0   5   4    0.45    0.12
   0   5  -4    0.32    0.08
   0   5  -4    0.13    0.05
   1  -5   4   35.83    0.83
  -1  -5  -4   36.22    0.97
  -1  -5  -4   35.36    0.95
   1  -5   4   35.96    0.78
   1  -5   4   36.83    0.79
  -1   5  -4   35.87    0.82
  -1   5  -4   35.83    0.83
   1   5   4   36.10    0.92
   1   5   4   33.45    0.94
  -2  -5  -4   10.89    0.46
  -2  -5  -4   11.18    0.47
   2   5   4   10.72    0.43
  -2   5  -4   11.07    0.28
  -2   5  -4   11.58    0.28
   2   5   4   10.96    0.45
  -3  -5  -4   21.23    0.75
  -3  -5  -4   22.19    0.75
   3  -5   4   20.85    0.45
   3  -5   4   21.86    0.52
   3  -5   4   20.60    0.45
  -3   5  -4   21.39    0.50
   3   5   4   20.95    0.72
  -3   5  -4   21.69    0.50
   3   5   4   21.56    0.70
  -4  -5  -4    2.89    0.34
  -4  -5  -4    2.46    0.34
   4   5   4    3.39    0.33
   4   5   4    3.54    0.36
  -4   5  -4    2.81    0.16
  -5  -5  -4   13.45    0.66
  -5  -5  -4   12.29    0.63
  -5   5  -4   12.71    0.42
   5   5   4   11.80    0.59
   5   5   4   12.20    0.58
  -6  -5  -4    6.01    0.56
  -6  -5  -4    5.53    0.54
   6   5   4    5.27    0.51
   6   5   4    5.58    0.41
  -6   5  -4    5.79    0.31
  -7  -5  -4    4.11    0.50
  -7  -5  -4    3.63    0.49
   7   5   4    3.35    0.43
  -7   5  -4    3.88    0.31
   7   5   4    3.71    0.47
  -8  -5  -4    2.16    0.44
  -8  -5  -4    2.96    0.50
   8   5   4    3.18    0.48
  -8  -6   4    1.54    0.46
  -8   6   4    0.88    0.28
  -7  -6   4    0.21    0.29
  -7  -6   4   -0.19    0.27
   7   6  -4    0.20    0.24
  -7   6   4    0.31    0.20
  -6  -6   4    0.98    0.32
  -6  -6   4    1.46    0.34
  -6   6   4    1.90    0.28
   6   6  -4    1.79    0.32
  -5  -6   4    0.32    0.22
  -5  -6   4    0.41    0.23
   5   6  -4    0.05    0.17
  -5   6   4    0.16    0.14
  -4  -6   4   25.60    0.92
   4  -6  -4   25.50    0.70
  -4  -6   4   26.26    0.90
   4   6  -4   26.11    0.85
  -4   6   4   25.89    0.78
  -3  -6   4    1.80    0.27
  -3  -6   4    1.34    0.24
   3  -6  -4    1.08    0.15
   3   6  -4    1.70    0.23
  -3   6   4    1.51    0.19
  -2  -6   4   23.54    0.75
   2  -6  -4   24.89    0.67
   2  -6  -4   23.64    0.68
   2  -6  -4   24.54    0.66
  -2  -6   4   23.74    0.77
   2   6  -4   23.71    0.71
  -2   6   4   23.56    0.64
  -2   6   4   23.87    0.69
   2   6  -4   22.99    0.73
  -1  -6   4    1.13    0.16
   1  -6  -4    1.07    0.16
   1  -6  -4    1.16    0.16
  -1  -6   4    1.11    0.18
  -1   6   4    0.96    0.16
  -1   6   4    0.93    0.16
   1   6  -4    1.22    0.16
  -1   6   4    1.38    0.15
   1   6  -4    1.20    0.17
   1   6  -4    1.15    0.17
   0  -6  -4   28.57    0.82
   0  -6  -4   30.41    0.82
   0  -6   4   29.61    0.74
   0  -6   4   29.21    0.78
   0   6   4   30.68    0.84
   0   6  -4   28.93    0.77
   0   6  -4   28.61    0.76
   0   6   4   28.55    0.82
   0   6  -4   28.73    0.69
   0   6   4   28.98    0.78
   1  -6   4    0.23    0.08
  -1  -6  -4    0.20    0.13
  -1  -6  -4    0.15    0.14
  -1   6  -4    0.23    0.08
  -1   6  -4    0.30    0.08
   1   6   4    0.23    0.11
   1   6   4    0.50    0.16
  -2  -6  -4   14.78    0.57
  -2  -6  -4   13.00    0.56
  -2   6  -4   14.81    0.36
  -2   6  -4   14.46    0.36
   2   6   4   14.41    0.57
   2   6   4   14.55    0.54
  -3  -6  -4    3.87    0.37
  -3  -6  -4    3.57    0.38
   3   6   4    3.96    0.35
   3   6   4    4.32    0.34
  -3   6  -4    3.22    0.10
  -4  -6  -4    2.70    0.36
  -4  -6  -4    2.63    0.35
   4   6   4    3.03    0.36
  -4   6  -4    2.69    0.12
   4   6   4    3.27    0.35
  -5  -6  -4    0.98    0.28
  -5  -6  -4    1.07    0.29
   5   6   4    1.11    0.28
   5   6   4    1.30    0.27
  -5   6  -4    1.19    0.14
  -6  -6  -4    1.56    0.35
  -6  -6  -4    2.97    0.43
   6   6   4    2.76    0.36
   6   6   4    2.50    0.39
  -7  -6  -4    1.97    0.43
  -7  -6  -4    2.31    0.45
   7   6   4    1.71    0.38
   7   6   4    2.26    0.36
   7   7  -4    1.51    0.31
  -6  -7   4    0.71    0.32
   6   7  -4    1.35    0.31
  -6   7   4    0.67    0.20
  -5  -7   4    2.33    0.38
   5   7  -4    2.54    0.33
  -5   7   4    2.50    0.29
  -4  -7   4    1.07    0.27
   4   7  -4    1.33    0.27
   4   7  -4    0.51    0.20
  -4   7   4    1.14    0.19
  -3  -7   4   11.70    0.57
   3   7  -4   11.37    0.50
   3   7  -4   11.86    0.53
  -3   7   4   11.02    0.45
  -2  -7   4    2.14    0.28
   2  -7  -4    2.47    0.22
   2  -7  -4    2.58    0.23
  -2   7   4    2.15    0.23
   2   7  -4    2.11    0.26
   2   7  -4    2.26    0.24
  -1  -7   4   12.14    0.50
   1  -7  -4   12.40    0.47
   1   7  -4   13.40    0.48
  -1   7   4   12.72    0.48
   0  -7  -4    0.43    0.16
   0  -7   4    0.11    0.12
   0   7   4    0.23    0.15
   0   7  -4    0.47    0.13
   1  -7   4   19.26    0.56
  -1  -7  -4   20.80    0.70
  -1  -7  -4   19.05    0.68
   1   7   4   19.16    0.64
   1   7   4   20.66    0.68
  -1   7  -4   19.83    0.54
  -2  -7  -4    0.13    0.16
  -2  -7  -4    0.01    0.16
  -2   7  -4    0.01    0.06
   2   7   4   -0.13    0.14
   2   7   4    0.05    0.12
  -3  -7  -4    7.33    0.45
  -3  -7  -4    7.60    0.49
   3   7   4    7.18    0.44
   3   7   4    7.63    0.43
  -4  -7  -4    0.79    0.27
  -4  -7  -4    1.26    0.29
   4   7   4    1.14    0.26
   4   7   4    0.42    0.23
  -5  -7  -4    3.84    0.46
  -5  -7  -4    3.98    0.49
   5   7   4    4.04    0.45
   5   7   4    2.83    0.38
  -6  -7  -4    1.00    0.35
  -6  -7  -4    1.85    0.40
   6   7   4    1.56    0.37
   6   7   4    1.54    0.30
  -7  -7  -4    1.83    0.46
   6   8  -4    1.42    0.33
  -5  -8   4   -0.10    0.21
   5   8  -4    0.39    0.26
   5   8  -4    0.10    0.20
  -4  -8   4    2.54    0.39
   4   8  -4    3.02    0.35
  -4   8   4    2.97    0.27
   4   8  -4    3.48    0.42
  -3  -8   4    0.97    0.26
   3   8  -4    1.17    0.26
   3   8  -4    1.06    0.22
  -3   8   4    1.38    0.21
  -2  -8   4    5.20    0.37
   2   8  -4    4.68    0.32
   2   8  -4    4.27    0.33
  -2   8   4    5.07    0.31
   1  -8  -4    0.06    0.13
  -1  -8   4    0.06    0.14
  -1   8   4    0.11    0.14
   1   8  -4    0.14    0.14
   0  -8   4    7.97    0.38
   0  -8  -4    7.87    0.41
   0   8   4    8.24    0.42
   0   8  -4    8.23    0.36
  -1  -8  -4    2.47    0.30
   1  -8   4    2.11    0.20
  -1   8  -4    2.62    0.18
   1   8   4    2.45    0.30
  -2  -8  -4    1.78    0.30
   2   8   4    1.93    0.30
  -3  -8  -4    0.44    0.23
   3   8   4    0.06    0.19
  -4  -8  -4    1.81    0.34
   4   8   4    1.40    0.32
   4   8   4    2.13    0.32
  -5  -8  -4    1.18    0.34
   5   8   4    1.74    0.38
   5   8   4    1.45    0.33
   6   8   4    1.27    0.34
   5   9  -4    1.17    0.30
  -4  -9   4    1.59    0.37
   4   9  -4    0.83    0.31
   4   9  -4    1.33    0.31
  -3  -9   4    4.83    0.48
   3   9  -4    5.13    0.38
   3   9  -4    4.98    0.46
  -3   9   4    4.30    0.31
  -2  -9   4    0.35    0.22
  -2   9   4    0.35    0.16
   2   9  -4    0.34    0.20
  -1  -9   4    3.47    0.35
   1  -9  -4    3.59    0.33
   1   9  -4    3.31    0.32
  -1   9   4    3.59    0.33
   0  -9  -4    0.09    0.15
   0  -9   4   -0.14    0.12
   0   9   4    0.00    0.15
   0   9  -4   -0.04    0.12
  -1  -9  -4    2.66    0.33
   1  -9   4    2.62    0.21
   1   9   4    2.31    0.31
  -2  -9  -4    0.08    0.20
   2   9   4    0.06    0.21
  -3  -9  -4    5.56    0.53
   3   9   4    5.26    0.44
  -4  -9  -4    0.33    0.28
   4   9   4   -0.05    0.24
  -3 -10   4   -0.34    0.17
   3  10  -4   -0.10    0.21
  -2 -10   4    2.75    0.37
   2  10  -4    2.80    0.35
   1 -10  -4    0.13    0.16
  -1 -10   4    0.07    0.18
  -1  10   4    0.09    0.16
   1  10  -4   -0.16    0.16
   0 -10  -4    3.45    0.38
   0 -10   4    3.36    0.32
   0  10   4    3.38    0.36
  -1 -10  -4    0.15    0.20
   1  10   4    0.13    0.20
  -2 -10  -4    2.02    0.34
   2  10   4    2.11    0.36
  -1 -11   4    1.46    0.29
   0  11   4   -0.30    0.18
  -9   0   5    0.43    0.29
   9   0  -5    0.38    0.24
   8   0  -5    0.02    0.18
  -8   0   5    0.32    0.24
  -7   0   5    0.41    0.21
   7   0  -5    0.39    0.19
  -7   0   5    0.40    0.22
  -6   0   5    0.23    0.18
   6   0  -5    0.03    0.14
  -6   0   5    0.14    0.17
  -5   0   5    0.64    0.17
   5   0  -5    0.32    0.12
  -5   0   5    0.68    0.18
  -4   0   5   -0.03    0.11
  -4   0   5    0.20    0.12
   4   0  -5   -0.04    0.06
  -3   0   5    0.05    0.08
  -3   0   5   -0.08    0.08
  -3   0   5    0.13    0.10
   3   0  -5    0.00    0.08
   2   0  -5    0.01    0.06
  -2   0   5    0.33    0.09
  -2   0   5   -0.17    0.05
  -2   0   5    0.00    0.06
   2   0  -5   -0.14    0.06
  -2   0   5    0.04    0.09
   2   0  -5    0.09    0.06
  -1   0   5    0.21    0.06
  -1   0   5    0.12    0.06
  -1   0   5    0.18    0.06
   1   0  -5    0.08    0.05
   1   0  -5    0.04    0.05
   1   0  -5    0.05    0.04
  -1   0   5   -0.10    0.04
   0   0  -5    0.04    0.03
   0   0   5    0.02    0.04
   0   0   5    0.02    0.03
  -1   0  -5   -0.07    0.05
  -1   0  -5   -0.05    0.04
   1   0   5   -0.07    0.04
  -1   0  -5   -0.12    0.04
   1   0   5   -0.14    0.05
   1   0   5   -0.06    0.04
   1   0   5   -0.07    0.05
  -2   0  -5   -0.05    0.05
   2   0   5   -0.01    0.07
  -2   0  -5    0.21    0.07
   2   0   5    0.06    0.06
   2   0   5    0.08    0.06
  -2   0  -5    0.04    0.08
  -3   0  -5    0.17    0.11
   3   0   5    0.23    0.09
   3   0   5    0.11    0.08
  -3   0  -5    0.00    0.09
  -4   0  -5    0.29    0.13
   4   0   5   -0.03    0.09
  -4   0  -5    0.08    0.11
  -5   0  -5    0.01    0.12
   5   0   5    0.04    0.11
  -5   0  -5    0.20    0.16
  -6   0  -5    0.18    0.15
  -6   0  -5    0.16    0.18
   6   0   5    0.19    0.14
   7   0   5    0.09    0.15
  -7   0  -5    0.03    0.21
   8   0   5   -0.08    0.16
  -8   0  -5   -0.11    0.23
   9   0   5    0.25    0.21
  -9  -1   5    0.07    0.31
   9  -1  -5    0.28    0.22
  -9   1   5    0.40    0.28
   9   1  -5    0.12    0.18
  -8  -1   5    0.75    0.28
  -8  -1   5    0.79    0.27
   8  -1  -5    0.57    0.23
   8   1  -5    0.26    0.21
  -8   1   5    0.98    0.29
  -7  -1   5   -0.04    0.19
  -7  -1   5    0.39    0.24
   7  -1  -5    0.11    0.16
  -7   1   5   -0.02    0.15
   7   1  -5   -0.03    0.17
  -7   1   5    0.19    0.22
   6  -1  -5    1.81    0.24
  -6  -1   5    1.72    0.28
  -6  -1   5    2.06    0.31
   6   1  -5    1.57    0.24
  -6   1   5    2.18    0.28
  -6   1   5    2.35    0.30
   5  -1  -5    5.66    0.31
  -5  -1   5    5.60    0.38
  -5  -1   5    5.79    0.38
   5   1  -5    5.42    0.31
  -5   1   5    5.52    0.35
  -5   1   5    5.80    0.34
  -4  -1   5    1.40    0.21
   4  -1  -5    1.17    0.16
  -4  -1   5    1.21    0.20
   4   1  -5    1.16    0.17
  -4   1   5    1.29    0.18
  -4   1   5    1.73    0.21
   3  -1  -5   15.57    0.49
  -3  -1   5   15.48    0.52
   3  -1  -5   15.60    0.46
  -3  -1   5   16.14    0.53
  -3   1   5   16.48    0.51
  -3   1   5   15.79    0.50
  -3   1   5   16.15    0.48
   3   1  -5   16.61    0.49
   2  -1  -5    2.81    0.16
  -2  -1   5    2.42    0.16
  -2  -1   5    2.61    0.14
   2  -1  -5    2.64    0.16
   2  -1  -5    2.82    0.15
   2  -1  -5    2.86    0.15
  -2  -1   5    2.65    0.18
  -2   1   5    2.79    0.16
  -2   1   5    2.39    0.17
   2   1  -5    2.17    0.15
   2   1  -5    2.43    0.17
  -2   1   5    2.83    0.15
  -2   1   5    2.82    0.16
   2   1  -5    2.88    0.17
   1  -1  -5   35.74    0.80
  -1  -1   5   34.96    0.77
  -1  -1   5   35.22    0.80
  -1  -1   5   33.15    0.80
   1  -1  -5   34.42    0.79
   1  -1  -5   33.78    0.77
   1  -1  -5   34.02    0.80
  -1  -1   5   33.27    0.80
  -1   1   5   35.95    0.79
  -1   1   5   35.56    0.80
  -1   1   5   33.86    0.79
   1   1  -5   34.65    0.81
  -1   1   5   33.53    0.80
   1   1  -5   32.51    0.79
   1   1  -5   34.26    0.77
   0  -1  -5    0.08    0.04
   0  -1   5    0.00    0.03
   0  -1   5    0.01    0.03
   0  -1  -5    0.06    0.05
   0  -1  -5    0.02    0.04
   0  -1  -5    0.06    0.05
   0  -1   5    0.01    0.03
   0  -1   5    0.04    0.03
   0   1   5    0.03    0.03
   0   1  -5    0.05    0.03
   0   1  -5    0.06    0.04
   0   1  -5    0.00    0.03
   0   1   5    0.04    0.04
   0   1   5    0.05    0.04
   0   1  -5    0.08    0.03
   0   1   5    0.05    0.04
  -1  -1  -5    0.96    0.10
  -1  -1  -5    1.46    0.11
   1  -1   5    0.74    0.06
  -1  -1  -5    0.78    0.09
  -1  -1  -5    0.80    0.09
   1  -1   5    0.73    0.05
   1   1   5    0.93    0.10
  -1   1  -5    0.72    0.05
   1   1   5    0.93    0.10
   1   1   5    0.71    0.08
   2  -1   5  128.24    2.65
  -2  -1  -5  123.04    2.79
  -2  -1  -5  128.54    2.70
   2  -1   5  130.58    2.73
  -2  -1  -5  122.65    2.75
   2  -1   5  128.61    2.69
   2   1   5  126.03    2.70
  -2   1  -5  124.73    2.72
   2   1   5  130.95    2.78
  -2   1  -5  128.01    2.64
  -2   1  -5  124.87    2.68
   2   1   5  131.85    2.83
   2   1   5  130.93    2.76
  -3  -1  -5   23.39    0.68
   3  -1   5   23.27    0.63
  -3  -1  -5   22.44    0.67
   3  -1   5   23.51    0.59
  -3   1  -5   23.68    0.59
  -3   1  -5   23.36    0.61
   3   1   5   23.07    0.63
  -3   1  -5   22.72    0.62
  -4  -1  -5    1.63    0.20
   4  -1   5    1.23    0.14
   4  -1   5    1.48    0.17
  -4  -1  -5    1.01    0.18
  -4   1  -5    1.26    0.16
  -4   1  -5    1.12    0.16
   4   1   5    1.21    0.17
  -5  -1  -5    1.45    0.24
   5  -1   5    1.11    0.17
  -5  -1  -5    1.19    0.21
  -5   1  -5    1.14    0.19
   5   1   5    1.18    0.19
  -5   1  -5    0.94    0.17
   6  -1   5    0.60    0.16
  -6  -1  -5    0.97    0.23
  -6  -1  -5    1.23    0.26
  -6   1  -5    0.76    0.18
   6   1   5    0.93    0.21
  -6   1  -5    0.55    0.20
   7  -1   5    0.63    0.19
  -7  -1  -5    0.56    0.24
  -7  -1  -5    0.37    0.23
  -7   1  -5    0.13    0.20
   7   1   5    0.86    0.22
  -8  -1  -5    0.28    0.24
   8  -1   5   -0.30    0.15
   8   1   5   -0.07    0.17
  -8   1  -5    0.31    0.24
  -9   1  -5   -0.33    0.25
   9   1   5    0.14    0.21
  -9  -2   5    0.25    0.30
   9  -2  -5    0.21    0.20
   9   2  -5    0.05    0.24
  -9   2   5    0.09    0.28
  -8  -2   5   -0.06    0.23
  -8  -2   5    0.42    0.28
   8  -2  -5    0.38    0.20
   8   2  -5    0.26    0.22
  -8   2   5    0.43    0.24
  -7  -2   5    2.11    0.36
   7  -2  -5    2.19    0.28
  -7  -2   5    2.27    0.38
   7   2  -5    2.53    0.34
  -7   2   5    2.71    0.35
  -6  -2   5    4.56    0.43
   6  -2  -5    4.61    0.32
  -6  -2   5    4.02    0.43
  -6   2   5    4.93    0.36
   6   2  -5    4.56    0.36
  -6   2   5    4.53    0.36
  -5  -2   5    2.51    0.31
   5  -2  -5    2.02    0.22
  -5  -2   5    2.26    0.29
  -5   2   5    2.18    0.24
  -5   2   5    2.37    0.27
   5   2  -5    2.36    0.27
   4  -2  -5   41.40    1.12
   4  -2  -5   38.90    1.01
  -4  -2   5   41.14    1.14
  -4  -2   5   40.51    1.13
  -4   2   5   40.28    1.04
  -4   2   5   40.59    1.07
  -4   2   5   41.85    1.07
   4   2  -5   40.90    1.06
   3  -2  -5   13.15    0.41
  -3  -2   5   13.76    0.49
   3  -2  -5   13.88    0.43
  -3  -2   5   12.69    0.48
  -3   2   5   13.46    0.42
   3   2  -5   13.67    0.44
  -3   2   5   13.39    0.44
  -3   2   5   13.57    0.44
   2  -2  -5   14.91    0.42
   2  -2  -5   13.70    0.39
  -2  -2   5   12.93    0.44
   2  -2  -5   14.54    0.41
  -2  -2   5   14.38    0.45
  -2   2   5   14.29    0.42
   2   2  -5   13.85    0.41
  -2   2   5   13.62    0.42
   2   2  -5   13.59    0.44
  -2   2   5   14.22    0.41
   1  -2  -5    3.82    0.17
   1  -2  -5    3.48    0.16
  -1  -2   5    3.41    0.17
  -1  -2   5    3.33    0.14
  -1  -2   5    3.74    0.18
   1  -2  -5    3.64    0.16
   1  -2  -5    3.48    0.16
   1   2  -5    3.38    0.16
   1   2  -5    3.24    0.15
  -1   2   5    3.63    0.17
   1   2  -5    3.28    0.16
  -1   2   5    3.88    0.16
  -1   2   5    3.57    0.16
  -1   2   5    3.51    0.16
   0  -2   5   37.32    0.82
   0  -2   5   38.32    0.83
   0  -2   5   38.24    0.83
   0  -2  -5   36.22    0.88
   0  -2   5   38.25    0.80
   0  -2  -5   38.65    0.89
   0  -2  -5   37.82    0.89
   0   2   5   37.67    0.89
   0   2   5   38.23    0.90
   0   2   5   38.80    0.88
   0   2  -5   37.59    0.80
   0   2  -5   37.89    0.81
   0   2   5   37.25    0.88
  -1  -2  -5  202.30    4.17
  -1  -2  -5  194.26    4.12
   1  -2   5  187.68    4.02
  -1  -2  -5  199.76    4.06
  -1  -2  -5  188.46    4.17
   1   2   5  191.97    4.16
   1   2   5  203.17    4.18
   1   2   5  199.30    4.12
   1   2   5  191.83    4.06
   2  -2   5    0.17    0.04
   2  -2   5    0.08    0.04
   2  -2   5    0.32    0.05
  -2  -2  -5    0.02    0.08
   2  -2   5    0.12    0.04
  -2  -2  -5    0.58    0.11
  -2   2  -5    0.13    0.05
  -2   2  -5    0.08    0.04
  -2   2  -5    0.30    0.03
   2   2   5    0.10    0.08
   2   2   5    0.08    0.07
   3  -2   5    1.39    0.11
   3  -2   5    1.51    0.12
  -3  -2  -5    1.10    0.17
  -3  -2  -5    1.80    0.21
   3   2   5    1.27    0.15
  -3   2  -5    1.47    0.13
  -3   2  -5    1.35    0.10
   4  -2   5   13.53    0.41
   4  -2   5   13.39    0.45
  -4  -2  -5   13.24    0.53
  -4  -2  -5   14.24    0.54
   4   2   5   13.03    0.49
  -4   2  -5   13.66    0.42
  -4   2  -5   13.65    0.45
  -5  -2  -5    0.17    0.17
   5  -2   5    0.02    0.11
  -5  -2  -5    0.23    0.18
  -5   2  -5    0.42    0.15
  -5   2  -5    0.14    0.10
   5   2   5    0.42    0.16
   6  -2   5    0.39    0.14
  -6  -2  -5    0.29    0.18
  -6  -2  -5    0.67    0.22
  -6   2  -5    0.39    0.17
   6   2   5    0.43    0.18
   7  -2   5    0.14    0.14
  -7  -2  -5    0.52    0.24
  -7  -2  -5    0.48    0.26
  -7   2  -5    0.16    0.19
   7   2   5   -0.02    0.17
  -8  -2  -5    1.48    0.36
   8   2   5    1.78    0.32
  -8   2  -5    1.75    0.32
  -9   2  -5   -0.06    0.26
   9   2   5    0.83    0.29
  -9  -3   5    0.32    0.31
  -8  -3   5    0.49    0.31
   8  -3  -5    0.21    0.19
  -8  -3   5    0.98    0.32
  -8   3   5    0.41    0.26
   8   3  -5   -0.12    0.21
  -7  -3   5    1.35    0.32
  -7  -3   5    1.10    0.33
   7  -3  -5    1.22    0.23
  -7   3   5    1.79    0.31
   7   3  -5    1.19    0.27
   6  -3  -5    6.12    0.35
  -6  -3   5    5.72    0.45
  -6  -3   5    6.30    0.49
  -6   3   5    6.38    0.42
   6   3  -5    6.94    0.43
  -5  -3   5   16.91    0.70
   5  -3  -5   18.18    0.58
  -5  -3   5   18.36    0.71
  -5   3   5   18.34    0.62
   5   3  -5   17.70    0.64
  -5   3   5   17.47    0.64
  -4  -3   5    0.67    0.18
  -4  -3   5    0.83    0.19
   4  -3  -5    0.44    0.12
   4  -3  -5    0.82    0.14
  -4   3   5    0.68    0.14
  -4   3   5    0.47    0.13
   4   3  -5    0.79    0.15
  -4   3   5    0.63    0.16
   3  -3  -5    8.07    0.30
   3  -3  -5    7.82    0.31
  -3  -3   5    8.26    0.37
  -3  -3   5    8.22    0.38
   3  -3  -5    7.98    0.31
   3   3  -5    7.35    0.33
  -3   3   5    7.81    0.30
  -3   3   5    7.47    0.31
  -3   3   5    8.04    0.33
   2  -3  -5    1.52    0.14
  -2  -3   5    1.63    0.19
  -2  -3   5    1.89    0.19
   2  -3  -5    1.46    0.12
   2  -3  -5    1.67    0.13
  -2   3   5    1.78    0.14
   2   3  -5    1.73    0.18
  -2   3   5    1.75    0.13
  -2   3   5    1.67    0.14
   2   3  -5    1.90    0.17
   1  -3  -5   32.46    0.80
  -1  -3   5   33.08    0.77
  -1  -3   5   32.33    0.82
   1  -3  -5   32.79    0.80
  -1  -3   5   31.84    0.81
   1  -3  -5   33.92    0.81
   1   3  -5   32.51    0.81
   1   3  -5   32.70    0.78
  -1   3   5   34.31    0.82
  -1   3   5   33.09    0.80
  -1   3   5   35.77    0.83
   0  -3   5    1.07    0.09
   0  -3  -5    1.20    0.13
   0  -3   5    1.21    0.08
   0  -3   5    1.11    0.07
   0  -3  -5    1.42    0.13
   0  -3  -5    1.27    0.13
   0   3  -5    1.20    0.07
   0   3   5    1.11    0.13
   0   3   5    1.47    0.14
   0   3  -5    1.06    0.07
   0   3   5    1.05    0.11
  -1  -3  -5   40.22    1.01
  -1  -3  -5   41.34    1.01
   1  -3   5   41.08    0.85
   1   3   5   39.69    1.00
   1   3   5   42.45    1.02
   1   3   5   40.07    0.97
   2  -3   5   51.49    1.11
  -2  -3  -5   50.65    1.29
   2  -3   5   52.32    1.07
  -2  -3  -5   53.07    1.30
  -2   3  -5   51.42    1.11
   2   3   5   53.07    1.25
   2   3   5   51.82    1.28
  -2   3  -5   53.49    1.11
  -3  -3  -5    8.26    0.39
  -3  -3  -5    8.33    0.39
   3  -3   5    8.29    0.27
   3  -3   5    8.36    0.24
   3   3   5    7.62    0.36
  -3   3  -5    8.48    0.19
   3   3   5    8.75    0.36
  -3   3  -5    8.03    0.19
  -3   3  -5    8.22    0.26
  -3   3  -5    8.65    0.24
   4  -3   5    3.38    0.20
  -4  -3  -5    3.73    0.34
  -4  -3  -5    3.40    0.27
   4  -3   5    3.20    0.17
  -4   3  -5    3.41    0.20
   4   3   5    4.04    0.26
  -4   3  -5    3.38    0.16
  -4   3  -5    3.09    0.16
  -4   3  -5    2.94    0.18
   5  -3   5   15.62    0.47
  -5  -3  -5   15.34    0.65
  -5  -3  -5   15.18    0.66
  -5   3  -5   14.72    0.52
   5   3   5   15.25    0.60
  -6  -3  -5    0.81    0.24
   6  -3   5    0.92    0.16
  -6  -3  -5    1.63    0.31
   6   3   5    0.21    0.15
  -6   3  -5    0.88    0.19
  -7  -3  -5    0.43    0.25
  -7  -3  -5    0.58    0.25
  -7   3  -5    0.34    0.19
   7   3   5    0.43    0.22
  -8  -3  -5    0.90    0.31
  -8  -3  -5    1.34    0.36
   8   3   5    0.75    0.27
  -8   3  -5    0.77    0.26
   8   3   5    0.94    0.30
  -9  -4   5    0.46    0.32
  -8  -4   5   -0.07    0.25
  -8  -4   5    0.44    0.32
  -8   4   5    0.23    0.23
   8   4  -5   -0.11    0.21
  -7  -4   5    0.59    0.28
  -7  -4   5    0.35    0.26
   7  -4  -5    0.58    0.17
   7   4  -5    0.52    0.24
  -7   4   5    1.13    0.27
   6  -4  -5    3.25    0.29
  -6  -4   5    4.14    0.45
  -6  -4   5    3.31    0.43
  -6   4   5    3.21    0.33
   6   4  -5    4.35    0.41
  -5  -4   5    4.02    0.41
   5  -4  -5    4.25    0.28
  -5  -4   5    3.88    0.40
   5   4  -5    4.89    0.36
  -5   4   5    4.46    0.32
   4  -4  -5   21.15    0.62
  -4  -4   5   22.60    0.77
  -4  -4   5   22.41    0.78
   4  -4  -5   21.74    0.65
  -4   4   5   20.19    0.67
  -4   4   5   21.37    0.64
   4   4  -5   21.36    0.71
  -4   4   5   21.49    0.64
  -3  -4   5    3.46    0.31
   3  -4  -5    3.33    0.20
  -3  -4   5    3.47    0.27
   3  -4  -5    3.66    0.21
   3  -4  -5    3.52    0.20
  -3   4   5    3.26    0.22
  -3   4   5    3.60    0.21
  -3   4   5    3.59    0.21
   3   4  -5    3.83    0.25
   2  -4  -5   21.22    0.58
   2  -4  -5   22.75    0.60
   2  -4  -5   21.72    0.59
  -2  -4   5   21.54    0.66
  -2  -4   5   21.08    0.64
   2   4  -5   21.80    0.61
  -2   4   5   22.44    0.60
  -2   4   5   21.83    0.59
   2   4  -5   21.60    0.65
  -2   4   5   21.28    0.61
  -1  -4   5    3.05    0.19
  -1  -4   5    2.73    0.15
   1  -4  -5    2.93    0.18
   1  -4  -5    3.12    0.17
  -1  -4   5    2.99    0.18
   1  -4  -5    2.83    0.18
   1   4  -5    2.72    0.18
  -1   4   5    3.11    0.19
  -1   4   5    3.27    0.19
  -1   4   5    3.11    0.17
   1   4  -5    3.06    0.16
   0  -4  -5    1.70    0.17
   0  -4   5    1.45    0.13
   0  -4  -5    1.63    0.16
   0  -4   5    1.57    0.11
   0  -4   5    1.62    0.10
   0   4   5    1.57    0.16
   0   4  -5    1.50    0.10
   0   4  -5    1.33    0.09
   0   4   5    1.62    0.17
   0   4   5    1.59    0.15
  -1  -4  -5   21.50    0.62
  -1  -4  -5   20.37    0.62
   1  -4   5   20.69    0.48
   1  -4   5   20.67    0.44
   1   4   5   21.43    0.68
  -1   4  -5   20.80    0.47
  -1   4  -5   20.43    0.47
   1   4   5   20.58    0.61
   2  -4   5    1.11    0.06
  -2  -4  -5    1.11    0.19
  -2  -4  -5    1.30    0.19
   2   4   5    1.50    0.18
   2   4   5    1.35    0.18
  -3  -4  -5    0.11    0.13
   3  -4   5    0.15    0.05
  -3  -4  -5    0.11    0.16
   3  -4   5    0.13    0.03
   3   4   5    0.33    0.14
  -3   4  -5    0.00    0.05
   3   4   5   -0.12    0.11
  -3   4  -5    0.11    0.04
  -4  -4  -5    2.92    0.32
   4  -4   5    2.94    0.15
  -4  -4  -5    3.13    0.33
   4  -4   5    3.19    0.18
  -4   4  -5    3.36    0.18
  -4   4  -5    3.04    0.16
   4   4   5    3.30    0.30
   4   4   5    3.71    0.34
  -5  -4  -5    0.90    0.27
   5  -4   5    0.80    0.12
  -5  -4  -5    0.83    0.24
   5   4   5    1.23    0.24
   5   4   5    0.90    0.24
  -5   4  -5    0.83    0.15
  -6  -4  -5    1.34    0.30
  -6  -4  -5    1.77    0.34
   6   4   5    1.31    0.28
  -6   4  -5    1.69    0.22
   6   4   5    1.53    0.28
  -7  -4  -5    0.65    0.30
  -7  -4  -5    1.04    0.30
  -7   4  -5    0.54    0.20
   7   4   5    0.94    0.29
   7   4   5    1.10    0.28
  -8  -4  -5    1.90    0.38
  -8  -4  -5    2.70    0.46
   8   4   5    3.50    0.43
   8   4   5    3.53    0.48
  -8   4  -5    2.19    0.33
  -8  -5   5    0.49    0.32
  -8  -5   5    0.29    0.33
  -8   5   5    1.18    0.29
   8   5  -5    0.84    0.32
  -7  -5   5    0.45    0.26
  -7  -5   5    0.43    0.30
   7   5  -5    0.07    0.22
  -7   5   5   -0.24    0.18
  -6  -5   5    0.06    0.22
  -6  -5   5    0.01    0.23
  -6   5   5   -0.02    0.16
   6   5  -5   -0.15    0.12
  -5  -5   5    0.20    0.21
   5  -5  -5   -0.06    0.11
  -5  -5   5    0.21    0.19
  -5   5   5    0.15    0.15
   5   5  -5    0.23    0.18
  -4  -5   5    1.00    0.24
  -4  -5   5    0.79    0.22
   4  -5  -5    0.75    0.15
   4   5  -5    0.73    0.19
  -4   5   5    0.71    0.17
   3  -5  -5    0.99    0.14
   3  -5  -5    1.44    0.16
  -3  -5   5    1.11    0.22
   3  -5  -5    1.46    0.16
  -3  -5   5    1.27    0.22
   3   5  -5    0.91    0.17
  -3   5   5    1.25    0.18
  -3   5   5    1.08    0.16
  -3   5   5    1.00    0.14
  -2  -5   5    0.96    0.16
   2  -5  -5    0.48    0.10
   2  -5  -5    0.44    0.11
   2  -5  -5    0.69    0.12
   2   5  -5    0.61    0.12
  -2   5   5    0.65    0.12
  -2   5   5    0.29    0.11
   2   5  -5    0.32    0.12
  -2   5   5    0.70    0.11
   1  -5  -5    8.68    0.34
   1  -5  -5    8.82    0.34
  -1  -5   5    9.00    0.34
  -1  -5   5    8.77    0.36
  -1   5   5    8.72    0.35
  -1   5   5    9.41    0.33
   1   5  -5    8.93    0.31
  -1   5   5    8.95    0.35
   1   5  -5    8.44    0.34
   0  -5  -5   13.04    0.46
   0  -5  -5   14.10    0.46
   0  -5   5   13.35    0.41
   0  -5   5   14.24    0.37
   0  -5   5   13.47    0.38
   0   5   5   13.29    0.44
   0   5  -5   13.34    0.38
   0   5  -5   13.25    0.40
   0   5   5   13.86    0.47
   0   5  -5   13.23    0.35
   0   5   5   14.15    0.48
   0   5  -5   13.80    0.39
  -1  -5  -5    1.78    0.21
   1  -5   5    1.80    0.11
   1  -5   5    1.50    0.08
  -1  -5  -5    1.94    0.21
   1   5   5    1.54    0.19
   1   5   5    1.81    0.18
  -1   5  -5    1.47    0.09
  -1   5  -5    1.47    0.10
  -2  -5  -5   13.72    0.54
  -2  -5  -5   13.79    0.53
   2   5   5   13.96    0.51
   2   5   5   14.33    0.53
  -3  -5  -5    0.68    0.21
   3  -5   5    0.11    0.04
  -3  -5  -5    0.27    0.17
   3   5   5   -0.02    0.13
   3   5   5    0.40    0.17
  -4  -5  -5    0.02    0.15
  -4  -5  -5   -0.06    0.18
  -4   5  -5    0.03    0.07
   4   5   5   -0.13    0.15
   4   5   5    0.04    0.15
  -5  -5  -5    1.75    0.31
  -5  -5  -5    2.22    0.33
   5   5   5    1.49    0.29
  -5   5  -5    1.62    0.16
   5   5   5    1.49    0.27
  -6  -5  -5    0.28    0.27
  -6  -5  -5    0.64    0.27
   6   5   5    0.02    0.19
   6   5   5    0.04    0.21
  -6   5  -5    0.20    0.13
  -7  -5  -5   -0.03    0.24
  -7  -5  -5    0.25    0.29
  -7   5  -5    0.10    0.15
   7   5   5    0.34    0.26
   7   5   5   -0.28    0.14
  -8  -5  -5    0.02    0.30
  -8  -5  -5   -0.10    0.27
   8   5   5    0.11    0.25
  -8  -6   5    0.21    0.32
  -8   6   5    0.02    0.22
  -7  -6   5    0.07    0.27
   7   6  -5   -0.16    0.21
  -7   6   5    0.33    0.21
  -6  -6   5    0.94    0.30
  -6  -6   5    0.75    0.30
   6   6  -5    0.41    0.23
  -6   6   5    0.89    0.22
  -5  -6   5    0.10    0.20
  -5  -6   5    0.22    0.21
   5   6  -5    0.08    0.18
  -5   6   5   -0.02    0.14
  -4  -6   5    3.69    0.39
   4  -6  -5    3.32    0.24
  -4  -6   5    3.49    0.37
   4   6  -5    4.03    0.32
  -4   6   5    2.99    0.28
  -3  -6   5    8.43    0.45
   3  -6  -5    8.46    0.33
  -3  -6   5    8.36    0.43
  -3   6   5    7.75    0.36
   3   6  -5    8.68    0.42
  -2  -6   5    4.36    0.29
   2  -6  -5    3.81    0.24
  -2  -6   5    4.16    0.31
   2  -6  -5    4.44    0.24
  -2   6   5    4.01    0.26
   2   6  -5    4.14    0.27
  -2   6   5    4.18    0.22
   1  -6  -5    1.75    0.19
   1  -6  -5    2.00    0.20
  -1  -6   5    2.53    0.22
  -1  -6   5    2.20    0.22
  -1   6   5    2.10    0.22
  -1   6   5    2.20    0.20
   1   6  -5    2.17    0.21
  -1   6   5    2.33    0.22
   1   6  -5    2.14    0.19
   1   6  -5    2.32    0.22
   0  -6   5    7.52    0.31
   0  -6  -5    7.64    0.37
   0  -6  -5    8.06    0.36
   0  -6   5    7.80    0.28
   0  -6   5    7.81    0.27
   0   6   5    7.88    0.36
   0   6  -5    7.92    0.31
   0   6   5    7.76    0.35
   0   6   5    8.13    0.34
   0   6  -5    7.62    0.24
   0   6  -5    7.88    0.30
  -1  -6  -5    2.32    0.25
   1  -6   5    2.12    0.14
  -1  -6  -5    2.02    0.23
   1   6   5    2.16    0.22
  -1   6  -5    2.03    0.13
  -1   6  -5    1.95    0.13
   1   6   5    2.22    0.25
  -2  -6  -5   12.31    0.52
  -2  -6  -5   12.58    0.54
   2   6   5   12.34    0.52
  -3  -6  -5    0.43    0.20
  -3  -6  -5    0.24    0.18
   3   6   5    0.48    0.19
   3   6   5    0.35    0.17
  -4  -6  -5    2.73    0.36
  -4  -6  -5    3.02    0.38
   4   6   5    2.62    0.32
   4   6   5    2.64    0.33
  -5  -6  -5    1.07    0.31
  -5  -6  -5    0.90    0.28
   5   6   5    1.45    0.31
   5   6   5    1.11    0.26
  -6  -6  -5    2.03    0.39
  -6  -6  -5    2.36    0.41
   6   6   5    2.55    0.37
   6   6   5    1.91    0.36
  -7  -6  -5    0.14    0.29
  -7  -6  -5    0.20    0.29
   7   6   5    0.32    0.29
   7   6   5    0.90    0.30
   7   7  -5    0.51    0.28
  -6  -7   5    0.62    0.30
  -6   7   5    0.27    0.17
   6   7  -5    0.10    0.22
  -5  -7   5    1.54    0.35
   5   7  -5    0.79    0.25
  -5   7   5    1.46    0.23
  -4  -7   5    5.54    0.54
  -4   7   5    5.45    0.34
   4   7  -5    4.53    0.36
  -3  -7   5    0.25    0.18
  -3   7   5    0.31    0.15
   3   7  -5    0.22    0.15
   3   7  -5    0.00    0.17
   2  -7  -5    2.57    0.25
  -2  -7   5    3.08    0.33
   2   7  -5    2.81    0.26
   2   7  -5    2.63    0.28
  -2   7   5    2.84    0.26
   1  -7  -5    0.58    0.15
  -1  -7   5    0.50    0.16
   1   7  -5    0.60    0.16
  -1   7   5    0.64    0.16
   1   7  -5    0.55    0.14
   0  -7   5    0.18    0.11
   0  -7  -5    0.16    0.13
   0   7   5    0.01    0.12
   0   7  -5   -0.10    0.09
  -1  -7  -5    1.08    0.22
   1  -7   5    0.89    0.13
  -1  -7  -5    1.15    0.22
   1   7   5    1.39    0.23
  -1   7  -5    1.22    0.13
   1   7   5    1.26    0.19
  -2  -7  -5    0.72    0.22
  -2  -7  -5    0.79    0.23
   2   7   5    1.13    0.24
   2   7   5    0.92    0.19
  -3  -7  -5    4.42    0.43
  -3  -7  -5    3.86    0.39
   3   7   5    3.81    0.38
   3   7   5    4.15    0.34
  -4  -7  -5    4.41    0.47
  -4  -7  -5    4.38    0.45
   4   7   5    4.18    0.34
   4   7   5    3.18    0.38
  -5  -7  -5    2.27    0.38
  -5  -7  -5    2.39    0.38
   5   7   5    2.08    0.37
   5   7   5    2.10    0.35
  -6  -7  -5    0.50    0.30
  -6  -7  -5    0.27    0.30
   6   7   5    0.34    0.28
   6   7   5    0.76    0.27
  -7  -7  -5    0.43    0.33
   6   8  -5    0.63    0.28
  -5  -8   5    2.17    0.43
   5   8  -5    1.40    0.34
   5   8  -5    1.64    0.32
  -4  -8   5    0.11    0.22
  -4   8   5   -0.03    0.14
   4   8  -5    0.01    0.19
   4   8  -5   -0.19    0.15
  -3  -8   5    2.83    0.38
  -3   8   5    2.61    0.28
   3   8  -5    2.27    0.32
   3   8  -5    2.61    0.30
   2  -8  -5    0.47    0.15
  -2  -8   5    0.31    0.19
   2   8  -5    0.28    0.18
  -2   8   5    0.35    0.16
   2   8  -5    0.13    0.13
  -1  -8   5    2.32    0.27
   1  -8  -5    2.23    0.25
  -1   8   5    1.81    0.24
   1   8  -5    2.08    0.24
   0  -8   5    0.48    0.15
   0  -8  -5    0.28    0.16
   0   8   5    0.78    0.19
   0   8  -5    0.49    0.14
  -1  -8  -5    1.63    0.27
   1  -8   5    1.64    0.17
  -1   8  -5    1.80    0.16
   1   8   5    1.64    0.27
  -2  -8  -5    0.30    0.19
   2   8   5    0.18    0.18
  -3  -8  -5    0.81    0.26
  -4  -8  -5    0.61    0.27
   4   8   5    0.56    0.25
   4   8   5    0.38    0.22
  -5  -8  -5    0.13    0.24
   5   8   5    0.09    0.17
   5   8   5    0.23    0.25
   5   9  -5    1.19    0.30
  -4  -9   5    0.29    0.25
   4   9  -5    0.54    0.28
   4   9  -5    0.40    0.24
  -3  -9   5   -0.05    0.20
   3   9  -5    0.61    0.23
  -3   9   5    0.37    0.17
  -2  -9   5    0.01    0.18
   2   9  -5    0.24    0.19
  -2   9   5    0.02    0.15
  -1  -9   5    1.64    0.25
   1  -9  -5    1.48    0.24
  -1   9   5    1.09    0.21
   1   9  -5    0.88    0.20
   0  -9   5   -0.09    0.12
   0  -9  -5   -0.01    0.14
   0   9   5   -0.08    0.16
   0   9  -5    0.15    0.12
   1  -9   5    2.67    0.20
  -1  -9  -5    2.96    0.36
   1   9   5    3.15    0.35
  -2  -9  -5   -0.16    0.17
   2   9   5    0.16    0.22
  -3  -9  -5    0.20    0.24
   3   9   5    0.37    0.24
  -4  -9  -5    0.35    0.29
   4   9   5    0.39    0.29
  -3 -10   5   -0.10    0.22
   3  10  -5   -0.22    0.22
  -2 -10   5    0.21    0.23
   2  10  -5    0.36    0.23
  -1 -10   5    0.37    0.19
   1 -10  -5    0.18    0.17
  -1  10   5    0.12    0.17
   1  10  -5    0.16    0.18
   0 -10  -5    0.80    0.23
   0 -10   5    0.55    0.20
   0  10   5    0.77    0.24
  -1 -10  -5    0.38    0.23
   1  10   5    0.41    0.23
  -2 -10  -5    1.41    0.34
   2  10   5    1.77    0.34
   1 -11  -5   -0.14    0.18
   0  11   5    0.19    0.23
   9   0  -6    5.03    0.50
  -9   0   6    5.60    0.62
   8   0  -6    3.93    0.42
  -8   0   6    4.24    0.49
   7   0  -6   12.81    0.57
  -7   0   6   12.49    0.64
  -7   0   6   12.22    0.63
   6   0  -6    8.78    0.44
  -6   0   6    9.33    0.49
  -6   0   6    8.49    0.49
  -5   0   6   53.69    1.47
  -5   0   6   56.17    1.47
   5   0  -6   56.38    1.39
   4   0  -6   13.03    0.45
  -4   0   6   12.26    0.48
  -4   0   6   13.32    0.50
  -3   0   6   20.24    0.61
  -3   0   6   20.68    0.61
   3   0  -6   19.83    0.56
  -2   0   6  130.38    2.84
   2   0  -6  129.32    2.77
  -2   0   6  134.33    2.77
  -2   0   6  134.52    2.83
   2   0  -6  126.74    2.85
  -2   0   6  135.72    2.87
   2   0  -6  128.07    2.82
   1   0  -6  628.71   13.38
   1   0  -6  657.89   13.71
  -1   0   6  684.36   13.94
  -1   0   6  658.84   13.82
   1   0  -6  648.22   13.68
   1   0  -6  680.58   13.96
  -1   0   6  619.53   13.62
  -1   0   6  651.36   13.40
   0   0  -6  114.09    2.42
   0   0   6  113.99    2.38
   0   0  -6  114.93    2.38
   0   0  -6  110.95    2.37
   0   0   6  110.14    2.41
   0   0  -6  113.99    2.41
   0   0   6  113.92    2.42
   0   0   6  115.80    2.38
  -1   0  -6  366.89    8.09
   1   0   6  364.76    8.03
  -1   0  -6  382.88    7.96
  -1   0  -6  389.29    7.86
   1   0   6  375.75    8.08
  -1   0  -6  389.81    8.08
   1   0   6  391.00    7.88
  -2   0  -6  312.08    6.61
   2   0   6  307.12    6.61
   2   0   6  313.77    6.52
  -2   0  -6  316.90    6.43
   2   0   6  317.52    6.43
   2   0   6  320.25    6.60
  -2   0  -6  312.45    6.51
  -3   0  -6  250.93    5.39
   3   0   6  256.46    5.32
   3   0   6  252.93    5.23
  -3   0  -6  249.13    5.31
   4   0   6    8.85    0.35
  -4   0  -6    8.97    0.38
  -4   0  -6    8.99    0.38
   5   0   6   32.50    0.90
  -5   0  -6   32.94    0.94
  -5   0  -6   31.49    0.95
  -6   0  -6    0.92    0.24
  -6   0  -6    1.23    0.22
   6   0   6    0.91    0.19
   7   0   6    1.67    0.26
  -7   0  -6    1.65    0.30
   8   0   6    3.12    0.37
  -8   0  -6    3.51    0.44
   9   0   6    2.92    0.39
   9  -1  -6    6.74    0.49
  -9  -1   6    7.22    0.69
   9   1  -6    7.19    0.53
  -9   1   6    6.33    0.65
   8  -1  -6    6.54    0.45
  -8  -1   6    7.73    0.56
  -8  -1   6    7.16    0.53
  -8   1   6    7.45    0.54
   8   1  -6    7.10    0.49
  -7  -1   6    0.20    0.23
  -7  -1   6    0.55    0.24
   7  -1  -6    0.77    0.21
  -7   1   6    0.64    0.21
  -7   1   6    0.22    0.21
   7   1  -6    0.30    0.16
  -6  -1   6   24.42    0.88
   6  -1  -6   25.03    0.79
  -6  -1   6   25.39    0.90
   6   1  -6   24.50    0.81
  -6   1   6   24.44    0.85
  -6   1   6   23.17    0.84
  -5  -1   6   38.15    1.11
  -5  -1   6   37.38    1.10
   5  -1  -6   36.02    0.99
  -5   1   6   37.06    1.06
  -5   1   6   36.42    1.07
   5   1  -6   36.35    1.01
   4  -1  -6   27.33    0.76
  -4  -1   6   28.52    0.85
  -4  -1   6   27.83    0.84
   4   1  -6   27.46    0.78
  -4   1   6   28.95    0.83
  -4   1   6   28.24    0.81
  -3  -1   6    1.36    0.17
  -3  -1   6    0.82    0.14
   3  -1  -6    0.71    0.13
   3  -1  -6    0.83    0.12
  -3   1   6    1.11    0.16
   3   1  -6    1.02    0.13
  -3   1   6    1.03    0.14
  -3   1   6    0.97    0.14
  -2  -1   6   29.46    0.74
  -2  -1   6   28.80    0.76
   2  -1  -6   29.80    0.74
   2  -1  -6   29.10    0.72
   2  -1  -6   29.24    0.74
  -2  -1   6   29.60    0.72
  -2  -1   6   29.79    0.77
  -2   1   6   29.39    0.74
  -2   1   6   28.73    0.74
   2   1  -6   29.15    0.75
  -2   1   6   30.03    0.76
   2   1  -6   30.64    0.77
  -2   1   6   29.92    0.71
   2   1  -6   28.89    0.72
   1  -1  -6  132.78    2.87
  -1  -1   6  134.95    2.83
   1  -1  -6  130.62    2.79
   1  -1  -6  136.32    2.87
  -1  -1   6  139.80    2.86
  -1  -1   6  134.40    2.87
   1  -1  -6  134.35    2.83
  -1  -1   6  135.31    2.78
   1   1  -6  134.26    2.87
   1   1  -6  131.94    2.78
  -1   1   6  132.97    2.82
  -1   1   6  133.56    2.87
   1   1  -6  130.21    2.82
  -1   1   6  134.48    2.86
   1   1  -6  131.38    2.86
  -1   1   6  134.07    2.83
   0  -1   6  459.66    9.92
   0  -1  -6  489.11   10.17
   0  -1  -6  476.60   10.13
   0  -1  -6  480.72   10.04
   0  -1  -6  476.36    9.97
   0  -1   6  486.91   10.16
   0  -1   6  477.09   10.17
   0   1  -6  488.71   10.17
   0   1   6  494.97   10.18
   0   1   6  495.15   10.02
   0   1  -6  491.15    9.93
   0   1  -6  470.37   10.01
   0   1   6  465.92   10.25
   0   1   6  467.00   10.07
  -1  -1  -6    0.96    0.11
   1  -1   6    1.11    0.07
  -1  -1  -6    1.49    0.10
  -1  -1  -6    0.95    0.11
   1  -1   6    0.97    0.07
   1   1   6    0.92    0.10
   1   1   6    1.08    0.11
  -1   1  -6    0.94    0.06
  -2  -1  -6  206.64    4.49
  -2  -1  -6  219.59    4.40
   2  -1   6  208.13    4.36
   2  -1   6  207.79    4.41
   2  -1   6  209.68    4.30
   2  -1   6  212.75    4.42
  -2  -1  -6  203.19    4.42
  -2   1  -6  210.96    4.43
   2   1   6  210.91    4.48
  -2   1  -6  205.53    4.35
   2   1   6  206.84    4.36
  -2   1  -6  211.54    4.30
   2   1   6  213.05    4.44
   3  -1   6  137.67    3.02
   3  -1   6  142.73    2.96
  -3  -1  -6  136.69    3.12
  -3  -1  -6  141.96    3.08
  -3   1  -6  140.53    3.06
  -3   1  -6  143.25    2.96
  -3   1  -6  138.49    3.00
   3   1   6  143.75    3.02
   4  -1   6   42.27    1.08
   4  -1   6   42.84    1.03
  -4  -1  -6   41.79    1.12
  -4  -1  -6   41.82    1.13
  -4   1  -6   43.58    1.06
   4   1   6   41.38    1.07
  -4   1  -6   41.68    1.08
  -5  -1  -6    0.11    0.15
  -5  -1  -6    0.18    0.14
   5  -1   6   -0.15    0.10
   5   1   6    0.15    0.10
  -5   1  -6    0.07    0.12
  -5   1  -6    0.17    0.11
  -6  -1  -6   21.50    0.80
   6  -1   6   20.75    0.68
  -6  -1  -6   20.48    0.76
   6   1   6   21.55    0.73
  -6   1  -6   21.56    0.76
  -6   1  -6   20.41    0.71
  -7  -1  -6   15.96    0.70
   7  -1   6   15.02    0.60
  -7  -1  -6   16.07    0.73
  -7   1  -6   16.23    0.68
   7   1   6   16.50    0.65
  -8  -1  -6    2.36    0.38
   8  -1   6    3.15    0.36
  -8   1  -6    2.85    0.40
   8   1   6    2.35    0.34
  -9   1  -6    2.31    0.46
   9   1   6    2.72    0.40
   9  -2  -6    5.05    0.48
  -9  -2   6    4.88    0.59
  -9   2   6    4.71    0.53
   9   2  -6    3.98    0.48
  -8  -2   6    0.02    0.25
   8  -2  -6    0.24    0.18
  -8  -2   6    0.44    0.29
   8   2  -6    0.02    0.21
  -8   2   6    0.64    0.26
   7  -2  -6   13.18    0.57
  -7  -2   6   13.36    0.69
  -7  -2   6   13.85    0.70
  -7   2   6   12.94    0.63
   7   2  -6   13.62    0.63
  -6  -2   6   18.90    0.78
  -6  -2   6   18.68    0.78
   6  -2  -6   20.00    0.67
  -6   2   6   18.27    0.70
  -6   2   6   19.42    0.74
   6   2  -6   19.49    0.70
   5  -2  -6   49.29    1.25
  -5  -2   6   49.68    1.40
  -5  -2   6   50.71    1.41
  -5   2   6   50.48    1.32
  -5   2   6   50.54    1.34
   5   2  -6   49.64    1.31
   4  -2  -6    1.67    0.18
  -4  -2   6    1.49    0.22
  -4  -2   6    1.24    0.22
  -4   2   6    1.53    0.20
   4   2  -6    1.46    0.20
  -4   2   6    2.01    0.22
   3  -2  -6   33.50    0.85
  -3  -2   6   32.18    0.90
   3  -2  -6   32.88    0.85
  -3  -2   6   34.13    0.92
   3  -2  -6   33.12    0.82
  -3   2   6   32.61    0.85
  -3   2   6   32.31    0.84
  -3   2   6   31.75    0.86
   3   2  -6   32.69    0.85
  -2  -2   6    0.67    0.13
  -2  -2   6    0.72    0.13
   2  -2  -6    0.88    0.12
   2  -2  -6    0.98    0.11
   2  -2  -6    0.85    0.10
  -2   2   6    0.96    0.12
   2   2  -6    0.96    0.14
  -2   2   6    0.78    0.11
  -2   2   6    0.95    0.12
   2   2  -6    0.63    0.11
   1  -2  -6   30.40    0.73
   1  -2  -6   30.20    0.74
  -1  -2   6   30.18    0.74
  -1  -2   6   30.56    0.70
   1  -2  -6   31.09    0.75
  -1  -2   6   29.93    0.72
  -1  -2   6   30.54    0.74
   1  -2  -6   29.36    0.73
   1   2  -6   31.28    0.74
  -1   2   6   30.81    0.74
   1   2  -6   29.88    0.73
  -1   2   6   29.76    0.74
  -1   2   6   32.36    0.74
  -1   2   6   28.39    0.74
   1   2  -6   29.36    0.70
   0  -2   6   -0.09    0.04
   0  -2   6   -0.05    0.03
   0  -2  -6   -0.03    0.06
   0  -2  -6   -0.03    0.07
   0  -2  -6   -0.18    0.06
   0  -2  -6   -0.12    0.07
   0  -2   6   -0.03    0.04
   0  -2   6   -0.11    0.04
   0   2   6   -0.03    0.05
   0   2  -6   -0.06    0.03
   0   2   6    0.00    0.06
   0   2  -6   -0.09    0.03
   0   2  -6   -0.14    0.02
   0   2   6   -0.05    0.07
   0   2   6   -0.04    0.07
   1  -2   6   48.92    1.01
   1  -2   6   47.42    1.01
  -1  -2  -6   49.36    1.11
  -1  -2  -6   53.94    1.16
  -1  -2  -6   46.59    1.13
  -1  -2  -6   50.18    1.14
   1   2   6   49.24    1.15
   1   2   6   45.98    1.14
   1   2   6   48.56    1.14
  -1   2  -6   48.33    1.02
   1   2   6   46.83    1.11
  -1   2  -6   45.66    1.02
  -2  -2  -6   18.15    0.56
   2  -2   6   18.18    0.42
  -2  -2  -6   18.60    0.56
   2  -2   6   18.58    0.43
   2  -2   6   18.61    0.43
   2  -2   6   18.35    0.44
   2   2   6   17.09    0.51
  -2   2  -6   18.04    0.44
  -2   2  -6   18.84    0.42
   2   2   6   18.26    0.54
  -2   2  -6   18.55    0.40
  -3  -2  -6   35.55    0.95
   3  -2   6   31.25    0.79
  -3  -2  -6   35.45    0.96
   3  -2   6   34.80    0.84
   3   2   6   34.33    0.90
  -3   2  -6   36.08    0.80
  -3   2  -6   35.62    0.84
   3   2   6   34.78    0.93
   4  -2   6   37.96    0.95
  -4  -2  -6   36.19    1.04
   4  -2   6   37.09    0.89
  -4  -2  -6   36.10    1.05
  -4   2  -6   37.05    0.90
  -4   2  -6   37.72    0.95
   4   2   6   35.99    0.98
  -5  -2  -6   32.19    1.01
   5  -2   6   33.05    0.86
  -5  -2  -6   33.69    1.03
   5   2   6   31.85    0.95
  -5   2  -6   33.02    0.87
  -5   2  -6   32.42    0.91
  -6  -2  -6   13.35    0.61
   6  -2   6   12.37    0.47
  -6  -2  -6   12.44    0.62
   6   2   6   11.56    0.52
  -6   2  -6   12.28    0.53
   7  -2   6    2.86    0.30
  -7  -2  -6    3.43    0.42
  -7  -2  -6    2.31    0.36
   7   2   6    2.29    0.33
  -7   2  -6    2.68    0.33
  -8  -2  -6    3.48    0.46
  -8   2  -6    4.17    0.44
   8   2   6    4.26    0.45
  -9   2  -6    4.62    0.57
   9   2   6    3.79    0.51
  -9  -3   6    3.75    0.52
  -8  -3   6    5.91    0.60
  -8  -3   6    4.51    0.54
   8  -3  -6    5.09    0.40
  -8   3   6    5.56    0.53
   8   3  -6    5.66    0.53
   7  -3  -6    2.79    0.31
  -7  -3   6    2.36    0.40
  -7  -3   6    3.74    0.46
  -7   3   6    3.31    0.39
   7   3  -6    2.60    0.37
   6  -3  -6   10.16    0.47
  -6  -3   6   10.53    0.58
  -6  -3   6   10.25    0.58
   6   3  -6   10.37    0.52
  -6   3   6   10.63    0.52
   5  -3  -6    2.17    0.23
  -5  -3   6    2.15    0.31
  -5  -3   6    2.09    0.29
   5   3  -6    2.18    0.26
  -5   3   6    2.00    0.25
  -5   3   6    2.30    0.27
   4  -3  -6   52.85    1.31
  -4  -3   6   51.70    1.41
  -4  -3   6   55.49    1.43
   4  -3  -6   51.16    1.26
  -4   3   6   53.05    1.31
   4   3  -6   53.36    1.34
  -4   3   6   51.96    1.30
  -4   3   6   53.74    1.35
   3  -3  -6    6.13    0.27
   3  -3  -6    6.32    0.28
   3  -3  -6    5.58    0.25
  -3  -3   6    5.91    0.32
  -3  -3   6    6.06    0.32
  -3   3   6    6.27    0.29
   3   3  -6    5.61    0.28
  -3   3   6    5.95    0.27
  -3   3   6    5.89    0.27
   2  -3  -6   19.56    0.53
  -2  -3   6   18.31    0.58
   2  -3  -6   18.84    0.53
  -2  -3   6   18.97    0.57
   2  -3  -6   18.38    0.51
  -2   3   6   18.99    0.55
   2   3  -6   18.54    0.53
  -2   3   6   18.76    0.54
  -2   3   6   19.51    0.54
   2   3  -6   19.59    0.57
   1  -3  -6   17.80    0.50
  -1  -3   6   17.54    0.50
   1  -3  -6   16.92    0.49
  -1  -3   6   17.92    0.49
  -1  -3   6   18.19    0.46
   1  -3  -6   18.08    0.49
  -1   3   6   17.77    0.49
   1   3  -6   17.05    0.46
  -1   3   6   17.56    0.51
   1   3  -6   18.13    0.50
  -1   3   6   17.85    0.50
   0  -3   6  104.20    2.22
   0  -3   6  107.74    2.16
   0  -3   6  106.09    2.21
   0  -3   6  104.31    2.22
   0  -3  -6  101.15    2.28
   0  -3  -6  106.98    2.32
   0   3   6  106.45    2.32
   0   3   6  101.58    2.31
   0   3  -6  104.42    2.16
   0   3  -6  106.11    2.18
   0   3   6  101.21    2.27
  -1  -3  -6   37.79    0.97
   1  -3   6   39.18    0.81
  -1  -3  -6   38.11    0.98
   1   3   6   37.81    0.97
   1   3   6   41.21    0.99
  -2  -3  -6  106.67    2.38
  -2  -3  -6  105.26    2.40
   2  -3   6  104.41    2.18
   2   3   6  105.66    2.33
  -2   3  -6  103.39    2.20
   2   3   6  102.80    2.38
  -2   3  -6  109.13    2.20
   3  -3   6   43.18    0.94
   3  -3   6   42.94    0.93
   3  -3   6   43.06    0.98
  -3  -3  -6   42.24    1.14
  -3  -3  -6   42.25    1.15
  -3   3  -6   42.76    0.93
   3   3   6   42.12    1.12
  -3   3  -6   41.67    0.97
  -3   3  -6   43.62    0.97
   3   3   6   42.15    1.09
   4  -3   6    9.46    0.34
  -4  -3  -6    9.71    0.47
  -4  -3  -6    9.30    0.46
   4  -3   6    9.31    0.30
  -4   3  -6    8.80    0.30
  -4   3  -6    9.29    0.28
   4   3   6    9.32    0.44
  -4   3  -6    9.44    0.32
   4   3   6    9.35    0.42
  -4   3  -6    8.93    0.33
  -5  -3  -6    8.89    0.51
   5  -3   6    9.57    0.34
  -5  -3  -6    7.82    0.47
  -5   3  -6    9.51    0.39
   5   3   6    8.39    0.46
   5   3   6    8.70    0.43
  -6  -3  -6   13.85    0.67
  -6  -3  -6   13.31    0.65
   6  -3   6   13.87    0.49
   6   3   6   14.85    0.63
   6   3   6   13.41    0.62
  -6   3  -6   14.81    0.55
  -7  -3  -6    8.31    0.56
  -7  -3  -6    8.75    0.59
   7   3   6    9.64    0.55
   7   3   6    8.30    0.53
  -7   3  -6    8.60    0.47
  -8  -3  -6    1.30    0.33
  -8  -3  -6    1.44    0.37
   8   3   6    1.81    0.36
   8   3   6    1.69    0.30
  -8   3  -6    1.44    0.30
  -8  -4   6    2.70    0.47
  -8  -4   6    3.23    0.48
   8   4  -6    2.99    0.43
  -8   4   6    2.47    0.39
   7  -4  -6    0.45    0.17
  -7  -4   6    1.29    0.33
  -7  -4   6    0.89    0.32
  -7   4   6    0.98    0.25
   7   4  -6    0.53    0.25
  -6  -4   6   -0.12    0.18
  -6  -4   6    0.24    0.23
   6  -4  -6    0.03    0.14
  -6   4   6    0.02    0.17
   6   4  -6   -0.25    0.17
  -5  -4   6   28.12    0.97
   5  -4  -6   26.62    0.78
  -5  -4   6   28.78    0.97
   5   4  -6   28.56    0.90
  -5   4   6   27.54    0.89
  -5   4   6   27.42    0.85
   4  -4  -6    1.13    0.17
  -4  -4   6    0.86    0.21
  -4  -4   6    0.84    0.21
   4  -4  -6    1.01    0.16
  -4   4   6    1.06    0.17
  -4   4   6    1.00    0.16
   4   4  -6    0.96    0.20
  -4   4   6    1.21    0.19
   3  -4  -6   25.05    0.68
   3  -4  -6   25.04    0.70
  -3  -4   6   24.21    0.78
  -3  -4   6   24.06    0.77
   3  -4  -6   25.77    0.70
   3   4  -6   25.83    0.74
  -3   4   6   25.27    0.73
  -3   4   6   24.89    0.70
  -3   4   6   26.39    0.71
  -2  -4   6    2.24    0.21
   2  -4  -6    2.51    0.16
   2  -4  -6    2.29    0.17
  -2  -4   6    2.10    0.21
   2  -4  -6    2.34    0.16
  -2   4   6    2.18    0.18
   2   4  -6    2.29    0.20
   2   4  -6    2.54    0.23
  -2   4   6    2.07    0.16
  -2   4   6    2.19    0.17
  -1  -4   6   69.31    1.58
  -1  -4   6   69.89    1.52
   1  -4  -6   69.25    1.60
   1  -4  -6   72.38    1.58
   1  -4  -6   67.03    1.58
  -1  -4   6   69.51    1.59
  -1   4   6   67.57    1.61
  -1   4   6   70.29    1.61
  -1   4   6   68.97    1.58
   1   4  -6   69.53    1.59
   1   4  -6   69.72    1.53
   0  -4   6    3.05    0.14
   0  -4   6    2.97    0.15
   0  -4  -6    2.92    0.19
   0  -4   6    3.39    0.13
   0  -4  -6    3.52    0.20
   0   4   6    3.21    0.20
   0   4  -6    3.21    0.12
   0   4  -6    3.41    0.14
   0   4   6    3.24    0.20
   0   4   6    3.07    0.18
  -1  -4  -6  109.13    2.50
   1  -4   6  111.99    2.32
  -1  -4  -6  111.52    2.52
  -1   4  -6  114.38    2.33
  -1   4  -6  112.65    2.33
   1   4   6  109.94    2.51
  -2  -4  -6    0.20    0.13
   2  -4   6    0.46    0.03
  -2  -4  -6    0.23    0.14
   2   4   6    0.30    0.14
   2   4   6    0.77    0.13
   3  -4   6    9.54    0.21
  -3  -4  -6    9.63    0.45
  -3  -4  -6    9.68    0.45
   3  -4   6    9.48    0.27
   3   4   6    9.65    0.42
  -3   4  -6    9.80    0.25
   3   4   6    9.46    0.43
  -3   4  -6    9.29    0.25
  -4  -4  -6    0.51    0.19
  -4  -4  -6    0.06    0.16
   4  -4   6    0.09    0.06
   4   4   6   -0.15    0.13
  -4   4  -6    0.11    0.07
  -4   4  -6    0.14    0.08
   4   4   6   -0.16    0.13
  -5  -4  -6    0.47    0.23
  -5  -4  -6    0.33    0.21
   5   4   6    0.42    0.18
  -5   4  -6    0.72    0.14
   5   4   6    0.68    0.23
  -6  -4  -6    4.31    0.47
  -6  -4  -6    4.02    0.46
  -6   4  -6    4.20    0.29
   6   4   6    3.80    0.38
   6   4   6    5.13    0.47
  -7  -4  -6    6.06    0.58
  -7  -4  -6    5.70    0.58
  -7   4  -6    5.08    0.36
   7   4   6    5.77    0.47
   7   4   6    5.86    0.54
  -8  -4  -6    1.14    0.35
  -8  -4  -6    0.96    0.35
   8   4   6    0.90    0.30
  -8   4  -6    0.55    0.23
   8   4   6    1.19    0.33
  -8  -5   6    0.86    0.36
  -8  -5   6    0.71    0.35
   8   5  -6    0.77    0.32
  -8   5   6    0.98    0.29
  -7  -5   6    3.60    0.50
  -7  -5   6    3.80    0.50
  -7   5   6    4.45    0.43
   7   5  -6    3.63    0.44
   6  -5  -6    0.04    0.13
  -6  -5   6    0.03    0.23
  -6  -5   6    0.05    0.21
   6   5  -6   -0.12    0.18
  -6   5   6   -0.06    0.16
   5  -5  -6   -0.03    0.12
  -5  -5   6   -0.07    0.18
  -5  -5   6   -0.15    0.19
   5   5  -6   -0.16    0.16
  -5   5   6   -0.07    0.14
  -4  -5   6   36.14    1.15
  -4  -5   6   36.40    1.11
   4  -5  -6   35.46    0.95
   4   5  -6   37.57    1.06
  -4   5   6   39.16    1.04
   3  -5  -6    0.58    0.13
   3  -5  -6    0.58    0.14
  -3  -5   6    0.67    0.18
  -3  -5   6    0.74    0.19
   3  -5  -6    0.92    0.15
   3   5  -6    0.49    0.16
  -3   5   6    0.40    0.13
  -3   5   6    0.32    0.14
  -3   5   6    0.68    0.13
   2  -5  -6   30.88    0.81
  -2  -5   6   31.00    0.86
   2  -5  -6   31.11    0.80
  -2  -5   6   29.48    0.87
   2   5  -6   31.08    0.82
  -2   5   6   29.79    0.83
  -2   5   6   29.82    0.80
  -2   5   6   30.02    0.82
   2   5  -6   29.36    0.85
   1  -5  -6    0.38    0.11
  -1  -5   6   -0.04    0.09
   1  -5  -6    0.23    0.10
  -1  -5   6    0.01    0.10
  -1   5   6    0.32    0.11
  -1   5   6    0.13    0.10
   1   5  -6    0.01    0.10
   1   5  -6    0.11    0.08
  -1   5   6    0.14    0.08
   0  -5  -6   23.12    0.68
   0  -5   6   22.10    0.61
   0  -5   6   23.25    0.58
   0  -5   6   23.76    0.56
   0  -5  -6   23.72    0.69
   0   5   6   23.85    0.66
   0   5  -6   23.31    0.59
   0   5  -6   23.21    0.54
   0   5   6   23.52    0.68
   0   5  -6   23.22    0.57
   0   5   6   23.29    0.69
   1  -5   6    5.89    0.14
   1  -5   6    5.53    0.19
  -1  -5  -6    5.32    0.30
  -1  -5  -6    5.65    0.32
   1   5   6    5.88    0.31
  -1   5  -6    5.63    0.17
  -1   5  -6    5.60    0.18
   1   5   6    6.36    0.29
  -2  -5  -6   78.33    1.89
  -2  -5  -6   76.39    1.89
   2   5   6   78.51    1.88
   2   5   6   76.69    1.83
  -3  -5  -6    2.09    0.28
   3  -5   6    1.64    0.08
  -3  -5  -6    1.83    0.26
   3   5   6    1.48    0.24
   3   5   6    1.79    0.24
  -4  -5  -6   12.73    0.61
  -4  -5  -6   14.68    0.64
  -4   5  -6   13.43    0.35
   4   5   6   13.88    0.58
   4   5   6   13.73    0.60
  -5  -5  -6    8.43    0.53
  -5  -5  -6    8.51    0.53
   5   5   6    7.54    0.44
   5   5   6    8.20    0.50
  -5   5  -6    8.37    0.30
  -6  -5  -6    8.21    0.57
  -6  -5  -6    6.82    0.54
   6   5   6    7.95    0.52
  -6   5  -6    8.22    0.35
   6   5   6    7.60    0.52
  -7  -5  -6    1.32    0.37
  -7  -5  -6    2.10    0.40
   7   5   6    2.82    0.41
   7   5   6    1.93    0.38
  -7   5  -6    2.03    0.27
  -8  -5  -6   -0.27    0.28
   8   5   6    0.18    0.28
  -8  -6   6    2.77    0.49
  -8   6   6    2.41    0.39
  -7  -6   6    0.64    0.33
  -7  -6   6    0.30    0.29
   7   6  -6    0.58    0.27
  -7   6   6    0.97    0.27
  -6  -6   6    2.32    0.40
  -6  -6   6    1.94    0.36
  -6   6   6    2.12    0.29
   6   6  -6    2.01    0.33
  -5  -6   6    5.62    0.50
  -5  -6   6    4.09    0.45
   5   6  -6    4.59    0.37
  -5   6   6    4.09    0.32
   4  -6  -6    0.44    0.14
  -4  -6   6    0.45    0.21
  -4  -6   6    0.53    0.22
   4   6  -6    0.39    0.18
  -4   6   6    0.29    0.16
  -3  -6   6   20.18    0.73
   3  -6  -6   21.57    0.63
  -3  -6   6   22.46    0.80
   3   6  -6   21.73    0.70
  -3   6   6   22.65    0.70
  -2  -6   6    0.12    0.14
   2  -6  -6    0.41    0.12
   2  -6  -6    0.34    0.12
  -2  -6   6    0.22    0.15
  -2   6   6    0.35    0.13
   2   6  -6    0.23    0.13
  -2   6   6    0.12    0.09
  -1  -6   6    5.14    0.26
  -1  -6   6    4.71    0.29
   1  -6  -6    5.02    0.28
   1  -6  -6    4.89    0.27
  -1   6   6    5.00    0.29
   1   6  -6    5.15    0.25
   1   6  -6    5.02    0.27
  -1   6   6    5.22    0.26
   1   6  -6    5.04    0.27
  -1   6   6    4.77    0.29
   0  -6  -6   10.77    0.44
   0  -6   6   11.20    0.34
   0  -6  -6   10.46    0.43
   0  -6   6   12.12    0.35
   0  -6   6   10.87    0.38
   0   6   6   11.53    0.45
   0   6  -6   10.94    0.36
   0   6   6   11.15    0.42
   0   6  -6   10.89    0.29
  -1  -6  -6   31.77    0.96
  -1  -6  -6   35.14    0.97
   1  -6   6   33.23    0.80
  -1   6  -6   33.46    0.78
   1   6   6   34.16    0.93
   1   6   6   33.84    0.96
  -1   6  -6   33.73    0.78
  -2  -6  -6    5.51    0.37
  -2  -6  -6    5.16    0.36
   2   6   6    4.52    0.33
  -3  -6  -6   19.24    0.76
  -3  -6  -6   19.39    0.73
   3   6   6   19.88    0.69
   3   6   6   19.68    0.73
  -4  -6  -6    4.47    0.44
  -4  -6  -6    4.78    0.46
   4   6   6    4.44    0.42
   4   6   6    4.33    0.40
  -5  -6  -6    4.22    0.47
  -5  -6  -6    4.21    0.46
   5   6   6    3.95    0.40
   5   6   6    3.26    0.39
  -6  -6  -6    2.64    0.42
  -6  -6  -6    2.17    0.41
   6   6   6    2.34    0.34
   6   6   6    2.20    0.39
  -7  -6  -6    0.59    0.35
  -7  -6  -6    0.64    0.34
   7   6   6    1.08    0.34
   7   6   6    0.83    0.31
   7   7  -6    2.03    0.39
  -6  -7   6    0.90    0.34
   6   7  -6    0.57    0.25
  -6   7   6    0.95    0.24
  -5  -7   6    0.28    0.25
   5   7  -6    0.48    0.22
  -5   7   6    0.12    0.16
  -4  -7   6    6.06    0.46
  -4   7   6    5.73    0.35
   4   7  -6    5.36    0.38
  -3  -7   6    0.19    0.19
   3  -7  -6    0.25    0.12
   3   7  -6    0.45    0.16
  -3   7   6    0.39    0.16
  -2  -7   6    8.08    0.44
   2  -7  -6    7.86    0.37
  -2   7   6    8.23    0.39
   2   7  -6    7.76    0.40
   2   7  -6    8.06    0.38
   1  -7  -6    0.51    0.16
  -1  -7   6    0.18    0.14
   1   7  -6    0.25    0.12
  -1   7   6    0.52    0.16
   1   7  -6    0.40    0.15
   0  -7  -6   11.24    0.47
   0  -7   6   10.46    0.41
   0  -7  -6   10.65    0.47
   0   7  -6   10.83    0.38
   0   7   6   11.17    0.44
   0   7   6   10.11    0.45
   1  -7   6    4.01    0.20
  -1  -7  -6    5.00    0.34
  -1  -7  -6    4.02    0.33
   1   7   6    4.33    0.32
  -1   7  -6    3.96    0.18
   1   7   6    4.08    0.27
  -2  -7  -6   12.94    0.56
  -2  -7  -6   12.85    0.58
   2   7   6   12.71    0.53
   2   7   6   12.57    0.56
  -3  -7  -6    0.67    0.24
  -3  -7  -6    0.49    0.22
   3   7   6    0.80    0.23
  -4  -7  -6    5.62    0.45
  -4  -7  -6    4.62    0.49
   4   7   6    5.32    0.43
   4   7   6    6.44    0.44
  -5  -7  -6    1.45    0.33
  -5  -7  -6    0.91    0.30
   5   7   6    0.78    0.27
   5   7   6    0.43    0.19
  -6  -7  -6    2.44    0.45
  -6  -7  -6    1.90    0.44
   6   7   6    2.48    0.40
   6   7   6    2.28    0.41
  -7  -7  -6    0.00    0.33
   6   8  -6    1.08    0.32
  -5  -8   6    3.05    0.45
   5   8  -6    3.47    0.41
  -5   8   6    3.34    0.34
   5   8  -6    3.26    0.47
  -4  -8   6    0.69    0.27
   4   8  -6    0.58    0.21
  -4   8   6    0.51    0.19
   4   8  -6    0.56    0.24
  -3  -8   6    3.80    0.42
   3   8  -6    4.24    0.41
   3   8  -6    3.55    0.35
  -3   8   6    3.78    0.33
  -2  -8   6    0.27    0.18
   2  -8  -6    0.03    0.12
   2   8  -6    0.10    0.14
   2   8  -6   -0.10    0.15
  -2   8   6    0.03    0.14
  -1  -8   6    5.09    0.33
   1  -8  -6    4.50    0.32
   1   8  -6    4.98    0.31
  -1   8   6    4.89    0.33
   0  -8   6    0.24    0.13
   0  -8  -6    0.19    0.16
   0   8  -6    0.07    0.11
   0   8   6    0.22    0.17
  -1  -8  -6    2.41    0.31
   1  -8   6    2.29    0.17
   1   8   6    3.09    0.34
  -1   8  -6    2.18    0.16
  -2  -8  -6    0.70    0.23
   2   8   6    0.50    0.22
  -3  -8  -6   16.11    0.73
   3   8   6   15.73    0.70
  -4  -8  -6    2.82    0.42
   4   8   6    2.82    0.40
  -5  -8  -6    2.89    0.46
   5   8   6    3.39    0.43
   5   8   6    3.13    0.45
   5   9  -6    1.73    0.32
  -4  -9   6    2.67    0.43
   4   9  -6    1.77    0.34
   4   9  -6    2.75    0.38
  -3  -9   6    0.50    0.25
   3   9  -6    0.38    0.23
  -3   9   6    0.16    0.17
  -2  -9   6    4.58    0.44
   2   9  -6    3.97    0.38
  -2   9   6    4.18    0.32
   1  -9  -6    0.14    0.16
  -1  -9   6    0.07    0.16
  -1   9   6    0.44    0.18
   1   9  -6    0.05    0.14
   0  -9   6    0.17    0.13
   0  -9  -6    0.34    0.17
   0   9  -6    0.24    0.13
   0   9   6    0.52    0.20
  -1  -9  -6    2.50    0.34
   1   9   6    2.08    0.31
  -2  -9  -6    2.46    0.37
   2   9   6    1.71    0.31
  -3  -9  -6    0.14    0.23
   3   9   6    0.70    0.27
  -4  -9  -6    3.64    0.47
   4   9   6    4.00    0.48
  -3 -10   6    1.36    0.35
   3  10  -6    1.57    0.33
  -2 -10   6    0.03    0.22
  -2  10   6    0.49    0.20
   2  10  -6    0.20    0.21
   1 -10  -6    3.96    0.38
  -1 -10   6    3.52    0.37
  -1  10   6    4.05    0.39
   1  10  -6    4.00    0.33
   0 -10  -6    0.15    0.20
   0  10   6    0.37    0.22
  -1 -10  -6    1.38    0.31
   1  10   6    1.29    0.31
  -2 -10  -6    0.49    0.25
   2  10   6    0.11    0.25
   9   0  -7    0.20    0.23
  -9   0   7    0.23    0.28
  -8   0   7    0.38    0.24
   8   0  -7    0.25    0.17
  -8   0   7    0.56    0.27
  -7   0   7    0.01    0.20
  -7   0   7    0.48    0.23
   7   0  -7    0.03    0.12
  -6   0   7    0.23    0.20
   6   0  -7    0.35    0.17
  -6   0   7    0.03    0.16
  -5   0   7    0.04    0.14
   5   0  -7    0.15    0.14
  -5   0   7    0.27    0.17
   4   0  -7    0.60    0.14
  -4   0   7    0.62    0.16
  -4   0   7    0.55    0.14
  -3   0   7    0.00    0.10
   3   0  -7    0.08    0.09
  -3   0   7    0.43    0.11
  -2   0   7    0.02    0.08
   2   0  -7    0.15    0.09
  -2   0   7    0.26    0.09
  -2   0   7    0.19    0.10
   2   0  -7    0.02    0.09
   2   0  -7   -0.04    0.05
  -2   0   7    0.01    0.07
  -1   0   7    1.43    0.12
   1   0  -7    1.25    0.10
   0   0   7    0.13    0.04
   1   0   7    0.10    0.05
  -1   0  -7    0.06    0.06
  -2   0  -7    0.15    0.07
   2   0   7    0.08    0.07
   2   0   7    0.04    0.06
  -2   0  -7    0.01    0.07
   2   0   7   -0.03    0.07
  -2   0  -7    0.04    0.06
   3   0   7    0.14    0.09
  -3   0  -7    0.11    0.09
  -3   0  -7    0.06    0.10
   3   0   7    0.01    0.08
   3   0   7    0.08    0.08
  -4   0  -7    0.03    0.10
  -4   0  -7   -0.01    0.11
   4   0   7    0.08    0.09
  -5   0  -7    0.15    0.12
   5   0   7   -0.06    0.10
  -5   0  -7    0.11    0.15
  -6   0  -7    0.26    0.16
   6   0   7    0.23    0.14
  -6   0  -7    0.40    0.20
   7   0   7    0.09    0.15
  -7   0  -7    0.13    0.22
   8   0   7    0.24    0.17
  -8   0  -7    0.44    0.26
   9   0   7    0.06    0.20
   9  -1  -7    0.34    0.25
  -9  -1   7    0.48    0.31
  -9   1   7    0.85    0.32
   9   1  -7    0.56    0.25
  -8  -1   7    0.08    0.23
  -8  -1   7    0.03    0.21
   8  -1  -7    0.29    0.20
  -8   1   7    0.04    0.25
   8   1  -7    0.12    0.21
  -7  -1   7    0.88    0.29
  -7  -1   7    0.81    0.25
   7  -1  -7    0.82    0.22
  -7   1   7    1.13    0.28
   7   1  -7    1.27    0.26
  -7   1   7    0.55    0.21
  -6  -1   7   10.58    0.55
   6  -1  -7    9.54    0.46
  -6  -1   7    9.94    0.53
  -6   1   7   10.73    0.54
  -6   1   7   10.08    0.51
   6   1  -7    9.76    0.49
   5  -1  -7    4.84    0.30
  -5  -1   7    5.26    0.37
  -5  -1   7    4.89    0.36
   5   1  -7    5.05    0.30
  -5   1   7    4.77    0.33
  -5   1   7    5.14    0.34
  -4  -1   7    8.15    0.40
   4  -1  -7    8.82    0.36
  -4  -1   7    8.70    0.40
  -4   1   7    8.45    0.39
   4   1  -7    8.37    0.36
  -4   1   7    8.91    0.39
  -3  -1   7    0.05    0.08
   3  -1  -7    0.03    0.09
  -3  -1   7    0.04    0.09
   3  -1  -7    0.12    0.08
  -3   1   7    0.07    0.08
  -3   1   7    0.09    0.09
  -3   1   7    0.05    0.10
   3   1  -7    0.02    0.09
   2  -1  -7   34.47    0.83
  -2  -1   7   34.38    0.85
   2  -1  -7   34.12    0.81
  -2  -1   7   32.23    0.85
   2  -1  -7   33.33    0.83
  -2  -1   7   33.95    0.86
  -2   1   7   32.64    0.80
   2   1  -7   33.34    0.81
  -2   1   7   33.45    0.83
  -2   1   7   34.16    0.84
   2   1  -7   34.11    0.85
  -2   1   7   32.54    0.85
  -1  -1   7  220.05    4.69
   1  -1  -7  218.88    4.57
   1  -1  -7  221.08    4.69
  -1  -1   7  224.35    4.62
  -1  -1   7  221.98    4.67
   1  -1  -7  217.23    4.62
  -1  -1   7  221.48    4.55
   1  -1  -7  213.19    4.68
  -1   1   7  229.09    4.70
  -1   1   7  222.88    4.63
  -1   1   7  229.04    4.62
  -1   1   7  222.86    4.70
   1   1  -7  223.91    4.68
   1   1  -7  221.90    4.55
   1   1  -7  216.17    4.61
   1   1  -7  222.65    4.68
   0  -1  -7   54.22    1.20
   0  -1  -7   56.27    1.23
   0  -1  -7   56.34    1.23
   0  -1   7   53.96    1.18
   0  -1   7   52.54    1.19
   0  -1  -7   54.49    1.21
   0  -1   7   53.76    1.17
   0   1   7   54.75    1.23
   0   1   7   53.09    1.20
   0   1   7   54.36    1.21
   0   1  -7   53.69    1.19
   0   1  -7   51.90    1.16
   0   1  -7   53.62    1.15
   0   1   7   55.17    1.23
   0   1  -7   53.04    1.18
  -1  -1  -7    4.37    0.20
  -1  -1  -7    4.23    0.18
   1  -1   7    4.50    0.15
  -1  -1  -7    4.89    0.19
  -1  -1  -7    4.64    0.19
   1  -1   7    4.45    0.15
   1  -1   7    4.18    0.15
   1   1   7    4.37    0.19
   1   1   7    4.66    0.20
  -1   1  -7    4.02    0.15
  -1   1  -7    4.38    0.14
  -1   1  -7    4.28    0.15
   1   1   7    4.39    0.20
   2  -1   7   10.24    0.30
   2  -1   7   10.70    0.31
   2  -1   7   10.50    0.31
  -2  -1  -7   10.99    0.38
   2  -1   7   10.56    0.31
  -2  -1  -7   10.70    0.36
   2   1   7   10.69    0.35
  -2   1  -7   10.41    0.31
   2   1   7   10.30    0.36
  -2   1  -7   10.74    0.30
  -2   1  -7   10.75    0.29
   2   1   7   10.91    0.36
  -3  -1  -7    9.53    0.37
  -3  -1  -7    9.22    0.37
   3  -1   7    8.79    0.30
   3  -1   7    9.29    0.31
   3  -1   7    8.92    0.32
   3   1   7    9.12    0.34
  -3   1  -7    9.05    0.30
   3   1   7    9.63    0.36
  -3   1  -7    9.25    0.33
  -3   1  -7    8.78    0.31
   4  -1   7    2.76    0.21
   4  -1   7    3.44    0.19
  -4  -1  -7    3.20    0.24
  -4  -1  -7    3.11    0.25
   4   1   7    2.82    0.20
  -4   1  -7    2.85    0.21
  -4   1  -7    3.13    0.20
   5  -1   7    0.05    0.10
  -5  -1  -7    0.00    0.13
  -5  -1  -7    0.06    0.15
   5   1   7    0.05    0.12
  -5   1  -7    0.16    0.12
  -5   1  -7    0.26    0.14
   6  -1   7    0.14    0.13
  -6  -1  -7    0.23    0.17
  -6  -1  -7    0.12    0.19
  -6   1  -7    0.04    0.13
   6   1   7    0.06    0.11
  -6   1  -7    0.31    0.19
  -7  -1  -7    1.11    0.29
   7  -1   7    0.43    0.18
  -7  -1  -7    1.08    0.26
  -7   1  -7    0.83    0.24
   7   1   7    0.71    0.20
   8  -1   7    0.86    0.22
  -8  -1  -7    1.37    0.33
   8   1   7    0.73    0.25
  -8   1  -7    0.91    0.29
   9   1   7    0.02    0.21
   9  -2  -7    0.65    0.24
  -9   2   7   -0.02    0.27
   9   2  -7    0.05    0.19
  -8  -2   7   -0.06    0.24
  -8  -2   7   -0.09    0.21
   8  -2  -7    0.06    0.18
  -8   2   7    0.10    0.24
   8   2  -7    0.58    0.22
   7  -2  -7    1.33    0.24
  -7  -2   7    1.19    0.33
  -7  -2   7    1.45    0.31
   7   2  -7    1.52    0.29
  -7   2   7    1.37    0.29
   6  -2  -7   18.92    0.66
  -6  -2   7   19.59    0.79
  -6  -2   7   17.50    0.76
  -6   2   7   19.01    0.71
   6   2  -7   19.48    0.72
  -6   2   7   18.80    0.73
   5  -2  -7    0.41    0.15
  -5  -2   7    0.53    0.20
  -5  -2   7    0.52    0.21
   5   2  -7    0.71    0.19
  -5   2   7    0.37    0.17
  -5   2   7    0.40    0.16
  -4  -2   7   44.45    1.21
   4  -2  -7   42.95    1.09
  -4  -2   7   41.13    1.19
  -4   2   7   44.03    1.16
   4   2  -7   45.48    1.14
  -4   2   7   44.36    1.15
   3  -2  -7    0.39    0.11
  -3  -2   7    0.21    0.12
   3  -2  -7    0.51    0.11
   3  -2  -7    0.28    0.09
  -3  -2   7    0.16    0.11
  -3   2   7    0.35    0.10
  -3   2   7    0.55    0.12
   3   2  -7   -0.03    0.10
  -3   2   7    0.42    0.12
   2  -2  -7    1.84    0.14
   2  -2  -7    1.98    0.14
  -2  -2   7    1.74    0.18
  -2  -2   7    1.83    0.18
   2  -2  -7    1.95    0.17
  -2   2   7    1.95    0.16
  -2   2   7    2.06    0.16
   2   2  -7    1.70    0.16
   2   2  -7    1.82    0.18
  -2   2   7    1.91    0.15
  -1  -2   7    1.14    0.10
  -1  -2   7    0.79    0.10
  -1  -2   7    0.86    0.10
  -1  -2   7    0.88    0.11
   1  -2  -7    0.59    0.11
   1  -2  -7    0.93    0.10
   1  -2  -7    0.75    0.11
   1  -2  -7    0.73    0.10
  -1   2   7    1.07    0.12
   1   2  -7    0.68    0.09
   1   2  -7    0.79    0.09
  -1   2   7    0.83    0.11
  -1   2   7    1.19    0.12
   1   2  -7    0.88    0.11
  -1   2   7    1.00    0.11
   0  -2  -7   29.42    0.76
   0  -2   7   31.21    0.67
   0  -2   7   31.39    0.69
   0  -2  -7   30.61    0.76
   0  -2   7   30.46    0.69
   0  -2  -7   29.78    0.75
   0  -2  -7   31.79    0.75
   0   2   7   30.17    0.75
   0   2   7   29.41    0.74
   0   2  -7   30.43    0.67
   0   2   7   30.99    0.76
   0   2   7   29.62    0.76
   0   2  -7   30.37    0.67
   1  -2   7   17.67    0.39
   1  -2   7   17.52    0.38
  -1  -2  -7   17.17    0.50
   1  -2   7   17.10    0.38
   1  -2   7   17.17    0.39
  -1  -2  -7   17.24    0.51
  -1   2  -7   17.77    0.38
   1   2   7   18.09    0.51
   1   2   7   19.07    0.56
   1   2   7   17.68    0.51
  -1   2  -7   17.33    0.39
  -1   2  -7   16.81    0.39
  -1   2  -7   17.42    0.38
   2  -2   7   15.63    0.37
   2  -2   7   15.34    0.37
   2  -2   7   15.06    0.38
   2  -2   7   15.24    0.37
  -2  -2  -7   15.06    0.50
  -2  -2  -7   15.17    0.49
  -2   2  -7   15.16    0.38
  -2   2  -7   15.40    0.36
   2   2   7   15.55    0.47
  -2   2  -7   15.21    0.34
   2   2   7   15.49    0.48
  -3  -2  -7    4.87    0.29
  -3  -2  -7    5.28    0.29
   3  -2   7    4.40    0.18
   3  -2   7    5.05    0.19
   3  -2   7    5.09    0.21
   3   2   7    4.63    0.27
   3   2   7    5.40    0.27
  -3   2  -7    4.59    0.20
  -3   2  -7    5.38    0.19
   4  -2   7    2.04    0.17
  -4  -2  -7    2.29    0.26
   4  -2   7    1.98    0.15
  -4  -2  -7    2.47    0.27
  -4   2  -7    2.27    0.16
  -4   2  -7    2.11    0.19
   4   2   7    2.02    0.23
   4   2   7    2.60    0.26
  -5  -2  -7    5.80    0.40
   5  -2   7    5.56    0.28
  -5  -2  -7    6.19    0.39
  -5   2  -7    6.16    0.33
  -5   2  -7    6.17    0.29
   5   2   7    6.28    0.36
   5   2   7    6.17    0.36
   6  -2   7    0.55    0.15
  -6  -2  -7    0.16    0.20
  -6  -2  -7    0.52    0.22
   6   2   7    0.45    0.17
   6   2   7    0.27    0.17
  -6   2  -7    0.39    0.18
  -7  -2  -7    0.32    0.25
   7  -2   7    0.27    0.17
  -7  -2  -7    0.29    0.22
   7   2   7    0.36    0.17
  -7   2  -7    0.74    0.22
   7   2   7    0.56    0.24
  -8  -2  -7    0.07    0.25
   8   2   7   -0.10    0.20
  -8   2  -7    0.41    0.25
  -9  -3   7    0.84    0.33
  -8  -3   7    0.57    0.29
   8  -3  -7    0.33    0.19
  -8  -3   7    0.37    0.29
  -8   3   7    0.49    0.28
   8   3  -7    0.53    0.26
   7  -3  -7    1.77    0.26
  -7  -3   7    1.98    0.37
  -7  -3   7    2.95    0.43
  -7   3   7    2.09    0.34
   7   3  -7    1.90    0.32
  -6  -3   7    0.14    0.19
  -6  -3   7    0.60    0.23
   6  -3  -7    0.19    0.15
  -6   3   7    0.23    0.18
   6   3  -7    0.13    0.13
  -5  -3   7    3.01    0.35
   5  -3  -7    2.70    0.26
  -5  -3   7    3.11    0.36
  -5   3   7    2.93    0.29
  -5   3   7    2.78    0.30
   5   3  -7    2.62    0.29
   4  -3  -7    2.16    0.20
  -4  -3   7    1.91    0.25
  -4  -3   7    2.10    0.27
  -4   3   7    1.90    0.22
   4   3  -7    1.93    0.23
  -4   3   7    1.64    0.21
  -3  -3   7    5.13    0.31
   3  -3  -7    5.82    0.27
  -3  -3   7    5.28    0.31
   3  -3  -7    5.30    0.26
   3  -3  -7    6.06    0.26
  -3   3   7    5.62    0.28
  -3   3   7    5.57    0.27
  -3   3   7    5.00    0.25
   3   3  -7    4.81    0.27
   2  -3  -7    5.61    0.25
   2  -3  -7    4.82    0.22
   2  -3  -7    4.90    0.22
  -2  -3   7    5.23    0.27
  -2  -3   7    5.11    0.26
  -2   3   7    5.00    0.24
   2   3  -7    4.73    0.23
  -2   3   7    5.07    0.25
  -2   3   7    5.02    0.23
   2   3  -7    4.79    0.26
  -1  -3   7    0.20    0.06
  -1  -3   7    0.39    0.09
   1  -3  -7    0.31    0.08
  -1  -3   7    0.31    0.09
   1  -3  -7    0.35    0.10
   1  -3  -7    0.30    0.09
  -1   3   7    0.54    0.11
  -1   3   7    0.31    0.08
   1   3  -7    0.24    0.08
  -1   3   7    0.52    0.11
   1   3  -7    0.31    0.07
   0  -3   7    0.03    0.05
   0  -3  -7    0.38    0.10
   0  -3   7    0.10    0.05
   0  -3   7    0.06    0.05
   0  -3  -7    0.15    0.09
   0  -3   7    0.08    0.04
   0   3  -7    0.10    0.04
   0   3  -7    0.09    0.04
   0   3   7    0.18    0.09
   0   3   7    0.19    0.09
   0   3   7    0.16    0.07
  -1  -3  -7    0.64    0.12
  -1  -3  -7    0.45    0.12
   1   3   7    0.17    0.10
  -2  -3  -7    9.82    0.39
   2  -3   7    9.37    0.23
   2   3   7    9.80    0.36
  -2   3  -7    9.11    0.21
  -2   3  -7    9.65    0.22
   2   3   7    9.45    0.38
   3  -3   7    6.90    0.23
   3  -3   7    6.64    0.20
   3  -3   7    6.72    0.19
  -3  -3  -7    6.22    0.34
  -3  -3  -7    7.28    0.37
   3   3   7    6.99    0.35
  -3   3  -7    6.63    0.20
  -3   3  -7    6.46    0.22
   3   3   7    6.71    0.33
   4  -3   7   71.51    1.53
  -4  -3  -7   70.39    1.78
   4  -3   7   68.87    1.55
   4  -3   7   70.45    1.60
  -4  -3  -7   69.94    1.77
  -4   3  -7   69.03    1.59
  -4   3  -7   71.10    1.53
   4   3   7   68.41    1.75
  -4   3  -7   69.58    1.50
   4   3   7   67.81    1.69
   5  -3   7   10.44    0.37
  -5  -3  -7   10.32    0.55
  -5  -3  -7   11.80    0.56
  -5   3  -7   10.76    0.41
   5   3   7   10.57    0.50
   5   3   7   10.42    0.51
  -6  -3  -7    1.29    0.29
  -6  -3  -7    1.07    0.26
   6  -3   7    1.17    0.17
   6   3   7    1.18    0.26
  -6   3  -7    1.20    0.21
   6   3   7    1.22    0.24
  -7  -3  -7   -0.19    0.19
  -7  -3  -7    0.40    0.26
  -7   3  -7    0.19    0.18
   7   3   7    0.38    0.21
   7   3   7    0.05    0.19
  -8  -3  -7    2.13    0.40
  -8  -3  -7    0.95    0.34
  -8   3  -7    1.56    0.29
   8   3   7    0.80    0.30
   8   3   7    0.98    0.30
  -8  -4   7    0.58    0.34
  -8  -4   7    0.75    0.34
  -8   4   7    0.69    0.29
   8   4  -7    0.88    0.31
  -7  -4   7    0.95    0.32
  -7  -4   7    0.90    0.32
   7  -4  -7    1.65    0.26
   7   4  -7    1.27    0.30
  -7   4   7    1.16    0.27
  -6  -4   7    4.01    0.45
  -6  -4   7    2.77    0.39
   6  -4  -7    3.24    0.31
  -6   4   7    4.08    0.39
   6   4  -7    3.22    0.35
   5  -4  -7    1.52    0.21
  -5  -4   7    1.27    0.26
  -5  -4   7    1.12    0.26
   5   4  -7    1.33    0.23
  -5   4   7    1.62    0.24
  -5   4   7    1.56    0.22
   4  -4  -7    2.91    0.21
  -4  -4   7    3.00    0.32
  -4  -4   7    3.03    0.33
  -4   4   7    2.59    0.25
  -4   4   7    2.96    0.26
   4   4  -7    3.16    0.29
  -4   4   7    2.97    0.25
   3  -4  -7    2.94    0.20
  -3  -4   7    3.70    0.32
  -3  -4   7    3.42    0.27
   3  -4  -7    3.04    0.20
   3  -4  -7    3.51    0.22
  -3   4   7    3.05    0.21
  -3   4   7    2.85    0.21
   3   4  -7    3.29    0.23
  -3   4   7    2.91    0.22
  -2  -4   7    4.88    0.27
   2  -4  -7    4.78    0.24
   2  -4  -7    4.46    0.23
  -2  -4   7    4.24    0.26
   2  -4  -7    4.76    0.23
  -2   4   7    4.50    0.24
  -2   4   7    4.51    0.23
   2   4  -7    4.51    0.23
  -2   4   7    4.47    0.25
   2   4  -7    4.72    0.26
   1  -4  -7    3.63    0.20
   1  -4  -7    3.85    0.21
  -1  -4   7    4.01    0.22
   1  -4  -7    4.13    0.22
  -1  -4   7    4.33    0.21
  -1  -4   7    3.50    0.18
   1   4  -7    3.98    0.21
  -1   4   7    3.88    0.21
   1   4  -7    3.63    0.19
  -1   4   7    4.68    0.24
  -1   4   7    3.80    0.22
   0  -4   7    5.64    0.21
   0  -4   7    5.40    0.19
   0  -4  -7    5.10    0.26
   0  -4   7    5.51    0.18
   0  -4  -7    5.61    0.26
   0   4   7    5.10    0.24
   0   4  -7    5.26    0.16
   0   4  -7    5.22    0.18
   0   4   7    5.34    0.26
   0   4   7    5.76    0.27
   1  -4   7   12.52    0.31
  -1  -4  -7   13.29    0.47
  -1  -4  -7   13.43    0.47
   1   4   7   12.49    0.46
   1   4   7   13.99    0.45
  -2  -4  -7    1.38    0.21
  -2  -4  -7    1.38    0.21
   2   4   7    1.52    0.19
   2   4   7    1.39    0.19
  -3  -4  -7    2.23    0.27
   3  -4   7    1.78    0.09
  -3  -4  -7    2.30    0.27
  -3   4  -7    1.64    0.07
   3   4   7    1.70    0.23
   3   4   7    1.81    0.21
  -3   4  -7    1.74    0.07
  -4  -4  -7    1.03    0.24
   4  -4   7    1.17    0.10
  -4  -4  -7    0.85    0.22
  -4   4  -7    0.93    0.11
   4   4   7    1.12    0.22
  -4   4  -7    0.99    0.10
   4   4   7    0.92    0.22
  -5  -4  -7    0.29    0.21
  -5  -4  -7    0.42    0.22
   5   4   7    0.15    0.19
   5   4   7    0.20    0.17
  -5   4  -7    0.17    0.11
  -6  -4  -7    0.01    0.23
  -6  -4  -7   -0.20    0.18
   6   4   7    0.15    0.21
   6   4   7    0.09    0.18
  -6   4  -7    0.11    0.13
  -7  -4  -7    0.05    0.24
  -7  -4  -7    0.47    0.28
   7   4   7    0.83    0.27
  -7   4  -7    0.79    0.20
   7   4   7    0.06    0.16
  -8  -4  -7    0.64    0.33
  -8  -4  -7   -0.09    0.24
  -8   4  -7    0.15    0.20
   8   4   7    0.10    0.26
   8   4   7   -0.01    0.17
  -8  -5   7    0.64    0.32
  -8  -5   7    0.42    0.31
  -8   5   7    0.21    0.25
  -7  -5   7    0.40    0.29
  -7  -5   7    0.29    0.26
   7   5  -7    0.11    0.16
  -7   5   7   -0.01    0.20
  -6  -5   7    3.12    0.43
  -6  -5   7    3.28    0.43
   6  -5  -7    2.91    0.29
   6   5  -7    3.97    0.43
  -6   5   7    3.34    0.37
  -5  -5   7    1.28    0.28
  -5  -5   7    1.26    0.28
   5  -5  -7    0.81    0.16
  -5   5   7    1.03    0.22
   5   5  -7    0.64    0.18
  -4  -5   7    1.99    0.30
   4  -5  -7    2.69    0.25
  -4  -5   7    2.15    0.30
   4   5  -7    2.67    0.29
  -4   5   7    2.74    0.28
   3  -5  -7    1.52    0.18
  -3  -5   7    1.81    0.26
  -3  -5   7    1.65    0.24
   3  -5  -7    1.73    0.19
  -3   5   7    1.89    0.22
   3   5  -7    1.63    0.21
  -3   5   7    1.45    0.17
  -3   5   7    1.37    0.19
  -2  -5   7    0.30    0.13
   2  -5  -7    0.40    0.11
   2  -5  -7    0.29    0.12
  -2  -5   7    0.39    0.14
   2   5  -7    0.18    0.12
  -2   5   7    0.29    0.10
   2   5  -7    0.27    0.11
  -2   5   7    0.48    0.13
  -2   5   7    0.18    0.10
   1  -5  -7    8.01    0.34
  -1  -5   7    7.73    0.31
   1  -5  -7    7.36    0.33
  -1  -5   7    7.42    0.33
  -1   5   7    7.76    0.34
  -1   5   7    7.38    0.33
   1   5  -7    7.89    0.29
   1   5  -7    7.85    0.32
  -1   5   7    8.11    0.32
   0  -5   7    0.85    0.09
   0  -5   7    0.74    0.11
   0  -5  -7    0.84    0.15
   0  -5   7    0.83    0.09
   0  -5  -7    0.89    0.16
   0   5  -7    0.80    0.10
   0   5  -7    0.79    0.09
   0   5   7    0.71    0.15
   0   5   7    0.96    0.14
   0   5  -7    0.77    0.06
  -1  -5  -7    0.72    0.15
  -1  -5  -7    1.01    0.18
   1  -5   7    0.52    0.07
  -1   5  -7    0.38    0.05
   1   5   7    0.43    0.14
  -1   5  -7    0.50    0.05
   1   5   7    0.59    0.13
  -2  -5  -7   12.54    0.52
  -2  -5  -7   13.13    0.52
   2   5   7   13.13    0.50
   2   5   7   12.14    0.50
  -3  -5  -7   14.26    0.59
   3  -5   7   13.31    0.32
  -3  -5  -7   14.42    0.59
   3   5   7   14.04    0.57
   3   5   7   13.89    0.55
  -4  -5  -7    0.01    0.17
  -4  -5  -7    0.38    0.20
   4   5   7    0.05    0.17
  -4   5  -7    0.15    0.04
   4   5   7    0.33    0.15
  -5  -5  -7   -0.12    0.18
  -5  -5  -7    0.48    0.24
   5   5   7    0.58    0.21
  -5   5  -7    0.10    0.08
   5   5   7    0.06    0.19
  -6  -5  -7    0.31    0.26
  -6  -5  -7   -0.02    0.23
   6   5   7    0.04    0.21
   6   5   7    0.16    0.16
  -6   5  -7    0.26    0.12
  -7  -5  -7    0.23    0.30
  -7  -5  -7   -0.04    0.24
   7   5   7    0.19    0.19
   7   5   7    0.03    0.24
  -8  -5  -7    0.22    0.29
   8   5   7    0.28    0.30
  -8  -6   7    0.97    0.37
  -8   6   7    0.94    0.30
  -7  -6   7    0.03    0.26
  -7  -6   7   -0.21    0.27
  -7   6   7    0.14    0.22
   7   6  -7   -0.07    0.22
  -6  -6   7    0.54    0.26
  -6  -6   7    0.31    0.28
   6   6  -7    0.03    0.20
  -6   6   7    0.36    0.19
  -5  -6   7    0.29    0.22
  -5  -6   7    0.30    0.24
  -5   6   7    0.56    0.19
   5   6  -7    0.40    0.19
   4  -6  -7    5.64    0.30
  -4  -6   7    5.28    0.40
  -4  -6   7    5.76    0.45
  -4   6   7    5.71    0.36
   4   6  -7    5.71    0.37
  -3  -6   7    4.31    0.37
   3  -6  -7    4.03    0.26
  -3  -6   7    4.42    0.40
  -3   6   7    3.87    0.29
   3   6  -7    4.26    0.29
  -2  -6   7   11.18    0.49
   2  -6  -7   11.70    0.45
  -2  -6   7   12.55    0.48
   2  -6  -7   12.26    0.44
  -2   6   7   11.65    0.46
  -2   6   7   11.40    0.42
   2   6  -7   12.05    0.44
   1  -6  -7    3.60    0.25
  -1  -6   7    3.28    0.24
   1  -6  -7    3.67    0.25
  -1  -6   7    3.25    0.21
   1   6  -7    3.11    0.22
  -1   6   7    3.03    0.25
  -1   6   7    3.27    0.24
   1   6  -7    3.16    0.21
   1   6  -7    3.49    0.23
  -1   6   7    3.09    0.22
   0  -6   7    0.16    0.09
   0  -6  -7    0.33    0.14
   0  -6  -7    0.24    0.13
   0   6  -7    0.10    0.04
   0   6  -7    0.09    0.08
   0   6   7    0.29    0.12
   0   6   7    0.35    0.15
  -1  -6  -7    0.67    0.18
  -1  -6  -7    0.70    0.18
   1  -6   7    0.59    0.09
   1   6   7    0.66    0.15
  -1   6  -7    0.61    0.08
  -1   6  -7    0.66    0.07
   1   6   7    0.74    0.18
  -2  -6  -7    2.75    0.31
  -2  -6  -7    3.22    0.32
   2   6   7    3.23    0.26
   2   6   7    2.96    0.30
  -3  -6  -7    1.13    0.25
  -3  -6  -7    1.13    0.25
   3   6   7    1.49    0.24
   3   6   7    1.37    0.25
  -4  -6  -7    0.22    0.21
  -4  -6  -7   -0.04    0.17
   4   6   7   -0.04    0.15
   4   6   7    0.08    0.19
  -5  -6  -7    2.93    0.41
  -5  -6  -7    2.14    0.37
   5   6   7    2.68    0.38
   5   6   7    2.67    0.35
  -6  -6  -7    0.61    0.30
  -6  -6  -7    0.53    0.31
   6   6   7    0.81    0.28
   6   6   7    0.20    0.26
  -7  -6  -7    0.43    0.31
  -7  -6  -7   -0.30    0.25
   7   6   7    0.25    0.25
   7   6   7    0.08    0.26
  -7   7   7    0.49    0.25
   7   7  -7    0.75    0.31
  -6  -7   7   -0.04    0.30
   6   7  -7    0.09    0.21
  -6   7   7    0.32    0.19
  -5  -7   7   -0.05    0.22
   5   7  -7    0.20    0.19
  -5   7   7   -0.15    0.16
  -4  -7   7    2.01    0.34
  -4   7   7    1.34    0.23
   4   7  -7    1.69    0.27
  -3  -7   7    7.44    0.48
   3  -7  -7    7.82    0.35
   3   7  -7    8.06    0.41
  -3   7   7    8.03    0.40
  -2  -7   7    0.98    0.21
   2  -7  -7    1.15    0.19
   2   7  -7    0.94    0.17
   2   7  -7    1.18    0.22
  -2   7   7    0.80    0.18
  -1  -7   7    2.40    0.26
   1  -7  -7    2.49    0.27
  -1   7   7    3.00    0.29
   1   7  -7    2.56    0.24
   1   7  -7    2.53    0.20
   0  -7  -7    3.83    0.29
   0  -7  -7    3.66    0.29
   0  -7   7    3.78    0.24
   0   7  -7    3.50    0.21
   0   7   7    3.66    0.25
   0   7   7    3.84    0.29
   1  -7   7    0.25    0.09
  -1  -7  -7   -0.17    0.13
  -1  -7  -7    0.26    0.16
   1   7   7    0.21    0.13
   1   7   7    0.25    0.17
  -1   7  -7    0.19    0.07
  -2  -7  -7    6.54    0.43
  -2  -7  -7    6.98    0.43
   2   7   7    7.02    0.42
   2   7   7    6.88    0.40
  -3  -7  -7    0.87    0.25
  -3  -7  -7    1.07    0.26
   3   7   7    1.28    0.27
  -4  -7  -7    0.64    0.25
  -4  -7  -7    0.28    0.23
   4   7   7    0.27    0.22
   4   7   7    0.12    0.13
  -5  -7  -7    0.50    0.28
  -5  -7  -7    1.08    0.32
   5   7   7    0.56    0.26
   5   7   7    0.60    0.24
  -6  -7  -7    0.65    0.30
  -6  -7  -7    0.76    0.34
   6   7   7    0.96    0.29
   6   7   7    0.49    0.27
  -7  -7  -7    0.34    0.34
   6   8  -7    0.44    0.26
  -5  -8   7    0.36    0.26
   5   8  -7    0.22    0.21
   5   8  -7    0.38    0.27
  -5   8   7    0.30    0.19
  -4  -8   7    1.33    0.32
   4   8  -7    1.06    0.30
   4   8  -7    0.69    0.24
  -4   8   7    1.07    0.22
  -3  -8   7    0.55    0.22
  -3   8   7    0.82    0.20
   3   8  -7    0.58    0.18
   3   8  -7    0.70    0.24
  -2  -8   7    3.28    0.35
   2   8  -7    3.64    0.32
   2   8  -7    3.88    0.32
  -2   8   7    3.88    0.30
  -1  -8   7    0.14    0.15
   1  -8  -7    0.32    0.16
  -1   8   7    0.18    0.16
   1   8  -7    0.19    0.13
   0  -8   7    0.16    0.12
   0  -8  -7    0.18    0.17
   0   8   7    0.42    0.18
   0   8  -7    0.41    0.13
  -1  -8  -7    3.10    0.35
   1  -8   7    2.90    0.18
   1   8   7    2.66    0.32
  -2  -8  -7    0.01    0.17
   2   8   7    0.00    0.17
  -3  -8  -7    1.64    0.30
   3   8   7    0.87    0.26
  -4  -8  -7    0.37    0.27
   4   8   7    0.41    0.24
  -5  -8  -7    1.55    0.37
   5   8   7    1.43    0.36
   5   8   7    1.46    0.33
   5   9  -7    0.23    0.21
  -4  -9   7    0.24    0.25
   4   9  -7    0.04    0.22
  -3  -9   7    0.03    0.21
  -3   9   7    0.40    0.19
   3   9  -7    0.45    0.24
  -2  -9   7    0.66    0.23
  -2   9   7    0.88    0.22
   2   9  -7    0.79    0.22
   1  -9  -7   -0.05    0.14
  -1  -9   7    0.12    0.16
  -1   9   7    0.03    0.17
   1   9  -7    0.15    0.15
   0  -9   7    2.72    0.26
   0  -9  -7    2.83    0.33
   0   9   7    2.94    0.34
   0   9  -7    2.51    0.21
  -1  -9  -7    0.21    0.19
   1   9   7    0.24    0.20
  -2  -9  -7    0.38    0.24
   2   9   7    0.22    0.22
  -3  -9  -7    0.62    0.26
   3   9   7    1.10    0.29
  -4  -9  -7    0.36    0.26
   4   9   7    0.02    0.24
  -3 -10   7   -0.28    0.21
   3  10  -7    0.05    0.23
  -2 -10   7   -0.06    0.20
   2  10  -7   -0.12    0.18
  -2  10   7   -0.09    0.17
   1 -10  -7    1.12    0.24
  -1 -10   7    1.65    0.27
  -1  10   7    1.33    0.26
   0 -10  -7    0.27    0.21
   0  10   7    0.04    0.20
  -1 -10  -7    0.85    0.26
   1  10   7    0.70    0.28
  -2 -10  -7    0.25    0.25
   2  10   7    0.10    0.25
  -9   0   8    2.84    0.46
   9   0  -8    3.64    0.44
  -8   0   8    6.51    0.50
   8   0  -8    6.73    0.47
  -8   0   8    7.27    0.56
   7   0  -8    0.42    0.21
  -7   0   8    0.54    0.23
  -7   0   8    0.26    0.22
   6   0  -8    6.93    0.40
  -6   0   8    6.71    0.44
  -6   0   8    6.73    0.45
  -5   0   8   16.36    0.64
   5   0  -8   16.65    0.59
  -5   0   8   16.23    0.63
  -4   0   8    4.05    0.29
  -4   0   8    4.71    0.29
   4   0  -8    4.09    0.25
  -3   0   8   94.47    2.17
   3   0  -8   94.59    2.10
  -3   0   8   96.08    2.19
  -2   0   8  406.14    8.31
   2   0  -8  387.27    8.07
  -2   0   8  394.30    8.18
  -2   0   8  387.45    8.27
   2   0  -8  394.51    8.29
   2   0  -8  394.48    8.29
   2   0  -8  394.29    8.17
  -1   0   8  439.27    8.98
   1   0  -8  420.34    8.97
   1   0  -8  452.06    8.99
  -1   0   8  424.87    8.94
  -1   0   8  410.89    8.98
   1   0  -8  422.55    8.89
   1   0  -8  435.64    8.84
   0   0   8   31.98    0.76
   0   0  -8   33.32    0.75
   0   0   8   31.81    0.75
   0   0  -8   33.96    0.77
   0   0   8   31.77    0.77
   0   0   8   32.21    0.75
   0   0  -8   31.83    0.76
  -1   0  -8   -0.03    0.05
  -1   0  -8    0.00    0.05
   1   0   8    0.01    0.07
   1   0   8    0.01    0.05
   1   0   8   -0.02    0.06
  -1   0  -8    0.01    0.06
  -1   0  -8    0.04    0.06
  -2   0  -8  216.39    4.51
  -2   0  -8  212.50    4.58
   2   0   8  216.03    4.52
   2   0   8  216.16    4.45
   2   0   8  211.29    4.56
  -2   0  -8  217.46    4.44
   3   0   8   38.27    0.94
  -3   0  -8   36.70    0.93
  -3   0  -8   36.78    0.92
   3   0   8   36.34    0.89
   3   0   8   33.24    0.90
  -4   0  -8    5.58    0.28
   4   0   8    4.99    0.25
   4   0   8    4.78    0.26
  -4   0  -8    5.07    0.29
  -5   0  -8    0.15    0.15
   5   0   8   -0.09    0.09
  -5   0  -8    0.04    0.12
  -6   0  -8   26.32    0.86
  -6   0  -8   26.53    0.89
   6   0   8   25.26    0.81
  -7   0  -8    7.81    0.50
   7   0   8    7.32    0.43
  -8   0  -8    3.68    0.45
   8   0   8    4.18    0.43
   9   0   8    8.61    0.54
   9  -1  -8    6.79    0.51
  -9  -1   8    8.18    0.77
   9   1  -8    7.98    0.56
  -9   1   8    8.16    0.77
  -8  -1   8    1.10    0.31
  -8  -1   8    1.01    0.34
   8  -1  -8    1.55    0.29
   8   1  -8    1.86    0.33
  -8   1   8    1.53    0.34
   7  -1  -8   10.52    0.52
  -7  -1   8   10.61    0.62
  -7  -1   8   11.03    0.61
  -7   1   8   11.84    0.61
  -7   1   8   10.12    0.56
   7   1  -8   11.19    0.56
  -6  -1   8    7.42    0.48
   6  -1  -8    7.40    0.41
  -6  -1   8    8.58    0.50
  -6   1   8    8.34    0.46
   6   1  -8    7.63    0.41
  -6   1   8    7.80    0.48
  -5  -1   8   41.26    1.21
  -5  -1   8   41.49    1.21
   5  -1  -8   42.56    1.12
  -5   1   8   43.46    1.19
  -5   1   8   41.66    1.19
   5   1  -8   41.76    1.13
  -4  -1   8    9.75    0.45
  -4  -1   8    9.35    0.44
   4  -1  -8    9.48    0.38
   4   1  -8   10.04    0.40
  -4   1   8    9.59    0.42
  -4   1   8   10.22    0.42
  -3  -1   8   62.31    1.53
   3  -1  -8   63.32    1.45
   3  -1  -8   63.05    1.50
  -3  -1   8   62.78    1.53
  -3   1   8   63.70    1.51
  -3   1   8   65.55    1.54
   3   1  -8   62.02    1.46
  -2  -1   8    9.15    0.34
   2  -1  -8    8.45    0.31
   2  -1  -8    8.83    0.32
   2  -1  -8    8.72    0.30
  -2  -1   8    8.56    0.33
   2   1  -8    8.76    0.32
   2   1  -8    8.14    0.29
  -2   1   8    8.53    0.32
  -2   1   8    8.56    0.33
  -2   1   8    8.29    0.30
  -1  -1   8  101.02    2.08
   1  -1  -8   89.01    2.15
  -1  -1   8   99.72    2.14
   1  -1  -8  104.31    2.18
   1  -1  -8  100.14    2.13
  -1  -1   8   96.86    2.15
  -1  -1   8   97.70    2.14
  -1   1   8  101.22    2.13
   1   1  -8   98.12    2.08
   1   1  -8   97.88    2.15
  -1   1   8   97.30    2.17
   1   1  -8   99.33    2.12
  -1   1   8   97.83    2.16
  -1   1   8   95.68    2.14
   1   1  -8   99.40    2.15
   0  -1  -8   20.40    0.54
   0  -1   8   20.38    0.50
   0  -1  -8   20.06    0.53
   0  -1   8   19.50    0.49
   0  -1  -8   20.45    0.54
   0  -1   8   20.31    0.51
   0  -1  -8   20.85    0.53
   0   1  -8   20.40    0.50
   0   1  -8   21.29    0.49
   0   1   8   20.89    0.53
   0   1   8   20.99    0.53
   0   1   8   21.25    0.54
   0   1  -8   20.10    0.48
   0   1   8   21.24    0.54
   0   1  -8   20.22    0.50
   1  -1   8   61.30    1.38
   1  -1   8   65.13    1.40
  -1  -1  -8   66.38    1.47
  -1  -1  -8   65.29    1.43
  -1  -1  -8   66.44    1.48
   1  -1   8   65.83    1.41
  -1  -1  -8   64.54    1.45
   1  -1   8   65.68    1.41
   1   1   8   65.49    1.48
  -1   1  -8   66.30    1.38
   1   1   8   64.27    1.47
  -1   1  -8   63.80    1.41
   1   1   8   67.60    1.47
  -1   1  -8   64.33    1.41
  -1   1  -8   60.82    1.38
  -2  -1  -8   26.52    0.71
   2  -1   8   26.23    0.63
  -2  -1  -8   27.81    0.73
   2  -1   8   26.52    0.66
   2  -1   8   27.09    0.65
   2  -1   8   27.24    0.66
  -2   1  -8   26.86    0.63
  -2   1  -8   26.45    0.66
   2   1   8   26.30    0.70
   2   1   8   26.92    0.72
   2   1   8   26.99    0.69
  -2   1  -8   26.52    0.64
  -3  -1  -8   10.14    0.39
   3  -1   8   10.22    0.35
  -3  -1  -8    9.84    0.39
   3  -1   8   10.00    0.32
   3  -1   8   10.06    0.33
   3   1   8    9.54    0.35
   3   1   8   10.14    0.38
  -3   1  -8    9.46    0.34
  -3   1  -8    9.93    0.33
  -3   1  -8   10.01    0.31
  -4  -1  -8    5.14    0.31
   4  -1   8    5.37    0.26
  -4  -1  -8    4.76    0.31
   4  -1   8    4.97    0.27
   4  -1   8    4.97    0.24
  -4   1  -8    5.07    0.28
   4   1   8    4.99    0.29
  -4   1  -8    5.13    0.26
   4   1   8    4.67    0.25
   5  -1   8   10.03    0.40
  -5  -1  -8   10.43    0.49
  -5  -1  -8   10.28    0.47
  -5   1  -8   10.03    0.43
  -5   1  -8    9.97    0.41
   5   1   8   10.28    0.45
   5   1   8   10.01    0.43
   6  -1   8    5.99    0.34
  -6  -1  -8    5.15    0.37
  -6  -1  -8    5.29    0.43
  -6   1  -8    5.29    0.38
   6   1   8    4.94    0.34
   6   1   8    5.07    0.36
  -7  -1  -8    2.13    0.34
  -7  -1  -8    1.85    0.31
   7  -1   8    1.90    0.26
  -7   1  -8    1.82    0.30
   7   1   8    1.56    0.26
   7   1   8    1.57    0.29
   8  -1   8    3.15    0.34
  -8  -1  -8    3.04    0.43
   8   1   8    3.34    0.39
  -8   1  -8    2.97    0.40
   9   1   8    2.70    0.39
  -9  -2   8    1.15    0.37
   9  -2  -8    1.25    0.32
   9   2  -8    1.47    0.39
  -8  -2   8    6.89    0.64
   8  -2  -8    5.60    0.45
  -8  -2   8    7.51    0.68
   8   2  -8    6.45    0.49
  -8   2   8    6.39    0.51
  -7  -2   8    3.44    0.45
   7  -2  -8    4.23    0.35
  -7  -2   8    4.70    0.49
   7   2  -8    3.82    0.41
  -7   2   8    4.58    0.47
  -6  -2   8    1.75    0.31
  -6  -2   8    1.32    0.29
   6  -2  -8    1.79    0.25
   6   2  -8    1.78    0.28
  -6   2   8    2.28    0.31
  -6   2   8    1.74    0.27
   5  -2  -8    9.11    0.40
  -5  -2   8    9.07    0.49
  -5  -2   8    8.53    0.48
   5   2  -8    9.14    0.44
  -5   2   8    9.26    0.44
  -5   2   8    8.69    0.44
  -4  -2   8   48.72    1.30
  -4  -2   8   47.71    1.29
   4  -2  -8   46.12    1.17
   4   2  -8   48.22    1.22
  -4   2   8   47.20    1.23
  -4   2   8   48.49    1.26
  -3  -2   8   37.59    1.01
   3  -2  -8   37.34    0.92
  -3  -2   8   38.69    1.02
   3  -2  -8   36.33    0.95
   3   2  -8   37.13    0.94
  -3   2   8   36.61    0.95
  -3   2   8   35.94    0.97
  -3   2   8   35.90    0.96
  -2  -2   8  127.16    2.82
   2  -2  -8  131.24    2.77
  -2  -2   8  126.14    2.79
   2  -2  -8  127.35    2.80
   2  -2  -8  126.17    2.72
  -2   2   8  127.46    2.77
   2   2  -8  127.20    2.72
  -2   2   8  124.10    2.81
  -2   2   8  125.57    2.79
   2   2  -8  132.26    2.83
   1  -2  -8    8.99    0.31
  -1  -2   8   10.06    0.30
  -1  -2   8    9.24    0.31
   1  -2  -8    9.02    0.32
   1  -2  -8    9.31    0.31
  -1  -2   8    9.06    0.30
  -1  -2   8    9.12    0.28
   1   2  -8    8.92    0.28
  -1   2   8    9.26    0.32
  -1   2   8    9.25    0.32
   1   2  -8    9.14    0.30
  -1   2   8    9.25    0.33
   1   2  -8    8.93    0.29
   0  -2  -8    7.40    0.28
   0  -2  -8    7.68    0.28
   0  -2   8    7.95    0.21
   0  -2   8    7.75    0.23
   0  -2   8    7.51    0.22
   0  -2   8    7.24    0.23
   0  -2  -8    7.45    0.27
   0  -2  -8    7.42    0.28
   0   2  -8    7.63    0.21
   0   2  -8    7.48    0.22
   0   2   8    8.28    0.29
   0   2   8    7.35    0.28
   0   2  -8    6.75    0.22
   0   2  -8    7.79    0.21
   0   2   8    7.75    0.29
   1  -2   8   33.96    0.75
  -1  -2  -8   34.10    0.87
  -1  -2  -8   34.08    0.88
   1  -2   8   34.10    0.75
   1  -2   8   34.69    0.75
   1  -2   8   35.83    0.76
  -1   2  -8   34.40    0.76
  -1   2  -8   35.45    0.74
   1   2   8   33.72    0.87
  -1   2  -8   34.50    0.76
   1   2   8   37.44    0.94
  -2  -2  -8  102.91    2.30
   2  -2   8  102.48    2.14
  -2  -2  -8  100.27    2.27
   2  -2   8  101.93    2.14
   2  -2   8   99.02    2.13
  -2   2  -8  101.75    2.09
   2   2   8   98.43    2.21
  -2   2  -8  102.67    2.08
   2   2   8  100.17    2.27
  -2   2  -8   97.72    2.15
  -3  -2  -8   21.92    0.69
   3  -2   8   22.57    0.59
   3  -2   8   22.26    0.56
  -3  -2  -8   22.91    0.69
   3  -2   8   23.82    0.56
  -3   2  -8   22.66    0.55
  -3   2  -8   21.28    0.58
   3   2   8   22.02    0.67
   3   2   8   21.20    0.65
  -4  -2  -8   24.33    0.79
   4  -2   8   25.65    0.70
   4  -2   8   23.98    0.65
   4  -2   8   25.38    0.64
  -4  -2  -8   23.97    0.78
   4   2   8   26.01    0.78
  -4   2  -8   24.79    0.64
  -4   2  -8   23.36    0.68
   4   2   8   24.74    0.74
   5  -2   8    3.37    0.22
  -5  -2  -8    3.71    0.36
   5  -2   8    3.37    0.22
  -5  -2  -8    3.03    0.34
  -5   2  -8    3.42    0.26
  -5   2  -8    3.11    0.22
   5   2   8    3.38    0.31
   5   2   8    3.79    0.34
   6  -2   8    6.90    0.34
  -6  -2  -8    8.30    0.49
  -6  -2  -8    8.27    0.51
   6   2   8    7.18    0.44
  -6   2  -8    8.24    0.42
   6   2   8    7.31    0.43
  -7  -2  -8   12.12    0.66
  -7  -2  -8   11.87    0.63
   7  -2   8   11.65    0.50
   7   2   8   11.96    0.57
   7   2   8   11.69    0.60
  -7   2  -8   12.47    0.58
  -8  -2  -8    2.45    0.42
  -8   2  -8    2.66    0.37
   8   2   8    2.43    0.36
  -9  -3   8    5.16    0.61
  -8  -3   8    0.15    0.27
   8  -3  -8    0.40    0.21
  -8  -3   8    0.13    0.28
   8   3  -8    0.54    0.27
  -8   3   8    0.27    0.24
  -7  -3   8    5.34    0.54
  -7  -3   8    6.67    0.60
   7  -3  -8    5.64    0.38
  -7   3   8    6.09    0.45
   7   3  -8    5.60    0.44
  -6  -3   8    0.92    0.28
  -6  -3   8    0.88    0.26
   6  -3  -8    0.99    0.20
   6   3  -8    0.95    0.24
  -6   3   8    0.83    0.20
  -6   3   8    0.80    0.23
  -5  -3   8   16.03    0.67
  -5  -3   8   15.66    0.67
   5  -3  -8   16.07    0.56
  -5   3   8   15.70    0.59
   5   3  -8   16.00    0.61
  -5   3   8   15.91    0.61
  -4  -3   8    1.04    0.22
   4  -3  -8    1.69    0.20
  -4  -3   8    1.29    0.23
  -4   3   8    1.52    0.21
  -4   3   8    1.36    0.19
   4   3  -8    1.21    0.20
   3  -3  -8   60.64    1.43
   3  -3  -8   58.67    1.39
   3  -3  -8   59.62    1.43
  -3  -3   8   61.05    1.50
  -3  -3   8   58.88    1.50
  -3   3   8   60.55    1.44
  -3   3   8   60.06    1.47
  -3   3   8   57.74    1.43
   3   3  -8   59.99    1.42
   2  -3  -8   33.00    0.85
  -2  -3   8   31.99    0.86
   2  -3  -8   31.33    0.81
   2  -3  -8   33.92    0.84
  -2  -3   8   31.68    0.87
  -2   3   8   31.71    0.85
  -2   3   8   31.95    0.84
   2   3  -8   32.39    0.81
  -2   3   8   33.06    0.84
   2   3  -8   32.29    0.86
  -1  -3   8   63.82    1.44
   1  -3  -8   61.73    1.44
   1  -3  -8   65.34    1.45
  -1  -3   8   63.25    1.38
  -1  -3   8   64.38    1.44
   1  -3  -8   61.85    1.45
  -1   3   8   62.09    1.46
   1   3  -8   62.60    1.38
   1   3  -8   63.69    1.44
  -1   3   8   60.23    1.44
  -1   3   8   60.76    1.47
   0  -3   8    7.71    0.21
   0  -3   8    6.99    0.21
   0  -3   8    7.17    0.22
   0  -3  -8    7.10    0.29
   0  -3   8    7.54    0.24
   0  -3  -8    7.00    0.29
   0   3  -8    7.05    0.21
   0   3   8    7.77    0.30
   0   3   8    7.20    0.30
   0   3  -8    7.39    0.20
   0   3   8    7.09    0.28
  -1  -3  -8   36.37    0.97
  -1  -3  -8   36.05    0.96
   1  -3   8   39.48    0.81
  -1   3  -8   38.50    0.80
   1   3   8   38.05    0.95
   1   3   8   38.66    0.97
  -2  -3  -8   25.24    0.71
  -2  -3  -8   23.09    0.70
   2  -3   8   21.98    0.51
   2   3   8   24.08    0.67
  -2   3  -8   21.39    0.50
   2   3   8   24.11    0.70
   3  -3   8    0.59    0.08
   3  -3   8    0.73    0.06
  -3  -3  -8    0.58    0.16
   3  -3   8    0.54    0.07
  -3  -3  -8    0.67    0.18
  -3   3  -8    0.51    0.08
   3   3   8    0.95    0.17
   3   3   8    0.46    0.12
  -3   3  -8    0.72    0.07
   4  -3   8    4.84    0.24
  -4  -3  -8    5.11    0.36
   4  -3   8    4.96    0.20
   4  -3   8    4.88    0.20
  -4  -3  -8    6.10    0.38
   4   3   8    4.23    0.32
   4   3   8    5.60    0.34
  -4   3  -8    5.05    0.24
  -4   3  -8    4.91    0.17
  -4   3  -8    4.70    0.20
   5  -3   8    1.11    0.14
  -5  -3  -8    0.83    0.23
  -5  -3  -8    0.64    0.23
   5   3   8    0.47    0.19
  -5   3  -8    1.06    0.17
   5   3   8    1.15    0.24
   6  -3   8    5.52    0.29
  -6  -3  -8    5.49    0.49
  -6  -3  -8    6.37    0.45
  -6   3  -8    6.11    0.36
   6   3   8    5.88    0.42
   6   3   8    6.13    0.43
  -7  -3  -8    3.48    0.45
  -7  -3  -8    3.11    0.42
   7   3   8    3.03    0.38
  -7   3  -8    3.62    0.36
   7   3   8    3.92    0.44
  -8  -3  -8    3.78    0.51
   8   3   8    4.48    0.50
   8   3   8    3.89    0.46
  -8   3  -8    4.00    0.42
  -8  -4   8    2.47    0.46
  -8  -4   8    1.70    0.42
   8   4  -8    2.64    0.38
  -8   4   8    2.81    0.43
  -7  -4   8    0.72    0.29
   7  -4  -8    1.33    0.24
  -7  -4   8    1.41    0.35
   7   4  -8    1.38    0.31
  -7   4   8    0.93    0.27
  -6  -4   8   11.44    0.64
  -6  -4   8   12.25    0.66
   6  -4  -8   12.29    0.52
  -6   4   8   12.28    0.58
   6   4  -8   13.14    0.61
  -5  -4   8   -0.09    0.18
   5  -4  -8    0.07    0.13
  -5  -4   8    0.22    0.19
   5   4  -8   -0.15    0.14
  -5   4   8   -0.08    0.14
  -5   4   8    0.10    0.13
   4  -4  -8   14.65    0.50
  -4  -4   8   14.05    0.59
   4  -4  -8   14.36    0.51
  -4  -4   8   15.08    0.62
   4   4  -8   15.32    0.56
  -4   4   8   14.51    0.53
  -4   4   8   14.21    0.55
   3  -4  -8    0.47    0.12
  -3  -4   8    0.34    0.14
   3  -4  -8    0.37    0.13
  -3  -4   8    0.24    0.13
   3  -4  -8    0.32    0.11
  -3   4   8    0.51    0.13
   3   4  -8    0.34    0.13
  -3   4   8    0.31    0.12
  -3   4   8    0.42    0.14
   2  -4  -8   40.77    1.02
  -2  -4   8   41.13    1.07
   2  -4  -8   42.49    1.05
  -2  -4   8   39.94    1.07
   2  -4  -8   42.51    1.04
  -2   4   8   40.95    1.03
  -2   4   8   41.58    1.05
  -2   4   8   39.92    1.06
   2   4  -8   42.34    1.02
   2   4  -8   41.86    1.07
   1  -4  -8   11.02    0.38
   1  -4  -8   10.07    0.38
  -1  -4   8   10.84    0.38
   1  -4  -8   10.24    0.38
  -1  -4   8   10.91    0.36
  -1  -4   8   10.68    0.33
  -1   4   8   11.12    0.40
   1   4  -8   10.00    0.33
   1   4  -8   10.80    0.37
  -1   4   8   11.03    0.38
  -1   4   8   10.59    0.39
   0  -4   8   39.44    0.92
   0  -4   8   38.53    0.90
   0  -4  -8   37.59    1.00
   0  -4   8   41.08    0.87
   0  -4  -8   39.82    1.02
   0   4  -8   39.86    0.87
   0   4  -8   41.17    0.86
   0   4   8   38.99    0.99
   0   4   8   39.94    1.02
   1  -4   8    0.92    0.06
  -1  -4  -8    1.01    0.17
  -1  -4  -8    1.31    0.18
   1   4   8    0.97    0.16
   1   4   8    0.90    0.14
  -2  -4  -8   88.54    2.09
  -2  -4  -8   87.99    2.10
   2   4   8   89.20    2.03
   2   4   8   87.25    2.08
   3  -4   8    2.41    0.11
  -3  -4  -8    2.88    0.30
  -3  -4  -8    2.42    0.28
  -3   4  -8    2.32    0.07
   3   4   8    2.89    0.28
   3   4   8    3.13    0.30
  -4  -4  -8    4.26    0.39
  -4  -4  -8    4.20    0.40
   4  -4   8    4.40    0.15
   4   4   8    3.92    0.31
  -4   4  -8    4.21    0.18
  -4   4  -8    4.24    0.18
   4   4   8    4.14    0.31
  -5  -4  -8    9.57    0.55
  -5  -4  -8    9.85    0.54
  -5   4  -8    9.54    0.36
   5   4   8   10.18    0.51
   5   4   8   11.32    0.55
  -6  -4  -8    5.23    0.50
  -6  -4  -8    5.72    0.53
   6   4   8    4.40    0.45
   6   4   8    4.69    0.45
  -6   4  -8    4.48    0.29
  -7  -4  -8    3.14    0.43
  -7  -4  -8    3.18    0.45
   7   4   8    3.20    0.42
  -7   4  -8    3.29    0.32
   7   4   8    3.83    0.44
  -8  -4  -8    1.25    0.38
  -8  -4  -8    0.77    0.32
   8   4   8    1.76    0.36
  -8   4  -8    0.89    0.25
   8   4   8    1.04    0.34
  -8  -5   8    1.79    0.42
  -8   5   8    2.06    0.37
  -7  -5   8   -0.06    0.23
  -7  -5   8    0.05    0.27
   7   5  -8    0.40    0.24
  -7   5   8   -0.16    0.19
  -6  -5   8    2.44    0.38
  -6  -5   8    1.68    0.35
   6  -5  -8    1.77    0.24
  -6   5   8    1.55    0.27
   6   5  -8    1.44    0.30
   5  -5  -8    2.88    0.27
  -5  -5   8    3.83    0.41
  -5  -5   8    3.14    0.39
   5   5  -8    2.67    0.32
  -5   5   8    3.04    0.33
  -4  -5   8    0.74    0.23
  -4  -5   8    0.59    0.22
   4  -5  -8    0.58    0.16
  -4   5   8    0.62    0.18
   4   5  -8    0.64    0.19
  -3  -5   8   19.17    0.70
  -3  -5   8   20.36    0.69
   3  -5  -8   20.75    0.63
   3  -5  -8   19.85    0.61
  -3   5   8   20.30    0.63
  -3   5   8   20.02    0.66
   3   5  -8   20.92    0.65
  -3   5   8   20.88    0.65
  -2  -5   8    1.12    0.18
  -2  -5   8    1.14    0.18
   2  -5  -8    1.52    0.18
   2  -5  -8    1.39    0.18
   2   5  -8    1.35    0.19
  -2   5   8    1.34    0.18
  -2   5   8    1.27    0.16
  -2   5   8    1.33    0.18
   2   5  -8    1.05    0.16
   1  -5  -8   30.68    0.85
  -1  -5   8   30.89    0.83
   1  -5  -8   30.42    0.85
  -1  -5   8   31.12    0.81
  -1   5   8   32.61    0.85
  -1   5   8   31.12    0.87
  -1   5   8   30.97    0.86
   1   5  -8   32.22    0.83
   1   5  -8   30.93    0.78
   0  -5   8    2.77    0.17
   0  -5   8    3.10    0.14
   0  -5   8    2.73    0.14
   0  -5  -8    2.82    0.23
   0  -5  -8    2.71    0.24
   0   5  -8    2.84    0.10
   0   5  -8    2.78    0.14
   0   5   8    3.21    0.21
   0   5   8    2.55    0.22
  -1  -5  -8   42.40    1.15
  -1  -5  -8   43.19    1.15
   1  -5   8   44.11    0.95
  -1   5  -8   44.03    0.92
   1   5   8   42.79    1.15
  -1   5  -8   43.26    0.92
   1   5   8   44.22    1.12
  -2  -5  -8    0.63    0.18
  -2  -5  -8    0.42    0.17
   2   5   8    0.46    0.16
  -3  -5  -8   28.15    0.93
  -3  -5  -8   29.90    0.95
   3   5   8   28.87    0.91
   3   5   8   29.46    0.89
  -4  -5  -8    1.26    0.27
  -4  -5  -8    1.35    0.26
   4   5   8    1.43    0.25
   4   5   8    1.68    0.28
  -5  -5  -8    4.30    0.47
  -5  -5  -8    4.08    0.44
   5   5   8    5.02    0.42
   5   5   8    5.03    0.45
  -5   5  -8    4.04    0.19
  -6  -5  -8    4.05    0.48
  -6  -5  -8    3.92    0.48
  -6   5  -8    3.04    0.22
   6   5   8    3.52    0.42
   6   5   8    3.69    0.44
  -7  -5  -8    1.52    0.37
  -7  -5  -8    2.30    0.43
   7   5   8    1.69    0.35
   7   5   8    1.52    0.35
  -8  -5  -8    1.06    0.37
   8   5   8    0.06    0.26
  -8  -6   8    2.17    0.47
  -8   6   8    1.88    0.35
  -7  -6   8    0.97    0.34
   7   6  -8    2.28    0.38
  -6  -6   8    1.21    0.34
  -6  -6   8    1.57    0.34
   6   6  -8    1.10    0.28
  -6   6   8    0.96    0.25
   5  -6  -8    0.29    0.15
  -5  -6   8    0.05    0.19
  -5  -6   8    0.61    0.23
   5   6  -8    0.10    0.18
  -5   6   8    0.49    0.18
   4  -6  -8    5.92    0.32
  -4  -6   8    5.26    0.44
  -4  -6   8    5.64    0.42
  -4   6   8    5.94    0.36
   4   6  -8    5.97    0.37
  -3  -6   8    0.02    0.17
  -3  -6   8    0.06    0.16
   3  -6  -8    0.03    0.10
   3   6  -8    0.13    0.13
  -3   6   8   -0.07    0.13
   2  -6  -8    3.45    0.25
  -2  -6   8    3.49    0.27
  -2  -6   8    3.57    0.27
   2  -6  -8    3.37    0.25
  -2   6   8    3.84    0.24
  -2   6   8    4.00    0.28
   2   6  -8    3.98    0.24
  -1  -6   8   12.04    0.46
  -1  -6   8   12.05    0.42
   1  -6  -8   12.56    0.48
   1  -6  -8   13.36    0.48
   1   6  -8   11.86    0.40
  -1   6   8   12.96    0.49
  -1   6   8   12.60    0.46
   0  -6  -8   36.46    1.00
   0  -6  -8   35.99    1.01
   0  -6   8   36.06    0.91
   0   6  -8   35.85    0.88
   0   6   8   35.34    0.97
   0   6   8   36.88    1.01
  -1  -6  -8    1.95    0.25
  -1  -6  -8    1.78    0.24
   1  -6   8    1.67    0.11
  -1   6  -8    1.63    0.09
  -1   6  -8    1.59    0.08
   1   6   8    1.90    0.23
   1   6   8    1.75    0.24
  -2  -6  -8   26.43    0.87
  -2  -6  -8   26.80    0.88
   2   6   8   28.21    0.84
   2   6   8   27.08    0.87
  -3  -6  -8    5.42    0.40
  -3  -6  -8    5.21    0.40
   3   6   8    5.10    0.36
   3   6   8    5.15    0.38
  -4  -6  -8    2.92    0.37
  -4  -6  -8    3.55    0.41
   4   6   8    3.38    0.36
   4   6   8    3.59    0.39
  -5  -6  -8    1.08    0.32
  -5  -6  -8    1.28    0.31
   5   6   8    0.98    0.29
   5   6   8    1.63    0.30
  -6  -6  -8    1.62    0.36
  -6  -6  -8    1.79    0.39
   6   6   8    2.04    0.38
   6   6   8    2.15    0.33
  -7  -6  -8    0.69    0.32
  -7  -6  -8    0.97    0.37
   7   6   8    0.76    0.32
   7   6   8    0.69    0.30
  -7   7   8    1.61    0.33
  -6  -7   8    1.65    0.38
   6   7  -8    1.76    0.33
  -6   7   8    2.06    0.30
  -5  -7   8    4.84    0.51
   5   7  -8    3.74    0.40
  -5   7   8    4.54    0.36
  -4  -7   8    0.44    0.21
  -4   7   8    0.18    0.16
   4   7  -8    0.32    0.18
  -3  -7   8    0.34    0.20
   3  -7  -8    0.23    0.14
  -3   7   8    0.23    0.16
   3   7  -8    0.34    0.15
   2  -7  -8    5.64    0.33
  -2  -7   8    5.41    0.37
  -2   7   8    5.35    0.34
   2   7  -8    5.79    0.32
   1  -7  -8    6.41    0.36
  -1  -7   8    6.45    0.36
   1   7  -8    6.33    0.33
  -1   7   8    6.66    0.37
   1   7  -8    6.46    0.30
   0  -7  -8    0.16    0.16
   0  -7   8    0.19    0.11
   0  -7  -8    0.29    0.16
   0   7   8    0.22    0.15
   0   7   8    0.12    0.12
   0   7  -8    0.12    0.09
   1  -7   8   18.81    0.51
  -1  -7  -8   19.08    0.68
  -1  -7  -8   18.11    0.70
   1   7   8   19.14    0.66
   1   7   8   19.34    0.70
  -1   7  -8   18.84    0.45
  -2  -7  -8    2.79    0.33
  -2  -7  -8    1.84    0.29
   2   7   8    2.33    0.30
   2   7   8    1.86    0.25
  -3  -7  -8   11.02    0.60
  -3  -7  -8   11.54    0.58
   3   7   8   10.64    0.56
  -4  -7  -8    6.69    0.52
  -4  -7  -8    6.78    0.58
   4   7   8    6.44    0.45
   4   7   8    6.19    0.47
  -5  -7  -8    2.72    0.41
  -5  -7  -8    2.85    0.42
   5   7   8    2.55    0.39
   5   7   8    2.31    0.37
  -6  -7  -8    1.19    0.36
  -6  -7  -8    1.12    0.37
   6   7   8    1.11    0.31
   6   7   8    0.91    0.32
  -7  -7  -8    2.58    0.50
   6   8  -8    4.25    0.48
  -5  -8   8    3.33    0.51
  -5   8   8    2.80    0.35
   5   8  -8    3.05    0.41
  -4  -8   8    1.89    0.35
   4   8  -8    2.21    0.31
   4   8  -8    2.49    0.36
  -4   8   8    2.67    0.30
  -3  -8   8    1.45    0.31
   3   8  -8    1.54    0.27
   3   8  -8    1.23    0.22
  -3   8   8    1.45    0.24
  -2  -8   8    1.11    0.23
   2   8  -8    1.30    0.23
   2   8  -8    0.93    0.18
  -2   8   8    1.14    0.22
  -1  -8   8    0.30    0.15
   1  -8  -8    0.21    0.14
  -1   8   8    0.07    0.16
   1   8  -8    0.07    0.13
   0  -8   8    5.32    0.29
   0  -8  -8    4.49    0.34
   0   8   8    4.57    0.34
   0   8  -8    4.72    0.25
   1  -8   8    1.38    0.14
  -1  -8  -8    1.57    0.28
   1   8   8    1.06    0.24
  -2  -8  -8    2.05    0.33
   2   8   8    2.11    0.32
  -3  -8  -8    5.47    0.51
   3   8   8    6.21    0.47
  -4  -8  -8    2.79    0.41
   4   8   8    3.49    0.43
  -5  -8  -8    1.22    0.37
   5   8   8    0.84    0.32
   5   9  -8    2.70    0.38
  -4  -9   8    1.80    0.35
  -4   9   8    1.92    0.30
   4   9  -8    2.20    0.38
  -3  -9   8    0.29    0.23
   3   9  -8    0.19    0.21
  -3   9   8   -0.14    0.16
  -2  -9   8    0.25    0.19
  -2   9   8    0.14    0.17
   2   9  -8   -0.18    0.16
  -1  -9   8    2.94    0.31
   1  -9  -8    3.50    0.35
  -1   9   8    3.87    0.37
   1   9  -8    2.93    0.28
   0  -9  -8    0.64    0.21
   0  -9   8    0.79    0.17
   0   9   8    0.83    0.25
  -1  -9  -8    2.69    0.35
   1   9   8    2.88    0.35
  -2  -9  -8    0.14    0.21
   2   9   8   -0.30    0.18
  -3  -9  -8    5.19    0.53
   3   9   8    4.61    0.50
  -4  -9  -8    1.44    0.37
   4   9   8    2.30    0.40
  -3 -10   8    0.11    0.23
   3  10  -8   -0.37    0.20
  -2 -10   8    0.59    0.24
   2  10  -8    0.41    0.22
  -2  10   8    0.42    0.21
  -1 -10   8    0.08    0.17
   1 -10  -8    0.07    0.18
  -1  10   8   -0.02    0.19
   0 -10  -8    4.76    0.46
   0  10   8    4.78    0.46
  -1 -10  -8    0.13    0.21
   1  10   8   -0.10    0.21
  -2 -10  -8    1.25    0.33
   2  10   8    1.44    0.35
  -9   0   9    0.36    0.33
   9   0  -9    0.24    0.23
  -8   0   9    0.01    0.22
   8   0  -9    0.07    0.19
  -8   0   9    0.23    0.22
   7   0  -9   -0.07    0.16
  -7   0   9    0.25    0.23
  -7   0   9    0.34    0.21
  -6   0   9    0.04    0.17
  -6   0   9   -0.03    0.15
   6   0  -9   -0.12    0.10
   5   0  -9    0.02    0.13
  -5   0   9    0.10    0.15
  -5   0   9   -0.08    0.14
  -4   0   9   -0.10    0.12
   4   0  -9   -0.03    0.10
  -4   0   9   -0.14    0.10
  -3   0   9    0.43    0.14
  -3   0   9    0.18    0.10
   3   0  -9    0.11    0.10
  -2   0   9    0.27    0.10
   2   0  -9    0.11    0.07
   2   0  -9    0.31    0.11
   1   0  -9    0.03    0.07
   1   0  -9    0.05    0.08
   1   0  -9    0.07    0.06
  -1   0   9    0.03    0.08
  -1   0   9    0.09    0.08
  -1   0   9    0.10    0.07
   1   0  -9    0.06    0.06
   0   0   9    0.37    0.08
  -1   0  -9    0.00    0.07
  -1   0  -9    0.14    0.07
   1   0   9    0.00    0.06
   1   0   9    0.06    0.06
   1   0   9    0.02    0.06
   1   0   9    0.03    0.05
  -1   0  -9    0.06    0.06
  -2   0  -9    0.09    0.07
   2   0   9    0.14    0.08
  -2   0  -9    0.19    0.08
   2   0   9    0.13    0.07
   2   0   9   -0.01    0.06
  -2   0  -9    0.15    0.09
  -3   0  -9    0.07    0.08
   3   0   9    0.04    0.07
  -3   0  -9   -0.05    0.09
   3   0   9   -0.07    0.08
   3   0   9   -0.03    0.08
  -4   0  -9   -0.04    0.09
   4   0   9   -0.04    0.08
  -4   0  -9   -0.07    0.11
   4   0   9    0.00    0.10
  -5   0  -9   -0.14    0.13
   5   0   9    0.08    0.11
  -5   0  -9   -0.07    0.11
   5   0   9   -0.01    0.12
   6   0   9   -0.08    0.12
  -6   0  -9    0.35    0.19
   6   0   9    0.06    0.12
  -6   0  -9    0.00    0.15
  -7   0  -9    0.46    0.23
   7   0   9    0.01    0.14
  -8   0  -9    0.09    0.23
   8   0   9    0.05    0.18
   9   0   9    0.59    0.24
   9  -1  -9   -0.22    0.19
  -9  -1   9    1.21    0.37
  -9   1   9   -0.03    0.28
   9   1  -9    0.27    0.25
  -8  -1   9    0.35    0.27
  -8  -1   9    0.28    0.26
   8  -1  -9    0.54    0.24
   8   1  -9    0.14    0.18
  -8   1   9    0.30    0.25
   7  -1  -9    1.25    0.25
  -7  -1   9    0.76    0.29
  -7  -1   9    0.43    0.23
  -7   1   9    0.63    0.23
   7   1  -9    0.42    0.22
  -7   1   9    0.86    0.26
   6  -1  -9    5.76    0.37
  -6  -1   9    5.43    0.42
  -6  -1   9    5.20    0.42
   6   1  -9    5.14    0.37
  -6   1   9    5.27    0.40
  -6   1   9    6.20    0.41
  -5  -1   9    0.02    0.18
   5  -1  -9    0.18    0.14
  -5  -1   9    0.08    0.17
  -5   1   9    0.04    0.15
   5   1  -9    0.12    0.11
  -5   1   9    0.11    0.15
  -4  -1   9    0.95    0.20
   4  -1  -9    0.88    0.15
  -4  -1   9    0.68    0.17
   4   1  -9    0.88    0.15
  -4   1   9    0.70    0.16
  -4   1   9    0.56    0.15
  -3  -1   9   12.95    0.47
   3  -1  -9   11.75    0.41
   3  -1  -9   12.39    0.43
  -3  -1   9   12.58    0.46
  -3   1   9   12.01    0.44
   3   1  -9   12.04    0.41
  -3   1   9   12.81    0.46
   2  -1  -9   35.83    0.91
   2  -1  -9   35.56    0.89
  -2  -1   9   36.82    0.94
   2  -1  -9   38.48    0.92
  -2  -1   9   36.43    0.93
  -2   1   9   36.56    0.91
  -2   1   9   36.86    0.94
   2   1  -9   37.61    0.93
  -2   1   9   37.16    0.93
   2   1  -9   34.97    0.88
   1  -1  -9  139.73    3.07
  -1  -1   9  142.92    2.97
  -1  -1   9  139.78    3.07
   1  -1  -9  143.86    3.08
  -1  -1   9  140.63    3.03
   1  -1  -9  139.70    3.03
  -1  -1   9  142.90    3.05
   1   1  -9  139.03    3.01
  -1   1   9  142.81    3.03
   1   1  -9  142.38    2.97
  -1   1   9  142.27    3.05
   1   1  -9  140.16    3.06
  -1   1   9  149.25    3.08
   1   1  -9  143.03    3.06
  -1   1   9  145.07    3.09
   0  -1  -9    1.63    0.11
   0  -1   9    1.50    0.11
   0  -1  -9    1.61    0.14
   0  -1  -9    1.61    0.13
   0  -1  -9    1.50    0.12
   0  -1   9    1.38    0.10
   0  -1   9    1.47    0.10
   0   1   9    1.38    0.12
   0   1  -9    1.47    0.09
   0   1   9    1.67    0.13
   0   1   9    1.93    0.14
   0   1  -9    1.42    0.10
   0   1  -9    1.44    0.10
   0   1   9    1.50    0.12
   0   1  -9    1.57    0.09
  -1  -1  -9    5.02    0.20
   1  -1   9    5.08    0.17
  -1  -1  -9    4.65    0.22
   1  -1   9    5.15    0.18
  -1  -1  -9    4.99    0.22
   1  -1   9    4.52    0.17
   1  -1   9    4.98    0.18
  -1  -1  -9    5.07    0.22
   1   1   9    5.05    0.21
   1   1   9    4.88    0.22
  -1   1  -9    5.28    0.18
   1   1   9    5.18    0.23
   1   1   9    5.58    0.23
  -1   1  -9    4.99    0.18
  -1   1  -9    5.19    0.17
  -1   1  -9    4.89    0.17
  -2  -1  -9   27.22    0.74
   2  -1   9   27.71    0.67
  -2  -1  -9   27.30    0.73
   2  -1   9   27.50    0.67
  -2   1  -9   26.95    0.65
  -2   1  -9   26.52    0.67
   2   1   9   26.09    0.70
   2   1   9   27.00    0.72
   2   1   9   28.86    0.74
  -2   1  -9   27.68    0.64
  -3  -1  -9    1.28    0.17
   3  -1   9    0.99    0.12
   3  -1   9    1.12    0.12
   3  -1   9    1.13    0.14
  -3  -1  -9    1.19    0.18
  -3   1  -9    1.19    0.12
   3   1   9    1.05    0.15
   3   1   9    1.11    0.16
  -4  -1  -9    3.35    0.27
   4  -1   9    3.55    0.20
   4  -1   9    3.83    0.24
  -4  -1  -9    3.22    0.26
   4  -1   9    3.76    0.22
   4   1   9    3.85    0.23
  -4   1  -9    3.62    0.22
   4   1   9    3.53    0.25
  -4   1  -9    3.38    0.24
  -5  -1  -9    1.26    0.24
  -5  -1  -9    1.57    0.23
   5  -1   9    1.10    0.16
   5  -1   9    1.17    0.17
   5   1   9    1.15    0.20
  -5   1  -9    1.25    0.21
  -5   1  -9    1.37    0.19
   5   1   9    0.83    0.18
  -6  -1  -9    0.51    0.19
   6  -1   9    0.45    0.16
  -6  -1  -9    0.69    0.23
  -6   1  -9    0.33    0.18
   6   1   9    0.69    0.19
   6   1   9    0.27    0.17
  -7  -1  -9    0.94    0.29
   7  -1   9    0.65    0.20
  -7   1  -9    1.39    0.28
   7   1   9    1.14    0.24
  -8  -1  -9   -0.02    0.22
   8  -1   9    0.15    0.18
   8   1   9    0.07    0.18
  -8   1  -9   -0.02    0.22
   9   1   9    1.43    0.32
  -9  -2   9    0.52    0.33
   9  -2  -9    0.11    0.21
  -8  -2   9    1.54    0.37
   8  -2  -9    1.76    0.30
  -8  -2   9    1.34    0.34
  -8   2   9    2.49    0.40
   8   2  -9    1.82    0.34
  -7  -2   9    1.32    0.33
  -7  -2   9    1.15    0.30
   7  -2  -9    2.02    0.29
   7   2  -9    1.60    0.30
  -7   2   9    1.73    0.32
  -6  -2   9    1.50    0.29
   6  -2  -9    1.72    0.24
  -6  -2   9    1.92    0.33
  -6   2   9    1.69    0.29
   6   2  -9    1.60    0.25
  -6   2   9    1.65    0.27
  -5  -2   9    1.22    0.24
  -5  -2   9    0.96    0.24
   5  -2  -9    0.89    0.18
  -5   2   9    0.86    0.20
  -5   2   9    0.79    0.21
   5   2  -9    1.23    0.22
  -4  -2   9    0.31    0.16
   4  -2  -9    0.27    0.13
  -4  -2   9    0.35    0.18
  -4   2   9    0.41    0.15
  -4   2   9    0.22    0.12
   4   2  -9    0.60    0.16
   3  -2  -9    0.63    0.13
   3  -2  -9    0.60    0.14
  -3   2   9    0.80    0.14
  -3   2   9    0.90    0.16
   2  -2  -9   29.82    0.75
   2  -2  -9   28.87    0.78
   2  -2  -9   28.69    0.76
  -2  -2   9   28.90    0.79
  -2  -2   9   27.90    0.78
  -2   2   9   30.52    0.79
  -2   2   9   30.87    0.79
   2   2  -9   29.88    0.79
   2   2  -9   27.97    0.74
  -2   2   9   29.25    0.79
   1  -2  -9   10.59    0.36
   1  -2  -9   11.02    0.36
  -1  -2   9   10.89    0.35
   1  -2  -9   11.14    0.36
  -1  -2   9   10.82    0.35
  -1  -2   9   11.09    0.32
  -1   2   9   10.41    0.37
   1   2  -9   10.68    0.32
   1   2  -9   11.43    0.35
  -1   2   9   10.34    0.36
  -1   2   9   11.47    0.37
   0  -2  -9    0.44    0.09
   0  -2  -9    0.41    0.11
   0  -2   9    0.41    0.07
   0  -2   9    0.41    0.06
   0  -2   9    0.34    0.06
   0  -2  -9    0.33    0.08
   0   2  -9    0.38    0.07
   0   2  -9    0.39    0.05
   0   2   9    0.43    0.09
   0   2   9    0.42    0.10
   0   2  -9    0.33    0.06
   0   2   9    0.50    0.10
   0   2  -9    0.39    0.06
  -1  -2  -9   25.02    0.69
   1  -2   9   26.45    0.58
   1  -2   9   25.00    0.58
   1  -2   9   25.70    0.58
   1  -2   9   25.30    0.58
  -1  -2  -9   25.88    0.69
   1   2   9   24.35    0.68
  -1   2  -9   24.87    0.58
   1   2   9   26.01    0.67
  -1   2  -9   25.65    0.56
   2  -2   9    0.89    0.08
  -2  -2  -9    1.33    0.17
   2  -2   9    0.81    0.07
   2  -2   9    0.74    0.08
  -2  -2  -9    0.82    0.14
   2   2   9    0.96    0.15
   2   2   9    0.73    0.13
  -2   2  -9    0.66    0.08
  -2   2  -9    0.74    0.07
   3  -2   9    1.23    0.11
  -3  -2  -9    1.38    0.19
  -3  -2  -9    1.25    0.19
   3  -2   9    1.22    0.11
   3  -2   9    1.17    0.12
   3   2   9    1.29    0.18
  -3   2  -9    0.97    0.12
  -3   2  -9    1.27    0.11
   3   2   9    1.17    0.18
   4  -2   9    0.05    0.08
   4  -2   9    0.13    0.08
  -4  -2  -9    0.43    0.16
   4  -2   9    0.10    0.08
  -4  -2  -9    0.13    0.14
   4   2   9    0.27    0.14
  -4   2  -9    0.05    0.10
   4   2   9    0.12    0.09
  -4   2  -9    0.15    0.08
  -5  -2  -9    0.29    0.19
   5  -2   9    0.56    0.13
  -5  -2  -9    0.63    0.20
   5  -2   9    0.53    0.13
   5   2   9    0.86    0.17
  -5   2  -9    0.46    0.15
  -5   2  -9    0.77    0.14
   5   2   9    0.63    0.19
  -6  -2  -9    0.22    0.19
   6  -2   9   -0.08    0.11
  -6  -2  -9    0.30    0.23
   6   2   9    0.11    0.16
   6   2   9    0.31    0.20
  -6   2  -9    0.33    0.17
   7  -2   9    0.27    0.16
  -7  -2  -9    0.20    0.25
  -7  -2  -9    0.79    0.25
   7   2   9    0.14    0.18
  -7   2  -9    0.31    0.21
   7   2   9    0.21    0.16
  -8  -2  -9    0.52    0.30
   8   2   9    0.56    0.24
  -8   2  -9    0.59    0.26
  -9  -3   9    0.14    0.29
   8  -3  -9    0.01    0.21
  -8  -3   9    0.77    0.32
  -8  -3   9   -0.02    0.23
  -8   3   9    0.05    0.26
   8   3  -9    0.06    0.18
   7  -3  -9    0.61    0.20
  -7  -3   9    0.65    0.27
  -7  -3   9    0.84    0.29
   7   3  -9    0.52    0.23
  -7   3   9    0.70    0.26
  -6  -3   9    0.37    0.23
   6  -3  -9    0.41    0.18
  -6  -3   9    0.55    0.25
  -6   3   9    0.13    0.16
   6   3  -9    0.13    0.14
  -6   3   9    0.43    0.21
  -5  -3   9    0.47    0.22
   5  -3  -9    0.36    0.16
  -5  -3   9    0.43    0.21
  -5   3   9    0.70    0.19
  -5   3   9    0.69    0.19
   5   3  -9    0.49    0.18
  -4  -3   9    0.62    0.20
   4  -3  -9    1.13    0.17
  -4  -3   9    1.14    0.23
   4  -3  -9    1.22    0.18
   4   3  -9    0.92    0.18
  -4   3   9    0.94    0.18
  -4   3   9    0.96    0.19
  -3  -3   9    1.93    0.23
   3  -3  -9    1.68    0.18
  -3  -3   9    1.78    0.22
   3  -3  -9    2.02    0.20
   3   3  -9    1.95    0.20
  -3   3   9    1.95    0.21
  -3   3   9    1.90    0.20
  -2  -3   9    7.26    0.32
  -2  -3   9    6.53    0.30
   2  -3  -9    6.13    0.28
   2  -3  -9    6.09    0.27
   2  -3  -9    6.41    0.28
  -2   3   9    6.15    0.28
   2   3  -9    6.25    0.29
  -2   3   9    6.97    0.30
  -2   3   9    6.56    0.29
   2   3  -9    5.91    0.26
  -1  -3   9    4.11    0.21
  -1  -3   9    3.98    0.18
  -1  -3   9    4.07    0.20
   1  -3  -9    3.99    0.22
   1  -3  -9    4.17    0.21
   1  -3  -9    4.22    0.21
  -1   3   9    4.02    0.22
  -1   3   9    3.96    0.22
  -1   3   9    4.03    0.21
   1   3  -9    3.88    0.17
   1   3  -9    3.70    0.19
   0  -3   9    5.79    0.20
   0  -3   9    5.61    0.18
   0  -3  -9    5.75    0.27
   0  -3  -9    5.36    0.26
   0  -3   9    5.99    0.18
   0  -3   9    5.71    0.21
   0   3  -9    5.71    0.17
   0   3  -9    6.02    0.18
   0   3   9    5.52    0.26
   0   3   9    5.98    0.26
   1  -3   9    8.64    0.22
  -1  -3  -9    8.57    0.35
  -1  -3  -9    8.76    0.35
   1   3   9    8.91    0.35
   1   3   9    8.15    0.32
  -1   3  -9    8.53    0.21
  -2  -3  -9    0.13    0.12
  -2  -3  -9    0.22    0.11
   2  -3   9    0.12    0.04
   2   3   9    0.13    0.10
   2   3   9    0.20    0.11
  -2   3  -9    0.06    0.03
  -3  -3  -9   13.10    0.52
   3  -3   9   12.81    0.31
  -3  -3  -9   12.40    0.51
   3  -3   9   12.80    0.36
   3   3   9   12.95    0.48
  -3   3  -9   12.72    0.32
   3   3   9   12.77    0.50
  -3   3  -9   12.62    0.35
  -4  -3  -9   25.08    0.84
   4  -3   9   25.33    0.62
  -4  -3  -9   24.99    0.83
   4  -3   9   25.41    0.68
   4  -3   9   24.64    0.62
  -4   3  -9   25.08    0.62
  -4   3  -9   25.50    0.66
  -4   3  -9   25.20    0.57
   4   3   9   24.75    0.79
   4   3   9   24.58    0.81
   5  -3   9    0.41    0.10
  -5  -3  -9    0.26    0.19
  -5  -3  -9    0.60    0.24
   5   3   9   -0.09    0.17
   5   3   9    0.03    0.16
  -5   3  -9    0.31    0.13
  -6  -3  -9    1.55    0.29
  -6  -3  -9    1.25    0.28
   6   3   9    0.99    0.26
   6   3   9    0.77    0.23
  -6   3  -9    1.12    0.20
  -7  -3  -9   -0.18    0.19
  -7  -3  -9    0.23    0.24
   7   3   9    0.01    0.13
  -7   3  -9   -0.09    0.17
   7   3   9    0.18    0.21
  -8  -3  -9    0.76    0.33
   8   3   9    0.11    0.18
  -8   3  -9    0.56    0.24
  -8  -4   9    0.64    0.34
  -8  -4   9    0.88    0.34
   8   4  -9    0.55    0.29
  -8   4   9    0.34    0.25
  -7  -4   9    0.68    0.30
  -7  -4   9    1.04    0.32
   7  -4  -9    0.93    0.22
   7   4  -9    1.04    0.28
  -7   4   9    0.91    0.28
   6  -4  -9    0.37    0.18
  -6  -4   9    0.81    0.27
  -6  -4   9    0.39    0.23
  -6   4   9    0.25    0.19
   6   4  -9    0.51    0.21
  -5  -4   9    3.61    0.40
  -5  -4   9    3.80    0.41
   5  -4  -9    3.54    0.26
   5   4  -9    3.46    0.35
  -5   4   9    3.92    0.36
  -5   4   9    3.82    0.34
  -4  -4   9    8.01    0.45
   4  -4  -9    7.54    0.36
  -4  -4   9    7.34    0.42
   4  -4  -9    7.29    0.34
  -4   4   9    7.31    0.37
  -4   4   9    7.01    0.39
   4   4  -9    7.83    0.39
  -3  -4   9   11.52    0.49
   3  -4  -9   11.64    0.43
   3  -4  -9   11.24    0.42
  -3  -4   9   11.01    0.47
   3   4  -9   11.35    0.43
  -3   4   9   10.94    0.45
  -3   4   9   11.80    0.43
  -3   4   9   11.35    0.44
   2  -4  -9    0.10    0.09
  -2  -4   9    0.20    0.11
   2  -4  -9    0.08    0.10
  -2  -4   9    0.12    0.10
   2  -4  -9    0.26    0.10
  -2   4   9    0.07    0.09
  -2   4   9    0.17    0.10
   2   4  -9    0.12    0.09
  -2   4   9    0.13    0.09
   2   4  -9    0.02    0.08
  -1  -4   9   13.29    0.44
   1  -4  -9   14.89    0.50
   1  -4  -9   13.68    0.46
  -1  -4   9   13.26    0.42
  -1  -4   9   13.10    0.39
   1  -4  -9   13.43    0.46
   1   4  -9   13.71    0.43
   1   4  -9   13.42    0.40
  -1   4   9   13.17    0.47
  -1   4   9   12.91    0.45
  -1   4   9   13.90    0.47
   0  -4   9   20.51    0.53
   0  -4  -9   19.71    0.61
   0  -4   9   20.07    0.50
   0  -4   9   20.64    0.48
   0  -4  -9   20.08    0.61
   0   4  -9   20.56    0.46
   0   4   9   19.90    0.61
   0   4   9   19.96    0.60
   0   4  -9   20.23    0.48
   1  -4   9    1.03    0.07
  -1  -4  -9    1.56    0.20
  -1  -4  -9    1.72    0.20
   1   4   9    0.81    0.14
   1   4   9    1.21    0.18
  -2  -4  -9    3.59    0.27
  -2  -4  -9    3.56    0.28
   2   4   9    3.87    0.27
   3  -4   9    6.63    0.20
  -3  -4  -9    6.70    0.40
  -3  -4  -9    6.81    0.39
   3   4   9    7.63    0.39
   3   4   9    7.88    0.38
  -4  -4  -9    0.77    0.24
  -4  -4  -9    0.57    0.20
   4   4   9    1.12    0.22
  -4   4  -9    0.77    0.09
   4   4   9    0.59    0.19
  -4   4  -9    0.64    0.09
  -5  -4  -9    0.49    0.24
  -5  -4  -9   -0.04    0.20
  -5   4  -9    0.37    0.12
   5   4   9    0.46    0.21
   5   4   9    0.69    0.21
  -6  -4  -9    1.13    0.28
  -6  -4  -9    1.02    0.30
  -6   4  -9    1.01    0.18
   6   4   9    1.29    0.29
   6   4   9    1.17    0.28
  -7  -4  -9    0.17    0.27
  -7  -4  -9    0.04    0.23
   7   4   9    0.08    0.22
  -7   4  -9   -0.19    0.14
   7   4   9    0.19    0.22
  -8  -4  -9    0.55    0.31
  -8  -4  -9    0.49    0.34
  -8   4  -9    0.22    0.18
   8   4   9    0.07    0.25
   8   4   9    0.35    0.26
  -8  -5   9    0.77    0.39
  -8  -5   9    0.72    0.35
  -8   5   9    1.13    0.32
  -7  -5   9    0.19    0.28
  -7  -5   9    0.03    0.27
   7   5  -9    0.45    0.26
  -7   5   9    0.29    0.23
  -6  -5   9    1.21    0.31
   6  -5  -9    1.19    0.22
  -6  -5   9    1.08    0.32
  -6   5   9    0.92    0.25
   6   5  -9    1.44    0.29
   5  -5  -9    0.47    0.15
  -5  -5   9    0.09    0.18
  -5  -5   9    0.29    0.21
   5   5  -9    0.53    0.20
  -5   5   9    0.49    0.20
  -4  -5   9    4.18    0.41
  -4  -5   9    3.87    0.39
   4  -5  -9    3.43    0.26
   4  -5  -9    3.45    0.25
  -4   5   9    3.71    0.34
   4   5  -9    4.28    0.31
  -4   5   9    3.53    0.27
   3  -5  -9    2.77    0.23
  -3  -5   9    2.78    0.29
  -3  -5   9    2.40    0.28
   3  -5  -9    2.52    0.21
  -3   5   9    3.09    0.28
   3   5  -9    3.10    0.28
  -3   5   9    2.76    0.22
  -2  -5   9    5.36    0.29
   2  -5  -9    4.99    0.28
  -2  -5   9    5.64    0.32
  -2   5   9    5.18    0.28
  -2   5   9    5.33    0.29
   2   5  -9    5.72    0.31
  -2   5   9    5.88    0.32
   2   5  -9    5.18    0.26
  -1  -5   9    5.39    0.26
   1  -5  -9    6.19    0.30
   1  -5  -9    5.58    0.29
  -1  -5   9    5.53    0.28
  -1   5   9    5.75    0.30
   1   5  -9    4.92    0.23
  -1   5   9    5.31    0.28
   1   5  -9    5.32    0.26
   0  -5   9    5.45    0.19
   0  -5   9    5.37    0.23
   0  -5  -9    6.02    0.32
   0  -5  -9    5.64    0.30
   0  -5   9    5.26    0.19
   0   5   9    6.10    0.31
   0   5  -9    5.52    0.15
   0   5   9    5.56    0.28
   0   5  -9    5.17    0.19
   0   5  -9    5.40    0.14
  -1  -5  -9   17.79    0.62
  -1  -5  -9   17.99    0.62
   1  -5   9   18.89    0.44
   1   5   9   19.02    0.60
   1   5   9   17.57    0.61
  -2  -5  -9    0.56    0.16
  -2  -5  -9    0.47    0.17
   2   5   9    0.34    0.15
  -3  -5  -9    3.19    0.34
  -3  -5  -9    3.45    0.35
   3   5   9    3.01    0.30
   3   5   9    2.76    0.31
  -4  -5  -9    0.55    0.24
  -4  -5  -9    0.63    0.21
   4   5   9    0.64    0.19
   4   5   9    0.49    0.20
  -5  -5  -9    0.57    0.24
  -5  -5  -9    0.80    0.28
   5   5   9    0.92    0.25
   5   5   9    0.71    0.24
  -5   5  -9    0.53    0.09
  -6  -5  -9    0.47    0.25
  -6  -5  -9    0.75    0.30
   6   5   9    0.75    0.25
   6   5   9    0.35    0.21
  -7  -5  -9    0.03    0.29
  -7  -5  -9    0.08    0.25
   7   5   9    0.02    0.17
   7   5   9   -0.03    0.21
  -8  -5  -9    0.73    0.33
   8   5   9    0.66    0.33
  -8  -6   9    0.32    0.34
  -7  -6   9    0.40    0.30
  -7  -6   9    0.14    0.27
   7   6  -9    0.17    0.24
  -6  -6   9    0.09    0.24
  -6  -6   9   -0.10    0.23
   6   6  -9    0.30    0.21
  -6   6   9    0.25    0.19
  -5  -6   9    0.02    0.18
  -5  -6   9    0.42    0.24
   5  -6  -9   -0.02    0.12
   5   6  -9   -0.10    0.16
  -5   6   9    0.17    0.18
  -4  -6   9    6.96    0.44
  -4  -6   9    7.44    0.48
   4  -6  -9    7.68    0.37
   4   6  -9    7.94    0.42
  -4   6   9    7.83    0.41
  -3  -6   9    0.61    0.19
   3  -6  -9    0.55    0.14
  -3  -6   9    0.36    0.19
  -3   6   9    0.52    0.17
   3   6  -9    0.33    0.14
   2  -6  -9    4.41    0.28
  -2  -6   9    4.52    0.29
  -2  -6   9    3.81    0.30
   2  -6  -9    4.80    0.29
  -2   6   9    4.05    0.30
  -2   6   9    4.30    0.26
   2   6  -9    4.13    0.25
  -1  -6   9    0.66    0.15
   1  -6  -9    0.63    0.17
   1  -6  -9    0.85    0.17
   1   6  -9    0.61    0.12
  -1   6   9    1.34    0.21
  -1   6   9    0.86    0.16
   0  -6  -9    0.43    0.17
   0  -6  -9    0.34    0.15
   0  -6   9    0.17    0.10
   0   6   9    0.52    0.16
   0   6  -9    0.04    0.08
   0   6  -9    0.13    0.08
   0   6   9    0.34    0.13
  -1  -6  -9    1.60    0.23
   1  -6   9    1.29    0.10
  -1  -6  -9    1.34    0.21
  -1   6  -9    1.05    0.05
   1   6   9    1.53    0.23
   1   6   9    0.95    0.18
  -2  -6  -9    0.56    0.19
  -2  -6  -9    0.46    0.18
   2   6   9    0.28    0.17
   2   6   9    0.62    0.17
  -3  -6  -9   14.08    0.64
  -3  -6  -9   13.94    0.63
   3   6   9   15.50    0.64
  -4  -6  -9    0.44    0.23
  -4  -6  -9    0.74    0.26
   4   6   9    0.73    0.24
   4   6   9    0.50    0.20
  -5  -6  -9    0.09    0.22
  -5  -6  -9    0.08    0.24
   5   6   9   -0.30    0.18
   5   6   9    0.06    0.19
  -6  -6  -9    0.25    0.28
  -6  -6  -9   -0.02    0.25
   6   6   9    0.16    0.26
   6   6   9    0.46    0.24
  -7  -6  -9    1.01    0.36
  -7  -6  -9    0.73    0.33
   7   6   9    1.31    0.31
   7   6   9    1.16    0.34
  -7   7   9    0.37    0.25
  -6  -7   9    0.17    0.26
  -6   7   9    0.20    0.21
   6   7  -9    0.05    0.22
  -5  -7   9    0.62    0.27
  -5   7   9    0.71    0.23
   5   7  -9    0.56    0.23
  -4  -7   9    0.36    0.21
   4   7  -9    0.66    0.20
  -4   7   9    0.54    0.20
   3  -7  -9    3.71    0.27
  -3  -7   9    3.94    0.40
  -3   7   9    4.24    0.32
   3   7  -9    3.67    0.33
   2  -7  -9    0.27    0.15
  -2  -7   9    0.39    0.16
   2   7  -9    0.16    0.13
  -2   7   9    0.34    0.16
   1  -7  -9    9.37    0.45
  -1  -7   9    9.74    0.42
   1   7  -9    9.18    0.36
  -1   7   9    9.81    0.46
   1   7  -9    9.35    0.39
   0  -7   9    2.12    0.20
   0  -7  -9    2.21    0.27
   0  -7  -9    2.52    0.28
   0   7  -9    2.10    0.17
   0   7   9    2.21    0.25
   0   7   9    2.20    0.28
  -1  -7  -9    1.48    0.25
  -1  -7  -9    1.29    0.24
   1  -7   9    1.01    0.11
   1   7   9    1.08    0.22
   1   7   9    1.27    0.21
  -1   7  -9    1.02    0.05
  -2  -7  -9    0.30    0.20
  -2  -7  -9    0.05    0.17
   2   7   9   -0.01    0.17
   2   7   9   -0.15    0.13
  -3  -7  -9    1.54    0.30
  -3  -7  -9    1.69    0.31
   3   7   9    1.12    0.25
   3   7   9    1.65    0.26
  -4  -7  -9    0.81    0.27
  -4  -7  -9    0.67    0.26
   4   7   9    0.40    0.24
  -5  -7  -9    0.04    0.23
  -5  -7  -9    0.15    0.26
   5   7   9    0.21    0.24
   5   7   9    0.21    0.21
  -6  -7  -9    3.07    0.50
   6   7   9    2.27    0.41
   6   7   9    2.81    0.45
   6   8  -9    0.07    0.24
  -6   8   9    0.68    0.26
  -5  -8   9   -0.11    0.23
  -5   8   9    0.36    0.21
   5   8  -9    0.07    0.19
  -4  -8   9    1.27    0.32
  -4   8   9    0.95    0.23
   4   8  -9    1.38    0.26
  -3  -8   9   -0.09    0.16
   3   8  -9    0.03    0.19
  -3   8   9   -0.03    0.16
   3   8  -9   -0.06    0.15
  -2  -8   9    0.09    0.16
  -2   8   9    0.11    0.16
   2   8  -9    0.06    0.16
  -1  -8   9    0.26    0.15
   1  -8  -9    0.20    0.15
   1   8  -9    0.54    0.15
  -1   8   9    0.25    0.17
   0  -8  -9    0.90    0.21
   0  -8   9    0.87    0.16
   0   8   9    0.79    0.21
   0   8  -9    0.87    0.14
  -1  -8  -9   -0.02    0.16
   1   8   9    0.00    0.17
  -2  -8  -9    0.83    0.25
   2   8   9    0.71    0.24
  -3  -8  -9    1.59    0.34
   3   8   9    1.40    0.29
  -4  -8  -9    1.27    0.33
   4   8   9    1.61    0.33
  -5  -8  -9    0.05    0.28
   5   8   9    0.22    0.26
  -4  -9   9    1.27    0.35
   4   9  -9    0.62    0.27
  -4   9   9    0.63    0.22
  -3  -9   9    2.26    0.37
   3   9  -9    2.41    0.34
  -3   9   9    1.65    0.27
  -2  -9   9    1.57    0.29
  -2   9   9    1.41    0.26
   2   9  -9    1.23    0.25
  -1  -9   9    1.17    0.23
   1  -9  -9    0.36    0.19
   1   9  -9    0.67    0.18
  -1   9   9    0.94    0.25
   0  -9   9    0.42    0.14
   0  -9  -9    0.17    0.18
   0   9   9    0.59    0.23
  -1  -9  -9    0.55    0.24
   1   9   9    0.57    0.23
  -2  -9  -9    0.06    0.21
   2   9   9    0.16    0.22
  -3  -9  -9    0.34    0.24
   3   9   9    0.23    0.24
   4   9   9    0.46    0.31
   3  10  -9   -0.07    0.21
  -2 -10   9    0.37    0.23
  -2  10   9    0.18    0.20
   2  10  -9    0.16    0.20
   1 -10  -9    0.22    0.19
  -1 -10   9    0.47    0.20
  -1  10   9    0.58    0.23
   0 -10  -9    0.36    0.23
   0  10   9    0.68    0.26
  -1 -10  -9    0.06    0.21
   1  10   9   -0.18    0.19
   2  10   9   -0.20    0.26
  -9   0  10    2.82    0.48
   9   0 -10    3.30    0.43
  -8   0  10    2.16    0.38
   8   0 -10    1.73    0.32
  -8   0  10    1.57    0.36
  -7   0  10   17.83    0.78
   7   0 -10   17.20    0.70
  -7   0  10   16.82    0.78
  -6   0  10    5.91    0.42
   6   0 -10    6.03    0.39
  -6   0  10    5.89    0.43
  -5   0  10    7.78    0.44
  -5   0  10    8.35    0.45
   5   0 -10    7.84    0.38
  -4   0  10    3.72    0.27
   4   0 -10    3.57    0.25
  -4   0  10    3.30    0.27
  -3   0  10  142.21    3.21
   3   0 -10  139.04    3.09
  -3   0  10  149.24    3.19
  -2   0  10   16.99    0.53
   2   0 -10   17.40    0.52
   2   0 -10   16.89    0.49
  -2   0  10   17.47    0.53
   1   0 -10   11.31    0.34
   1   0 -10   11.22    0.35
   1   0 -10   11.74    0.37
  -1   0  10   10.87    0.36
  -1   0  10   10.42    0.36
   1   0 -10   11.52    0.37
  -1   0  10   11.26    0.35
   0   0 -10    6.74    0.25
   0   0 -10    6.99    0.24
   0   0  10    7.24    0.26
   0   0 -10    7.23    0.26
   0   0  10    7.46    0.25
   0   0  10    7.35    0.26
   0   0  10    7.23    0.26
  -1   0 -10  189.30    4.13
   1   0  10  197.26    4.08
  -1   0 -10  199.01    4.14
  -1   0 -10  192.15    4.07
   1   0  10  191.15    4.13
  -1   0 -10  198.55    4.03
   1   0  10  192.97    4.13
   1   0  10  193.47    4.06
  -2   0 -10  107.60    2.39
  -2   0 -10  105.04    2.34
   2   0  10  107.41    2.36
   2   0  10  105.91    2.37
  -2   0 -10  114.12    2.35
  -3   0 -10  109.37    2.49
   3   0  10  112.37    2.47
  -3   0 -10  110.57    2.45
   3   0  10  111.15    2.41
   3   0  10  110.58    2.47
   4   0  10    7.66    0.34
   4   0  10    7.55    0.32
  -4   0 -10    7.73    0.36
  -4   0 -10    7.07    0.34
   5   0  10   12.99    0.48
  -5   0 -10   13.42    0.51
   5   0  10   13.60    0.51
  -5   0 -10   11.99    0.52
  -6   0 -10    0.56    0.21
   6   0  10    0.39    0.16
  -6   0 -10    0.26    0.17
   6   0  10    0.13    0.14
  -7   0 -10    5.93    0.47
   7   0  10    5.83    0.38
  -8   0 -10    2.53    0.38
   8   0  10    2.77    0.35
  -9  -1  10   -0.38    0.26
   9  -1 -10   -0.20    0.18
   9   1 -10   -0.23    0.21
   8  -1 -10    3.94    0.42
  -8  -1  10    3.93    0.49
  -8  -1  10    3.89    0.51
   8   1 -10    3.47    0.42
  -8   1  10    3.53    0.47
  -7  -1  10    1.91    0.36
  -7  -1  10    1.95    0.35
   7  -1 -10    1.57    0.27
  -7   1  10    1.84    0.34
  -7   1  10    2.03    0.33
   7   1 -10    1.98    0.32
   6  -1 -10    7.77    0.42
  -6  -1  10    8.22    0.51
  -6  -1  10    6.66    0.47
  -6   1  10    7.35    0.46
  -6   1  10    8.35    0.47
   6   1 -10    7.89    0.44
   5  -1 -10   17.90    0.60
  -5  -1  10   17.34    0.68
  -5  -1  10   17.15    0.68
  -5   1  10   16.44    0.64
   5   1 -10   17.42    0.62
  -5   1  10   17.03    0.66
  -4  -1  10   28.40    0.88
  -4  -1  10   28.00    0.87
   4  -1 -10   28.74    0.81
  -4   1  10   29.76    0.88
  -4   1  10   29.34    0.87
   4   1 -10   28.65    0.81
   3  -1 -10    6.21    0.30
  -3  -1  10    6.25    0.32
   3  -1 -10    6.10    0.28
  -3  -1  10    6.37    0.32
  -3   1  10    6.22    0.31
   3   1 -10    5.88    0.28
  -3   1  10    5.74    0.31
   2  -1 -10  300.24    6.30
   2  -1 -10  296.98    6.45
  -2  -1  10  306.04    6.39
  -2  -1  10  309.87    6.48
   2   1 -10  307.48    6.47
   2   1 -10  308.06    6.29
  -2   1  10  299.76    6.48
  -2   1  10  303.75    6.39
   2   1 -10  308.30    6.46
   1  -1 -10    0.49    0.10
   1  -1 -10    0.66    0.11
  -1  -1  10    0.44    0.11
  -1  -1  10    0.57    0.09
  -1  -1  10    0.68    0.11
  -1   1  10    0.57    0.12
  -1   1  10    0.71    0.11
   1   1 -10    0.39    0.10
   1   1 -10    1.04    0.12
   1   1 -10    0.48    0.10
   0  -1  10   22.77    0.56
   0  -1 -10   21.98    0.60
   0  -1  10   22.34    0.56
   0  -1 -10   23.81    0.61
   0  -1  10   22.42    0.57
   0  -1 -10   22.36    0.59
   0  -1 -10   23.05    0.59
   0   1 -10   23.12    0.57
   0   1 -10   22.34    0.55
   0   1  10   21.47    0.60
   0   1  10   21.40    0.59
   0   1 -10   22.93    0.57
   0   1  10   23.41    0.60
   0   1 -10   23.09    0.55
   0   1  10   22.27    0.60
  -1  -1 -10    5.08    0.23
  -1  -1 -10    5.09    0.23
   1  -1  10    5.02    0.19
  -1  -1 -10    5.10    0.23
   1  -1  10    5.27    0.19
   1  -1  10    5.03    0.19
   1  -1  10    4.87    0.18
  -1   1 -10    5.25    0.18
   1   1  10    5.17    0.22
  -1   1 -10    5.06    0.19
   1   1  10    5.24    0.23
   1   1  10    5.26    0.23
  -1   1 -10    5.08    0.19
   2  -1  10   85.03    1.90
   2  -1  10   87.80    1.91
  -2  -1 -10   83.99    1.95
  -2  -1 -10   85.97    1.99
   2   1  10   88.13    1.93
  -2   1 -10   83.87    1.92
   2   1  10   88.49    1.98
  -2   1 -10   88.13    1.88
   2   1  10   88.71    1.97
  -2   1 -10   90.13    1.86
  -3  -1 -10   23.97    0.72
  -3  -1 -10   24.85    0.74
   3  -1  10   26.34    0.69
   3  -1  10   25.24    0.65
   3  -1  10   26.71    0.67
  -3   1 -10   24.75    0.68
   3   1  10   25.39    0.72
   3   1  10   25.96    0.71
  -3   1 -10   25.93    0.66
  -4  -1 -10   31.29    0.89
  -4  -1 -10   30.56    0.91
   4  -1  10   30.68    0.85
   4  -1  10   31.39    0.81
   4  -1  10   31.88    0.83
  -4   1 -10   31.38    0.82
   4   1  10   30.88    0.88
  -4   1 -10   30.60    0.85
   4   1  10   30.64    0.85
   5  -1  10    0.12    0.10
   5  -1  10    0.20    0.12
  -5  -1 -10    1.25    0.22
  -5  -1 -10    0.33    0.17
   5   1  10    0.39    0.15
  -5   1 -10    0.01    0.15
   5   1  10    0.13    0.14
  -5   1 -10    0.31    0.12
   6  -1  10   11.89    0.48
  -6  -1 -10   10.60    0.56
  -6  -1 -10   11.17    0.55
   6   1  10   11.23    0.52
  -6   1 -10   11.60    0.52
   6   1  10   11.75    0.52
   7  -1  10    4.65    0.33
  -7  -1 -10    4.56    0.48
   7   1  10    4.79    0.43
  -7   1 -10    5.06    0.45
  -8  -1 -10    3.95    0.47
   8  -1  10    4.34    0.39
  -8   1 -10    4.27    0.46
   8   1  10    3.81    0.41
   9   1  10    2.54    0.38
  -9  -2  10    2.73    0.47
   9  -2 -10    3.25    0.40
  -8  -2  10    0.43    0.29
  -8  -2  10    0.29    0.28
   8  -2 -10    0.23    0.23
   8   2 -10    0.12    0.18
  -8   2  10    0.24    0.25
  -7  -2  10    7.80    0.55
  -7  -2  10    7.43    0.55
   7  -2 -10    6.61    0.43
  -7   2  10    7.33    0.50
   7   2 -10    7.75    0.49
  -6  -2  10    3.28    0.40
  -6  -2  10    4.20    0.44
   6  -2 -10    3.86    0.35
   6   2 -10    3.48    0.35
  -6   2  10    3.30    0.37
  -6   2  10    2.81    0.34
   5  -2 -10   24.10    0.76
  -5  -2  10   24.19    0.87
  -5  -2  10   24.97    0.87
  -5   2  10   24.91    0.83
   5   2 -10   25.16    0.79
  -5   2  10   24.67    0.82
   4  -2 -10    9.77    0.40
  -4  -2  10   10.32    0.47
  -4  -2  10    9.77    0.47
  -4   2  10   10.32    0.44
  -4   2  10    9.92    0.44
   4   2 -10   10.68    0.43
   3  -2 -10  221.14    4.70
  -3  -2  10  222.65    4.82
  -3  -2  10  219.67    4.87
   3  -2 -10  230.19    4.84
  -3   2  10  224.76    4.79
   3   2 -10  222.38    4.71
  -3   2  10  220.57    4.86
   2  -2 -10    0.25    0.10
   2  -2 -10    0.21    0.11
  -2  -2  10    0.15    0.11
  -2  -2  10    0.25    0.11
   2   2 -10    0.12    0.09
   2   2 -10    0.06    0.10
  -2   2  10    0.41    0.12
  -2   2  10    0.20    0.09
  -1  -2  10   73.74    1.56
   1  -2 -10   72.20    1.63
  -1  -2  10   70.88    1.61
   1  -2 -10   71.53    1.66
  -1  -2  10   73.18    1.63
   1  -2 -10   70.78    1.63
  -1   2  10   71.05    1.67
  -1   2  10   70.26    1.63
  -1   2  10   70.68    1.65
   1   2 -10   73.27    1.63
   1   2 -10   72.89    1.57
   0  -2  10   10.31    0.30
   0  -2 -10   10.11    0.35
   0  -2  10    9.82    0.30
   0  -2  10    9.91    0.29
   0  -2 -10    9.76    0.35
   0   2  10    9.94    0.35
   0   2  10    9.73    0.36
   0   2 -10   10.12    0.30
   0   2 -10   10.21    0.30
   0   2 -10   10.34    0.28
   0   2 -10   10.57    0.28
  -1  -2 -10   14.48    0.46
  -1  -2 -10   14.51    0.47
   1  -2  10   14.89    0.36
   1  -2  10   14.59    0.37
   1  -2  10   13.78    0.36
   1  -2  10   14.40    0.36
   1   2  10   14.22    0.44
   1   2  10   15.14    0.47
  -1   2 -10   14.00    0.37
  -2  -2 -10    2.91    0.20
   2  -2  10    2.66    0.12
   2  -2  10    2.64    0.12
  -2  -2 -10    3.19    0.21
   2  -2  10    2.52    0.13
  -2   2 -10    2.71    0.12
   2   2  10    3.17    0.21
   2   2  10    2.47    0.19
  -2   2 -10    2.55    0.13
  -3  -2 -10   43.58    1.12
  -3  -2 -10   42.00    1.13
   3  -2  10   41.85    0.96
   3  -2  10   42.76    1.00
   3  -2  10   42.99    0.98
   3   2  10   41.27    1.10
  -3   2 -10   42.65    0.96
   3   2  10   40.68    1.07
  -3   2 -10   42.04    1.00
  -4  -2 -10    1.68    0.24
   4  -2  10    1.86    0.19
   4  -2  10    1.87    0.16
   4  -2  10    1.51    0.15
  -4  -2 -10    1.67    0.24
  -4   2 -10    1.77    0.18
   4   2  10    1.94    0.23
   4   2  10    1.66    0.23
  -4   2 -10    1.72    0.15
  -5  -2 -10    8.88    0.47
   5  -2  10    9.04    0.35
  -5  -2 -10    7.98    0.47
   5   2  10    8.97    0.45
  -5   2 -10    9.22    0.40
   5   2  10    8.66    0.43
  -6  -2 -10    5.80    0.44
   6  -2  10    4.98    0.30
  -6  -2 -10    5.03    0.40
   6   2  10    5.23    0.39
  -6   2 -10    6.11    0.37
   6   2  10    5.15    0.38
  -7  -2 -10    2.47    0.36
  -7  -2 -10    3.22    0.42
  -7   2 -10    2.59    0.33
   7   2  10    2.70    0.36
   7   2  10    2.74    0.35
  -8  -2 -10    4.45    0.53
  -8   2 -10    4.80    0.46
   8   2  10    4.97    0.48
  -9  -3  10    1.41    0.41
   9  -3 -10    1.63    0.33
   8  -3 -10    2.96    0.36
  -8  -3  10    3.21    0.49
  -8  -3  10    2.88    0.46
  -8   3  10    3.64    0.46
   8   3 -10    3.92    0.47
  -7  -3  10    1.83    0.36
   7  -3 -10    1.71    0.29
  -7  -3  10    1.70    0.37
   7   3 -10    2.08    0.31
  -7   3  10    1.95    0.34
   6  -3 -10   12.86    0.53
  -6  -3  10   12.03    0.64
  -6  -3  10   11.62    0.63
  -6   3  10   13.01    0.59
  -6   3  10   12.54    0.59
   6   3 -10   12.66    0.59
  -5  -3  10    2.42    0.33
   5  -3 -10    2.14    0.24
  -5  -3  10    2.05    0.31
  -5   3  10    1.96    0.28
  -5   3  10    1.83    0.26
   5   3 -10    1.89    0.24
   4  -3 -10   23.78    0.72
  -4  -3  10   23.01    0.80
   4  -3 -10   23.85    0.70
  -4  -3  10   23.57    0.80
  -4   3  10   22.39    0.74
   4   3 -10   22.72    0.73
  -4   3  10   23.87    0.76
  -3  -3  10   11.02    0.47
   3  -3 -10   10.61    0.40
  -3  -3  10   11.86    0.48
   3  -3 -10   12.00    0.43
   3   3 -10   11.21    0.42
  -3   3  10   11.31    0.44
  -3   3  10   11.55    0.45
   2  -3 -10   94.77    2.15
  -2  -3  10   94.07    2.15
   2  -3 -10   92.08    2.08
  -2  -3  10   95.67    2.16
  -2   3  10   93.10    2.16
   2   3 -10   94.55    2.07
  -2   3  10   93.45    2.13
   2   3 -10   94.36    2.15
  -1  -3  10    7.64    0.30
  -1  -3  10    8.10    0.26
   1  -3 -10    7.69    0.32
  -1  -3  10    7.36    0.28
   1  -3 -10    7.12    0.30
   1   3 -10    7.47    0.26
   1   3 -10    7.67    0.28
  -1   3  10    7.52    0.32
  -1   3  10    7.44    0.31
   0  -3  10   62.03    1.40
   0  -3  10   61.74    1.38
   0  -3  10   65.47    1.35
   0  -3 -10   62.17    1.49
   0  -3 -10   62.66    1.51
   0  -3  10   64.73    1.40
   0   3  10   64.59    1.51
   0   3 -10   63.20    1.35
   0   3  10   62.65    1.48
   0   3 -10   64.81    1.35
  -1  -3 -10    3.10    0.20
  -1  -3 -10    3.02    0.22
   1  -3  10    3.04    0.11
   1  -3  10    2.96    0.11
  -1   3 -10    2.77    0.10
  -1   3 -10    2.94    0.08
   1   3  10    2.81    0.21
  -1   3 -10    2.84    0.10
   1   3  10    2.81    0.19
  -1   3 -10    2.87    0.08
  -2  -3 -10   80.13    1.88
   2  -3  10   82.32    1.67
   2  -3  10   80.19    1.68
  -2  -3 -10   78.84    1.89
  -2   3 -10   76.84    1.68
   2   3  10   78.94    1.88
  -3  -3 -10   25.52    0.80
   3  -3  10   25.75    0.63
   3  -3  10   25.90    0.58
  -3  -3 -10   25.43    0.80
   3   3  10   25.29    0.78
   3   3  10   24.31    0.75
  -3   3 -10   25.71    0.58
  -3   3 -10   24.69    0.61
   4  -3  10   19.84    0.58
  -4  -3 -10   19.40    0.71
   4  -3  10   19.52    0.52
  -4  -3 -10   21.11    0.75
   4  -3  10   20.74    0.54
  -4   3 -10   19.87    0.46
  -4   3 -10   19.54    0.51
   4   3  10   20.43    0.71
  -4   3 -10   19.86    0.55
   4   3  10   19.83    0.67
   5  -3  10    0.92    0.13
  -5  -3 -10    1.00    0.27
  -5  -3 -10    0.88    0.23
   5   3  10    0.64    0.18
  -5   3 -10    0.83    0.16
   5   3  10    0.92    0.22
  -6  -3 -10    6.76    0.47
  -6  -3 -10    6.55    0.49
   6   3  10    6.63    0.45
   6   3  10    7.39    0.46
  -6   3 -10    6.54    0.37
  -7  -3 -10    5.81    0.56
  -7  -3 -10    6.12    0.48
  -7   3 -10    4.90    0.38
   7   3  10    5.49    0.50
   7   3  10    5.78    0.53
  -8  -3 -10    2.99    0.47
   8   3  10    3.41    0.44
  -8   3 -10    3.20    0.37
   8  -4 -10    1.58    0.29
  -8  -4  10    1.46    0.40
  -8  -4  10    1.51    0.40
  -8   4  10    1.23    0.36
   8   4 -10    0.51    0.29
   7  -4 -10    3.73    0.36
  -7  -4  10    3.14    0.47
  -7  -4  10    4.31    0.52
   7   4 -10    4.08    0.45
  -7   4  10    4.07    0.44
   6  -4 -10    3.69    0.33
  -6  -4  10    4.89    0.50
  -6  -4  10    3.42    0.43
   6   4 -10    4.04    0.41
  -6   4  10    4.04    0.41
  -5  -4  10    9.67    0.53
   5  -4 -10   10.29    0.44
  -5  -4  10    8.14    0.51
  -5   4  10    8.93    0.48
  -5   4  10    9.55    0.46
   5   4 -10    9.83    0.48
  -4  -4  10    5.18    0.37
  -4  -4  10    5.08    0.36
   4  -4 -10    5.64    0.32
   4  -4 -10    4.93    0.29
  -4   4  10    5.23    0.32
   4   4 -10    5.01    0.30
  -4   4  10    5.54    0.34
   3  -4 -10   27.82    0.79
  -3  -4  10   27.08    0.82
   3  -4 -10   26.57    0.75
  -3  -4  10   25.71    0.83
   3   4 -10   27.06    0.77
  -3   4  10   27.02    0.81
  -3   4  10   26.73    0.79
   2  -4 -10    1.06    0.16
  -2  -4  10    1.12    0.17
  -2  -4  10    1.32    0.18
   2   4 -10    1.12    0.17
   2   4 -10    1.10    0.15
  -2   4  10    1.14    0.16
  -2   4  10    1.23    0.18
  -1  -4  10  121.19    2.61
  -1  -4  10  121.13    2.52
   1  -4 -10  117.06    2.67
  -1  -4  10  117.49    2.60
   1  -4 -10  116.05    2.63
   1   4 -10  120.50    2.62
  -1   4  10  113.27    2.67
  -1   4  10  118.54    2.63
   1   4 -10  120.51    2.52
   0  -4  10   15.91    0.39
   0  -4 -10   16.28    0.53
   0  -4  10   15.42    0.41
   0  -4  10   15.44    0.44
   0  -4 -10   15.18    0.52
   0   4 -10   15.91    0.37
   0   4  10   15.37    0.52
   0   4  10   15.45    0.51
   0   4 -10   15.53    0.39
  -1  -4 -10   92.17    2.18
   1  -4  10   95.35    1.96
  -1  -4 -10   92.43    2.16
   1   4  10   91.83    2.18
   1   4  10   96.46    2.15
  -1   4 -10   93.85    1.95
  -2  -4 -10    7.81    0.38
  -2  -4 -10    7.49    0.39
   2   4  10    6.66    0.35
  -3  -4 -10    3.97    0.31
   3  -4  10    4.01    0.14
  -3  -4 -10    4.35    0.33
   3   4  10    4.01    0.29
   3   4  10    4.18    0.30
  -4  -4 -10    5.36    0.46
  -4  -4 -10    4.54    0.37
   4   4  10    4.75    0.34
   4   4  10    4.43    0.35
  -4   4 -10    4.75    0.18
  -4   4 -10    4.78    0.19
  -5  -4 -10   13.79    0.65
  -5  -4 -10   13.34    0.66
   5   4  10   14.05    0.62
  -5   4 -10   13.91    0.44
   5   4  10   13.38    0.62
  -6  -4 -10    0.28    0.24
  -6  -4 -10    0.10    0.24
   6   4  10   -0.04    0.19
  -6   4 -10    0.23    0.13
   6   4  10    0.20    0.17
  -7  -4 -10    4.55    0.51
  -7  -4 -10    5.20    0.56
  -7   4 -10    4.30    0.33
   7   4  10    5.12    0.42
   7   4  10    5.00    0.51
   8   4  10    4.44    0.57
   8   4  10    4.27    0.52
  -8  -5  10    0.26    0.33
  -8  -5  10    0.45    0.33
  -8   5  10    0.76    0.32
  -7  -5  10    0.78    0.32
  -7  -5  10    0.88    0.32
  -7   5  10    0.68    0.26
   7   5 -10    0.61    0.27
  -6  -5  10    2.44    0.39
   6  -5 -10    2.99    0.31
  -6  -5  10    2.67    0.41
  -6   5  10    2.72    0.36
   6   5 -10    2.89    0.37
  -5  -5  10    2.07    0.33
   5  -5 -10    2.13    0.25
  -5  -5  10    2.40    0.35
   5   5 -10    2.07    0.29
  -5   5  10    2.02    0.29
   4  -5 -10    8.57    0.40
  -4  -5  10    8.09    0.46
  -4  -5  10    9.22    0.50
   4  -5 -10    8.34    0.40
  -4   5  10    7.73    0.42
  -4   5  10    8.20    0.40
   4   5 -10    8.34    0.42
   3  -5 -10    2.02    0.21
  -3  -5  10    1.66    0.24
   3  -5 -10    2.16    0.24
  -3  -5  10    2.04    0.27
   3   5 -10    1.96    0.22
  -3   5  10    1.81    0.21
  -3   5  10    1.66    0.23
  -2  -5  10   39.36    1.05
   2  -5 -10   39.71    1.05
  -2  -5  10   36.97    1.06
   2   5 -10   39.08    1.05
  -2   5  10   40.10    1.08
  -2   5  10   40.06    1.05
   2   5 -10   39.59    1.00
   1  -5 -10    7.72    0.36
   1  -5 -10    7.37    0.34
  -1  -5  10    7.74    0.31
  -1  -5  10    7.70    0.33
   1   5 -10    7.32    0.28
  -1   5  10    7.54    0.36
   1   5 -10    7.83    0.32
  -1   5  10    7.43    0.34
   0  -5  10   41.74    0.90
   0  -5  10   40.52    0.97
   0  -5 -10   42.71    1.09
   0  -5  10   41.01    0.92
   0  -5 -10   39.78    1.07
   0   5 -10   34.55    0.94
   0   5  10   41.26    1.06
   0   5 -10   41.16    0.90
   0   5  10   40.79    1.09
  -1  -5 -10    0.01    0.13
   1  -5  10   -0.04    0.04
  -1  -5 -10    0.26    0.13
   1   5  10    0.30    0.14
   1   5  10    0.17    0.11
  -2  -5 -10   41.59    1.16
  -2  -5 -10   40.17    1.15
   2   5  10   39.98    1.10
   2   5  10   41.31    1.15
  -3  -5 -10    0.18    0.19
  -3  -5 -10    0.46    0.19
   3   5  10    0.47    0.17
   3   5  10    0.62    0.21
  -4  -5 -10   17.40    0.73
  -4  -5 -10   17.93    0.73
   4   5  10   17.20    0.68
   4   5  10   16.35    0.69
  -5  -5 -10   -0.05    0.20
  -5  -5 -10    0.06    0.21
   5   5  10    0.41    0.17
   5   5  10    0.17    0.21
  -6  -5 -10    8.89    0.61
  -6  -5 -10    8.14    0.57
   6   5  10    8.28    0.55
   6   5  10    8.40    0.54
  -7  -5 -10    2.87    0.45
  -7  -5 -10    3.08    0.49
   7   5  10    2.92    0.45
   7   5  10    3.46    0.45
  -8  -5 -10    0.20    0.29
   8   5  10   -0.03    0.26
  -7  -6  10    1.01    0.36
  -7  -6  10    0.93    0.36
   7   6 -10    0.80    0.30
  -7   6  10    1.23    0.29
  -6  -6  10    1.37    0.35
  -6  -6  10    0.94    0.30
   6   6 -10    1.22    0.29
  -6   6  10    1.31    0.28
  -5  -6  10    7.65    0.56
  -5  -6  10    7.34    0.49
   5  -6 -10    7.28    0.39
  -5   6  10    7.41    0.45
   5   6 -10    7.33    0.46
  -4  -6  10    4.57    0.44
  -4  -6  10    4.02    0.42
   4  -6 -10    4.34    0.30
   4   6 -10    4.19    0.33
  -4   6  10    4.53    0.34
   3  -6 -10    4.00    0.27
  -3  -6  10    3.95    0.36
  -3  -6  10    4.45    0.40
   3   6 -10    3.89    0.29
  -3   6  10    3.88    0.31
  -2  -6  10    0.33    0.15
  -2  -6  10    0.37    0.15
   2  -6 -10    0.36    0.15
  -2   6  10    0.48    0.17
   2   6 -10    0.09    0.11
  -2   6  10    0.33    0.13
   1  -6 -10   46.18    1.21
  -1  -6  10   45.43    1.17
   1  -6 -10   45.90    1.22
   1   6 -10   47.11    1.10
  -1   6  10   44.85    1.23
  -1   6  10   45.94    1.19
   0  -6 -10    3.90    0.33
   0  -6 -10    3.68    0.32
   0  -6  10    3.45    0.21
   0   6 -10    2.98    0.18
   0   6 -10    3.36    0.18
   0   6  10    3.58    0.30
   0   6  10    3.58    0.25
   0   6 -10    3.37    0.16
  -1  -6 -10   22.26    0.75
   1  -6  10   22.30    0.54
  -1  -6 -10   22.54    0.76
   1   6  10   22.11    0.75
   1   6  10   23.56    0.73
  -2  -6 -10    0.11    0.17
  -2  -6 -10    0.34    0.18
   2   6  10    0.46    0.19
   2   6  10    0.45    0.16
  -3  -6 -10    4.59    0.42
  -3  -6 -10    4.03    0.40
   3   6  10    4.02    0.39
  -4  -6 -10    1.92    0.33
  -4  -6 -10    2.10    0.33
   4   6  10    1.08    0.24
   4   6  10    1.16    0.27
  -5  -6 -10    4.87    0.51
  -5  -6 -10    5.04    0.52
   5   6  10    4.86    0.50
   5   6  10    4.83    0.46
  -6  -6 -10    4.08    0.51
  -6  -6 -10    4.01    0.52
   6   6  10    4.23    0.46
   6   6  10    3.81    0.48
  -7  -6 -10    1.37    0.38
  -7  -6 -10    1.41    0.39
   7   6  10    2.31    0.42
  -7   7  10    0.90    0.28
  -6  -7  10    2.66    0.47
   6   7 -10    2.11    0.35
  -6   7  10    2.22    0.33
  -5  -7  10    1.82    0.35
  -5   7  10    0.96    0.24
   5   7 -10    0.81    0.24
  -4  -7  10    4.10    0.46
   4   7 -10    3.96    0.38
  -4   7  10    3.76    0.37
  -3  -7  10   10.33    0.54
   3  -7 -10   10.92    0.45
  -3   7  10   11.24    0.51
   3   7 -10   11.36    0.48
  -2  -7  10    4.33    0.33
   2  -7 -10    4.63    0.31
   2   7 -10    4.46    0.28
  -2   7  10    4.55    0.32
   1  -7 -10    0.73    0.18
  -1  -7  10    0.45    0.16
  -1   7  10    0.71    0.20
   1   7 -10    0.60    0.13
   1   7 -10    0.66    0.15
   0  -7 -10   11.72    0.52
   0  -7  10   11.68    0.42
   0  -7 -10   11.85    0.51
   0   7 -10   11.38    0.38
   0   7  10   12.61    0.54
   0   7  10   12.30    0.50
  -1  -7 -10    1.86    0.28
   1  -7  10    1.79    0.12
  -1  -7 -10    1.78    0.27
   1   7  10    2.46    0.28
   1   7  10    2.41    0.30
  -2  -7 -10    1.82    0.30
  -2  -7 -10    1.48    0.29
   2   7  10    1.83    0.30
   2   7  10    1.56    0.25
  -3  -7 -10    3.61    0.42
  -3  -7 -10    2.49    0.35
   3   7  10    2.78    0.34
   3   7  10    2.67    0.37
  -4  -7 -10    0.08    0.22
  -4  -7 -10    0.56    0.25
   4   7  10   -0.08    0.21
  -5  -7 -10    1.16    0.35
  -5  -7 -10    1.47    0.36
   5   7  10    1.09    0.32
   5   7  10    0.99    0.29
  -6  -7 -10    6.09    0.63
  -6  -7 -10    6.63    0.67
   6   7  10    6.66    0.64
   6   7  10    7.39    0.56
  -6   8  10    1.32    0.31
   6   8 -10    0.85    0.30
  -5  -8  10    5.20    0.56
   5   8 -10    4.55    0.45
  -5   8  10    4.88    0.43
  -4  -8  10    1.23    0.31
   4   8 -10    1.41    0.26
  -4   8  10    1.47    0.27
  -3  -8  10    0.47    0.24
   3   8 -10    1.09    0.26
   3   8 -10    0.77    0.21
  -3   8  10    0.80    0.23
  -2  -8  10    6.38    0.41
  -2   8  10    5.79    0.39
   2   8 -10    6.03    0.39
  -1  -8  10    2.28    0.26
   1  -8 -10    1.62    0.26
   1   8 -10    1.82    0.22
  -1   8  10    2.08    0.29
   0  -8  10    0.12    0.11
   0  -8 -10    0.05    0.15
   0   8 -10    0.18    0.10
   0   8  10    0.65    0.21
  -1  -8 -10    2.40    0.33
   1   8  10    2.12    0.32
  -2  -8 -10    0.31    0.22
   2   8  10    0.47    0.23
  -3  -8 -10    0.35    0.24
   3   8  10    0.78    0.26
  -4  -8 -10    2.71    0.42
   4   8  10    2.10    0.37
  -5  -8 -10    3.82    0.51
   5   8  10    4.60    0.54
  -4  -9  10    3.63    0.50
  -4   9  10    3.29    0.36
   4   9 -10    2.99    0.41
  -3  -9  10    1.27    0.30
  -3   9  10    1.58    0.28
   3   9 -10    0.90    0.27
  -2  -9  10    3.24    0.39
   2   9 -10    2.75    0.32
  -2   9  10    2.89    0.34
  -1  -9  10    0.46    0.18
   1  -9 -10    0.52    0.20
  -1   9  10    0.54    0.22
   1   9 -10    0.44    0.16
   0  -9 -10    0.89    0.23
   0   9  10    0.73    0.24
  -1  -9 -10    0.96    0.28
   1   9  10    0.59    0.24
  -2  -9 -10    0.64    0.27
   2   9  10    0.20    0.24
  -3  -9 -10   -0.08    0.20
   3   9  10    0.22    0.26
   3  10 -10    0.81    0.27
  -3  10  10    0.33    0.22
  -2 -10  10    1.09    0.28
   2  10 -10    0.74    0.25
  -2  10  10    0.83    0.25
   1 -10 -10    2.01    0.31
  -1  10  10    1.61    0.31
   0 -10 -10    0.10    0.20
   0  10  10   -0.10    0.21
  -1 -10 -10    0.42    0.23
   1  10  10    1.06    0.31
   9   0 -11   -0.08    0.22
  -8   0  11    0.06    0.25
   8   0 -11   -0.09    0.20
  -8   0  11    0.15    0.24
   7   0 -11   -0.24    0.17
  -7   0  11    0.35    0.23
  -7   0  11    0.30    0.23
  -6   0  11   -0.32    0.14
  -6   0  11   -0.24    0.15
   6   0 -11   -0.09    0.15
  -5   0  11   -0.13    0.13
   5   0 -11    0.09    0.14
  -5   0  11   -0.10    0.16
  -4   0  11   -0.01    0.13
   4   0 -11   -0.18    0.10
  -4   0  11   -0.03    0.11
  -3   0  11    0.20    0.10
  -3   0  11    0.18    0.13
   3   0 -11   -0.13    0.06
   3   0 -11   -0.10    0.09
   2   0 -11    0.13    0.11
   2   0 -11   -0.01    0.06
  -2   0  11    0.10    0.09
  -2   0  11    0.17    0.09
   1   0 -11    0.11    0.08
  -1   0  11    0.61    0.12
  -1   0  11    0.55    0.10
   0   0 -11    0.20    0.08
   0   0 -11    0.12    0.08
   0   0  11    0.02    0.07
   0   0  11    0.19    0.07
   0   0  11    0.13    0.08
   0   0 -11    0.12    0.06
   0   0  11    0.18    0.07
  -1   0 -11    0.09    0.08
  -1   0 -11    0.12    0.07
  -1   0 -11   -0.02    0.07
   1   0  11    0.02    0.06
   1   0  11    0.05    0.05
   1   0  11    0.05    0.07
   2   0  11    0.21    0.09
   2   0  11    0.05    0.08
  -2   0 -11    0.00    0.08
  -2   0 -11    0.07    0.09
  -2   0 -11    0.07    0.07
   3   0  11    0.14    0.08
   3   0  11    0.10    0.08
  -3   0 -11    0.05    0.10
  -3   0 -11    0.07    0.09
   3   0  11    0.11    0.09
  -4   0 -11   -0.13    0.08
   4   0  11   -0.17    0.09
   4   0  11   -0.09    0.07
  -4   0 -11   -0.02    0.12
   5   0  11   -0.04    0.10
  -5   0 -11   -0.04    0.10
  -5   0 -11   -0.03    0.14
   5   0  11   -0.08    0.11
   6   0  11    0.05    0.15
  -6   0 -11    0.03    0.14
   6   0  11    0.06    0.14
  -6   0 -11    0.10    0.18
   7   0  11    0.22    0.17
  -7   0 -11    0.25    0.22
  -8   0 -11   -0.19    0.21
   8   0  11   -0.04    0.16
   9  -1 -11    0.13    0.21
   9   1 -11   -0.03    0.23
   8  -1 -11    0.89    0.27
  -8  -1  11    0.68    0.31
  -8  -1  11    1.29    0.32
  -8   1  11    1.07    0.32
   8   1 -11    0.75    0.28
  -7  -1  11    0.67    0.28
  -7  -1  11    0.60    0.26
   7  -1 -11    0.52    0.21
   7   1 -11    0.89    0.25
  -7   1  11    0.35    0.24
  -7   1  11    0.41    0.23
   6  -1 -11    1.56    0.25
  -6  -1  11    1.79    0.30
  -6  -1  11    1.62    0.30
   6   1 -11    1.65    0.27
  -6   1  11    1.41    0.27
  -6   1  11    1.20    0.26
  -5  -1  11    3.29    0.35
  -5  -1  11    2.41    0.31
   5  -1 -11    2.60    0.27
  -5   1  11    2.64    0.31
  -5   1  11    3.16    0.33
   5   1 -11    2.59    0.28
  -4  -1  11    0.00    0.13
   4  -1 -11    0.50    0.14
  -4  -1  11    0.20    0.13
  -4   1  11    0.37    0.16
  -4   1  11    0.22    0.13
   4   1 -11    0.01    0.11
  -3  -1  11    1.33    0.19
   3  -1 -11    1.33    0.17
   3  -1 -11    1.36    0.18
  -3  -1  11    1.34    0.19
  -3   1  11    1.05    0.16
   3   1 -11    1.04    0.16
  -3   1  11    1.01    0.17
  -2  -1  11   32.20    0.87
   2  -1 -11   34.00    0.87
  -2  -1  11   33.92    0.87
   2  -1 -11   32.74    0.83
   2   1 -11   32.98    0.87
   2   1 -11   31.67    0.85
  -2   1  11   32.27    0.87
   2   1 -11   32.84    0.82
  -2   1  11   33.51    0.89
  -1  -1  11   29.16    0.71
   1  -1 -11   28.67    0.76
  -1  -1  11   29.70    0.75
  -1  -1  11   28.50    0.74
   1   1 -11   28.82    0.74
   1   1 -11   28.58    0.71
  -1   1  11   28.10    0.75
  -1   1  11   29.49    0.77
   1   1 -11   30.43    0.75
   0  -1  11   10.28    0.30
   0  -1 -11   10.24    0.34
   0  -1  11    9.72    0.30
   0  -1 -11    9.74    0.34
   0  -1  11    9.29    0.30
   0  -1 -11    9.80    0.33
   0  -1  11    9.80    0.31
   0   1 -11    9.91    0.29
   0   1  11    9.55    0.33
   0   1  11    9.02    0.33
   0   1 -11    9.90    0.31
   0   1 -11    9.53    0.29
   0   1 -11    9.82    0.31
   0   1  11   10.26    0.34
   1  -1  11   19.10    0.48
  -1  -1 -11   18.02    0.52
   1  -1  11   17.55    0.47
  -1  -1 -11   19.16    0.53
   1  -1  11   18.19    0.48
  -1  -1 -11   17.79    0.53
   1   1  11   17.73    0.51
   1   1  11   18.44    0.53
  -1   1 -11   18.80    0.48
  -1   1 -11   17.63    0.48
   1   1  11   18.23    0.53
   2  -1  11    8.16    0.29
  -2  -1 -11    8.33    0.34
   2  -1  11    8.37    0.28
  -2  -1 -11    8.20    0.33
   2   1  11    8.62    0.33
  -2   1 -11    8.61    0.27
  -2   1 -11    9.16    0.28
  -2   1 -11    8.54    0.28
  -2   1 -11    8.12    0.29
   3  -1  11    6.98    0.26
   3  -1  11    6.82    0.27
   3  -1  11    6.84    0.29
  -3  -1 -11    6.58    0.33
  -3  -1 -11    7.34    0.34
  -3   1 -11    6.57    0.29
  -3   1 -11    7.12    0.27
   3   1  11    6.93    0.32
   3   1  11    7.14    0.30
   4  -1  11    1.97    0.19
   4  -1  11    2.14    0.22
  -4  -1 -11    2.45    0.25
  -4  -1 -11    2.07    0.25
   4  -1  11    2.51    0.21
   4   1  11    2.30    0.23
  -4   1 -11    2.13    0.21
  -4   1 -11    1.93    0.19
   4   1  11    2.17    0.23
  -5  -1 -11   -0.08    0.14
   5  -1  11    0.05    0.11
  -5  -1 -11   -0.43    0.13
   5  -1  11   -0.08    0.09
  -5   1 -11    0.01    0.10
  -5   1 -11   -0.14    0.12
   5   1  11   -0.08    0.11
   5   1  11   -0.13    0.13
  -6  -1 -11    0.27    0.18
   6  -1  11    0.24    0.14
  -6  -1 -11    0.39    0.22
  -6   1 -11   -0.15    0.14
   6   1  11    0.18    0.16
   6   1  11    0.12    0.14
   7  -1  11    0.29    0.16
  -7  -1 -11    0.57    0.25
  -7   1 -11    0.69    0.24
   7   1  11    0.43    0.19
  -8  -1 -11    0.42    0.26
  -8   1 -11    0.45    0.26
   8   1  11    0.57    0.23
   9   1  11    0.88    0.25
  -9  -2  11    0.11    0.31
   9  -2 -11   -0.07    0.18
   8  -2 -11    0.15    0.20
  -8  -2  11    0.08    0.27
  -8  -2  11    0.25    0.26
   8   2 -11    0.76    0.28
  -8   2  11    0.06    0.27
  -7  -2  11   -0.30    0.15
  -7  -2  11   -0.06    0.20
   7  -2 -11   -0.26    0.16
   7   2 -11    0.17    0.20
  -7   2  11    0.37    0.21
  -7   2  11    0.02    0.20
   6  -2 -11    5.38    0.36
  -6  -2  11    6.43    0.47
  -6  -2  11    5.28    0.44
  -6   2  11    5.06    0.40
  -6   2  11    5.15    0.38
   6   2 -11    5.87    0.37
   5  -2 -11    0.22    0.14
  -5  -2  11    0.28    0.19
  -5  -2  11   -0.01    0.15
  -5   2  11   -0.08    0.14
  -5   2  11    0.35    0.18
   5   2 -11    0.32    0.16
  -4  -2  11    1.07    0.22
   4  -2 -11    0.97    0.17
  -4  -2  11    0.75    0.19
   4  -2 -11    0.86    0.18
   4   2 -11    1.24    0.19
  -4   2  11    0.62    0.16
  -4   2  11    0.85    0.19
  -3  -2  11   19.13    0.64
  -3  -2  11   19.32    0.63
   3  -2 -11   19.11    0.59
   3  -2 -11   19.32    0.61
  -3   2  11   19.33    0.63
   3   2 -11   18.73    0.59
  -3   2  11   19.45    0.62
   2  -2 -11   29.28    0.82
  -2  -2  11   29.38    0.82
   2  -2 -11   29.82    0.79
  -2  -2  11   30.01    0.82
   2   2 -11   31.18    0.78
   2   2 -11   31.70    0.82
  -2   2  11   32.06    0.84
  -2   2  11   29.33    0.83
  -1  -2  11    1.16    0.13
  -1  -2  11    1.43    0.11
   1  -2 -11    1.35    0.14
  -1  -2  11    1.84    0.17
   1  -2 -11    1.68    0.18
   1   2 -11    1.22    0.13
   1   2 -11    1.28    0.12
  -1   2  11    1.36    0.16
   1   2 -11    1.35    0.14
  -1   2  11    1.42    0.17
   0  -2  11   10.85    0.32
   0  -2  11   10.56    0.32
   0  -2 -11   10.84    0.38
   0  -2 -11   10.60    0.37
   0  -2  11   11.18    0.33
   0   2  11   10.87    0.37
   0   2 -11   10.54    0.32
   0   2 -11   10.82    0.30
   0   2  11   10.88    0.38
   0   2 -11   10.86    0.30
   0   2 -11   10.90    0.32
   1  -2  11   19.12    0.47
  -1  -2 -11   19.22    0.57
   1  -2  11   19.29    0.47
   1  -2  11   19.13    0.47
   1  -2  11   18.79    0.47
  -1  -2 -11   19.28    0.58
   1   2  11   18.85    0.55
   1   2  11   18.64    0.57
  -1   2 -11   19.65    0.48
  -2  -2 -11    8.35    0.36
   2  -2  11    8.55    0.25
  -2  -2 -11    8.99    0.36
   2  -2  11    8.21    0.27
  -2   2 -11    8.67    0.25
   2   2  11    9.19    0.36
  -2   2 -11    8.26    0.27
   3  -2  11    4.40    0.19
   3  -2  11    4.20    0.21
  -3  -2 -11    4.12    0.28
  -3  -2 -11    4.47    0.28
   3   2  11    4.50    0.27
  -3   2 -11    4.45    0.21
   3   2  11    4.13    0.27
  -3   2 -11    4.89    0.19
  -4  -2 -11    2.26    0.26
   4  -2  11    2.57    0.17
   4  -2  11    2.40    0.18
   4  -2  11    1.97    0.16
  -4  -2 -11    2.20    0.27
  -4   2 -11    2.20    0.20
   4   2  11    2.64    0.27
  -4   2 -11    2.29    0.15
   4   2  11    2.48    0.25
   5  -2  11    3.81    0.23
  -5  -2 -11    3.46    0.37
  -5  -2 -11    4.24    0.34
   5   2  11    3.86    0.31
   5   2  11    4.41    0.33
  -5   2 -11    4.51    0.29
  -6  -2 -11    4.81    0.39
   6  -2  11    4.48    0.28
  -6  -2 -11    4.30    0.44
   6   2  11    4.56    0.36
  -6   2 -11    4.43    0.33
   6   2  11    4.31    0.36
  -7  -2 -11    0.67    0.23
  -7  -2 -11    0.76    0.28
  -7   2 -11    0.95    0.23
   7   2  11    0.94    0.25
   7   2  11    0.94    0.24
  -8  -2 -11    0.29    0.29
   8   2  11    0.13    0.20
  -8   2 -11    0.34    0.23
   9  -3 -11    0.23    0.24
  -9  -3  11    0.62    0.35
  -8  -3  11    2.68    0.47
   8  -3 -11    2.27    0.37
  -8  -3  11    2.78    0.47
  -8   3  11    2.95    0.44
   8   3 -11    2.71    0.40
   7  -3 -11    0.51    0.21
  -7  -3  11    0.61    0.30
  -7  -3  11    1.19    0.32
  -7   3  11    0.85    0.26
   7   3 -11    0.95    0.26
  -6  -3  11    0.10    0.17
  -6  -3  11   -0.08    0.19
   6  -3 -11    0.14    0.16
  -6   3  11    0.23    0.20
  -6   3  11    0.23    0.17
   6   3 -11    0.09    0.14
  -5  -3  11    1.58    0.29
  -5  -3  11    1.41    0.28
   5  -3 -11    1.38    0.21
  -5   3  11    1.33    0.23
   5   3 -11    1.55    0.25
  -5   3  11    1.41    0.25
  -4  -3  11    3.10    0.33
  -4  -3  11    2.56    0.30
   4  -3 -11    2.94    0.24
   4  -3 -11    2.89    0.26
  -4   3  11    3.04    0.31
   4   3 -11    2.48    0.26
  -4   3  11    2.68    0.28
  -3  -3  11    0.26    0.14
  -3  -3  11    0.40    0.15
   3   3 -11    0.02    0.08
  -3   3  11    0.64    0.16
   2  -3 -11    0.61    0.14
   2  -3 -11    0.32    0.11
  -2  -3  11    0.52    0.13
  -2  -3  11    0.50    0.13
  -2   3  11    0.32    0.11
   2   3 -11    0.55    0.11
   2   3 -11    0.45    0.12
  -2   3  11    0.44    0.13
   1  -3 -11    8.68    0.34
  -1  -3  11    8.90    0.33
   1  -3 -11    9.01    0.36
  -1  -3  11    8.51    0.32
  -1  -3  11    9.03    0.29
   1   3 -11    8.67    0.29
  -1   3  11    8.82    0.36
   1   3 -11    8.52    0.31
  -1   3  11    9.26    0.35
   0  -3  11   27.01    0.65
   0  -3  11   27.30    0.67
   0  -3 -11   26.67    0.74
   0  -3 -11   26.86    0.75
   0   3 -11   27.50    0.62
   0   3  11   26.55    0.74
   0   3  11   27.39    0.76
   0   3 -11   26.90    0.63
   1  -3  11   37.62    0.82
  -1  -3 -11   39.27    1.02
   1  -3  11   39.85    0.83
   1  -3  11   39.30    0.85
  -1  -3 -11   37.22    1.00
   1  -3  11   39.17    0.85
  -1   3 -11   39.00    0.85
  -1   3 -11   37.49    0.85
   1   3  11   38.05    1.01
  -1   3 -11   38.28    0.81
   1   3  11   37.93    0.98
  -2  -3 -11    1.74    0.21
   2  -3  11    1.42    0.08
   2  -3  11    1.32    0.09
  -2  -3 -11    1.25    0.18
  -2   3 -11    1.30    0.06
  -2   3 -11    1.19    0.08
  -2   3 -11    1.31    0.06
   2   3  11    1.47    0.18
  -3  -3 -11    8.43    0.42
   3  -3  11    8.78    0.23
  -3  -3 -11    8.79    0.43
   3  -3  11    8.49    0.28
  -3   3 -11    8.65    0.24
  -3   3 -11    8.59    0.27
   3   3  11    9.37    0.42
   3   3  11    8.37    0.39
  -4  -3 -11    0.73    0.22
  -4  -3 -11    0.91    0.21
  -4   3 -11    0.84    0.12
   4   3  11    0.97    0.20
   4   3  11    0.77    0.20
   5  -3  11    0.15    0.09
  -5  -3 -11   -0.09    0.15
  -5  -3 -11    0.45    0.22
   5   3  11    0.08    0.16
   5   3  11    0.34    0.18
  -5   3 -11    0.09    0.12
  -6  -3 -11    1.14    0.30
  -6  -3 -11    1.96    0.32
  -6   3 -11    1.24    0.21
   6   3  11    1.35    0.27
   6   3  11    1.86    0.30
  -7  -3 -11    0.60    0.29
  -7  -3 -11    0.65    0.25
  -7   3 -11    0.57    0.20
   7   3  11    0.46    0.24
   7   3  11    0.43    0.23
  -8  -3 -11    0.54    0.33
  -8   3 -11    0.21    0.20
   8   3  11    0.53    0.26
   8  -4 -11    0.81    0.26
  -8  -4  11    0.25    0.31
  -8  -4  11    0.32    0.31
   8   4 -11   -0.35    0.22
  -8   4  11    0.03    0.24
   7  -4 -11    0.15    0.18
  -7  -4  11    0.89    0.32
  -7  -4  11    0.02    0.25
  -7   4  11    0.50    0.25
   7   4 -11    0.48    0.25
   6  -4 -11    0.50    0.18
  -6  -4  11    0.59    0.26
  -6  -4  11    0.05    0.22
  -6   4  11    0.25    0.20
   6   4 -11    0.44    0.22
  -5  -4  11    0.27    0.19
   5  -4 -11    0.01    0.13
  -5  -4  11   -0.17    0.16
  -5   4  11    0.05    0.17
  -5   4  11   -0.04    0.11
   5   4 -11    0.09    0.16
  -4  -4  11    6.73    0.42
   4  -4 -11    6.45    0.36
  -4  -4  11    6.58    0.41
   4  -4 -11    6.03    0.33
   4   4 -11    6.66    0.37
  -4   4  11    6.51    0.37
  -4   4  11    6.34    0.36
   3  -4 -11    1.69    0.20
  -3  -4  11    1.30    0.21
   3  -4 -11    1.14    0.17
  -3  -4  11    1.47    0.22
  -3   4  11    1.66    0.20
   3   4 -11    1.69    0.20
  -3   4  11    1.55    0.22
  -2  -4  11    3.04    0.23
  -2  -4  11    3.05    0.26
   2  -4 -11    2.92    0.23
   2   4 -11    2.74    0.19
  -2   4  11    2.92    0.23
  -2   4  11    2.95    0.22
   2   4 -11    3.17    0.22
   1  -4 -11   17.67    0.56
  -1  -4  11   17.29    0.51
   1  -4 -11   17.48    0.56
  -1  -4  11   17.03    0.53
  -1   4  11   17.18    0.57
   1   4 -11   16.91    0.52
   1   4 -11   17.23    0.48
  -1   4  11   17.86    0.56
   0  -4  11    8.00    0.25
   0  -4 -11    7.78    0.35
   0  -4  11    7.64    0.23
   0  -4 -11    8.13    0.36
   0  -4  11    7.69    0.28
   0   4  11    7.62    0.35
   0   4  11    8.07    0.34
   0   4 -11    7.73    0.20
   0   4 -11    7.25    0.23
  -1  -4 -11   17.85    0.59
   1  -4  11   16.41    0.41
  -1  -4 -11   16.91    0.58
   1   4  11   16.99    0.56
   1   4  11   17.05    0.58
  -2  -4 -11    1.06    0.20
  -2  -4 -11    0.84    0.19
   2   4  11    0.90    0.19
   3  -4  11    1.07    0.08
  -3  -4 -11    1.07    0.22
  -3  -4 -11    1.04    0.23
   3   4  11    1.20    0.21
   3   4  11    1.09    0.21
  -4  -4 -11    0.93    0.25
  -4  -4 -11    0.75    0.23
   4   4  11    0.62    0.22
  -4   4 -11    0.44    0.08
   4   4  11    0.60    0.19
  -5  -4 -11    0.13    0.20
  -5  -4 -11    0.17    0.23
   5   4  11    0.15    0.14
   5   4  11    0.15    0.18
  -5   4 -11    0.43    0.11
  -6  -4 -11    0.21    0.26
  -6  -4 -11    0.36    0.23
   6   4  11    0.22    0.16
   6   4  11    0.04    0.19
  -6   4 -11    0.12    0.12
  -7  -4 -11    0.10    0.29
  -7  -4 -11    0.26    0.24
   7   4  11    0.37    0.23
  -7   4 -11    0.28    0.17
   7   4  11    0.19    0.22
   8   4  11    0.10    0.26
  -8  -5  11    0.42    0.34
  -8  -5  11    0.07    0.29
  -8   5  11    0.17    0.28
  -7  -5  11   -0.27    0.24
  -7  -5  11    0.11    0.25
  -7   5  11   -0.23    0.18
   7   5 -11    0.20    0.23
  -6  -5  11   -0.05    0.20
  -6  -5  11   -0.02    0.21
   6  -5 -11   -0.06    0.14
  -6   5  11    0.05    0.18
   6   5 -11    0.08    0.20
   5  -5 -11   -0.05    0.15
  -5  -5  11   -0.03    0.19
  -5  -5  11    0.29    0.20
  -5   5  11    0.13    0.18
   5   5 -11    0.18    0.14
  -4  -5  11    0.78    0.22
  -4  -5  11    1.10    0.24
   4  -5 -11    0.64    0.16
   4  -5 -11    0.73    0.18
  -4   5  11    0.70    0.19
   4   5 -11    0.83    0.19
  -4   5  11    0.72    0.17
  -3  -5  11   15.83    0.63
   3  -5 -11   15.86    0.56
  -3  -5  11   17.35    0.63
   3  -5 -11   17.63    0.59
  -3   5  11   15.83    0.58
   3   5 -11   16.48    0.57
  -3   5  11   17.20    0.62
   2  -5 -11    4.49    0.28
  -2  -5  11    4.17    0.29
  -2  -5  11    4.73    0.29
  -2   5  11    5.26    0.32
   2   5 -11    4.45    0.25
  -2   5  11    5.22    0.30
   2   5 -11    4.06    0.28
  -1  -5  11    3.85    0.24
   1  -5 -11    4.29    0.27
  -1  -5  11    3.55    0.21
   1  -5 -11    3.87    0.26
  -1   5  11    3.96    0.25
   1   5 -11    3.42    0.22
   1   5 -11    3.44    0.19
  -1   5  11    3.06    0.25
   0  -5  11    4.05    0.16
   0  -5 -11    4.36    0.28
   0  -5 -11    4.05    0.27
   0  -5  11    3.76    0.16
   0  -5  11    3.93    0.20
   0   5  11    4.72    0.30
   0   5  11    4.05    0.26
   0   5 -11    3.77    0.18
   0   5 -11    3.75    0.16
   1  -5  11    0.23    0.06
  -1  -5 -11    0.41    0.16
  -1  -5 -11    0.65    0.17
   1   5  11    0.50    0.14
   1   5  11    0.47    0.16
  -2  -5 -11    0.24    0.17
  -2  -5 -11    0.25    0.15
   2   5  11    0.50    0.16
   2   5  11    0.02    0.13
  -3  -5 -11    4.13    0.39
  -3  -5 -11    4.68    0.38
   3   5  11    4.10    0.34
  -4  -5 -11   -0.06    0.17
  -4  -5 -11    0.42    0.22
   4   5  11    0.13    0.17
   4   5  11   -0.09    0.17
  -5  -5 -11    4.55    0.48
  -5  -5 -11    4.33    0.46
   5   5  11    4.02    0.43
   5   5  11    4.41    0.43
  -6  -5 -11    0.31    0.25
  -6  -5 -11    0.26    0.26
   6   5  11    0.42    0.24
   6   5  11   -0.15    0.21
  -7  -5 -11    0.09    0.26
  -7  -5 -11    0.05    0.28
   7   5  11    0.01    0.23
   7   5  11    0.15    0.25
  -8  -5 -11   -0.15    0.28
   8   5  11    0.01    0.27
  -7  -6  11    0.04    0.28
  -7   6  11    0.04    0.22
   7   6 -11    0.48    0.26
  -6  -6  11   -0.11    0.22
  -6  -6  11    0.23    0.24
  -6   6  11    0.50    0.22
   6   6 -11    0.24    0.21
   5  -6 -11    0.10    0.16
  -5  -6  11    0.82    0.27
  -5  -6  11    0.19    0.20
   5   6 -11    0.27    0.20
  -5   6  11    0.06    0.19
   4  -6 -11    0.56    0.17
  -4  -6  11    0.72    0.24
  -4  -6  11    0.25    0.19
   4   6 -11    0.66    0.19
  -4   6  11    0.66    0.20
  -3  -6  11   -0.07    0.15
   3  -6 -11    0.24    0.13
  -3  -6  11    0.11    0.17
   3   6 -11   -0.11    0.11
  -3   6  11    0.09    0.14
   2  -6 -11    1.05    0.19
  -2  -6  11    0.99    0.19
   2   6 -11    1.05    0.16
  -2   6  11    1.22    0.19
  -2   6  11    0.95    0.20
   1  -6 -11    3.68    0.29
   1  -6 -11    2.86    0.28
  -1  -6  11    2.97    0.24
  -1   6  11    3.45    0.26
   1   6 -11    2.73    0.19
  -1   6  11    3.01    0.29
   0  -6 -11    4.48    0.31
   0  -6  11    4.76    0.24
   0  -6 -11    4.42    0.32
   0   6 -11    4.51    0.18
   0   6  11    5.05    0.34
   0   6 -11    4.66    0.21
   0   6  11    4.57    0.30
   1  -6  11    0.90    0.09
  -1  -6 -11    0.75    0.20
  -1  -6 -11    1.08    0.21
   1   6  11    1.06    0.21
   1   6  11    0.96    0.18
  -2  -6 -11    1.15    0.23
  -2  -6 -11    1.42    0.26
   2   6  11    1.11    0.20
   2   6  11    1.06    0.24
  -3  -6 -11   -0.06    0.18
  -3  -6 -11    0.05    0.17
   3   6  11    0.10    0.18
  -4  -6 -11    0.80    0.26
  -4  -6 -11    1.11    0.29
   4   6  11    0.52    0.23
  -5  -6 -11    2.16    0.38
  -5  -6 -11    2.49    0.40
   5   6  11    2.57    0.37
   5   6  11    2.45    0.37
  -6  -6 -11    0.17    0.26
  -6  -6 -11    0.20    0.28
   6   6  11    0.17    0.23
   6   6  11   -0.22    0.20
  -7  -6 -11    0.00    0.28
  -7  -6 -11    0.22    0.31
   7   6  11    0.53    0.30
  -6  -7  11    1.05    0.34
   6   7 -11    0.64    0.26
  -5  -7  11    2.93    0.42
   5   7 -11    2.59    0.37
  -5   7  11    2.01    0.30
   4  -7 -11    0.01    0.13
  -4  -7  11    0.32    0.22
  -4   7  11    0.05    0.17
   4   7 -11    0.10    0.16
  -3  -7  11    0.97    0.24
   3  -7 -11    0.98    0.20
   3   7 -11    1.41    0.23
  -3   7  11    0.91    0.22
  -2  -7  11    1.38    0.23
   2   7 -11    1.03    0.18
  -2   7  11    0.94    0.21
  -1  -7  11    3.09    0.28
   1  -7 -11    2.48    0.28
   1   7 -11    2.58    0.19
  -1   7  11    2.63    0.30
   1   7 -11    2.35    0.23
   0  -7 -11    0.83    0.20
   0  -7 -11    0.56    0.19
   0  -7  11    0.54    0.12
   0   7  11    0.68    0.20
   0   7  11    0.72    0.17
   0   7 -11    0.51    0.11
   1  -7  11    1.37    0.11
  -1  -7 -11    1.41    0.25
  -1  -7 -11    1.60    0.27
   1   7  11    1.62    0.25
   1   7  11    2.36    0.30
  -2  -7 -11    1.90    0.31
  -2  -7 -11    2.93    0.36
   2   7  11    2.97    0.35
   2   7  11    2.86    0.32
  -3  -7 -11    0.13    0.21
  -3  -7 -11    0.25    0.21
   3   7  11    0.27    0.18
   3   7  11    0.16    0.19
  -4  -7 -11    1.29    0.32
  -4  -7 -11    0.91    0.27
   4   7  11    0.48    0.25
  -5  -7 -11    0.14    0.25
  -5  -7 -11    0.34    0.27
   5   7  11    0.53    0.27
  -6  -7 -11    0.29    0.30
  -6  -7 -11    1.06    0.36
   6   7  11    0.58    0.30
   6   7  11    0.33    0.26
   6   8 -11    0.31    0.26
  -6   8  11    0.35    0.23
  -5  -8  11    2.16    0.41
   5   8 -11    1.37    0.29
  -5   8  11    1.13    0.28
  -4  -8  11    0.66    0.27
   4   8 -11    0.89    0.23
  -4   8  11    0.80    0.23
  -3  -8  11    0.87    0.26
   3   8 -11    0.76    0.19
  -3   8  11    0.44    0.21
  -2  -8  11    0.85    0.22
   2   8 -11    0.69    0.19
  -2   8  11    0.71    0.22
   1  -8 -11   -0.27    0.15
  -1  -8  11   -0.01    0.12
   1   8 -11    0.00    0.12
  -1   8  11   -0.18    0.15
   0  -8  11    4.82    0.27
   0  -8 -11    4.72    0.38
   0   8  11    4.17    0.39
   0   8 -11    4.20    0.22
  -1  -8 -11    0.28    0.19
   1   8  11    0.30    0.21
  -2  -8 -11    0.11    0.20
   2   8  11   -0.25    0.19
  -3  -8 -11    0.43    0.26
   3   8  11    0.16    0.23
  -4  -8 -11   -0.31    0.20
   4   8  11    0.26    0.23
  -5  -8 -11    0.38    0.31
   5   8  11    0.40    0.30
  -5   9  11    0.30    0.23
  -4  -9  11   -0.06    0.24
  -4   9  11    0.29    0.21
   4   9 -11    0.18    0.26
  -3  -9  11   -0.02    0.21
   3   9 -11    0.60    0.24
  -3   9  11    0.27    0.21
  -2  -9  11    0.14    0.18
   2   9 -11   -0.01    0.17
  -2   9  11   -0.10    0.19
  -1  -9  11    0.40    0.18
   1  -9 -11    0.35    0.20
   1   9 -11    0.27    0.14
  -1   9  11    0.31    0.21
   0  -9 -11    1.02    0.25
   0   9  11    1.09    0.28
  -1  -9 -11    0.40    0.23
   1   9  11    0.44    0.23
  -2  -9 -11   -0.14    0.20
   2   9  11   -0.08    0.23
  -3  -9 -11    0.23    0.25
   3   9  11   -0.08    0.25
  -3  10  11    0.48    0.24
   3  10 -11    0.05    0.22
  -2 -10  11    0.06    0.19
  -2  10  11    0.02    0.21
   2  10 -11   -0.03    0.17
   1 -10 -11    0.51    0.23
  -1  10  11    0.46    0.25
   0 -10 -11    0.39    0.23
   0  10  11    0.18    0.24
  -1 -10 -11   -0.08    0.20
   1  10  11    0.14    0.25
   9   0 -12    1.61    0.35
  -8   0  12    0.73    0.30
   8   0 -12    0.62    0.25
  -8   0  12    0.97    0.30
   7   0 -12    0.79    0.24
  -7   0  12    0.65    0.27
  -7   0  12    0.88    0.29
  -6   0  12    2.40    0.35
  -6   0  12    2.60    0.35
   6   0 -12    2.45    0.31
   5   0 -12   -0.03    0.13
  -5   0  12   -0.13    0.13
  -5   0  12    0.05    0.17
  -4   0  12    3.53    0.28
   4   0 -12    3.13    0.23
  -4   0  12    4.04    0.30
   3   0 -12    0.38    0.15
   3   0 -12    0.42    0.13
  -3   0  12    0.38    0.13
  -3   0  12    0.32    0.12
  -2   0  12   89.56    2.03
   2   0 -12   89.66    2.04
  -2   0  12   88.89    2.06
   2   0 -12   88.23    1.98
   1   0 -12   13.59    0.41
  -1   0  12   14.14    0.44
   1   0 -12   13.88    0.43
  -1   0  12   13.62    0.44
   1   0 -12   12.90    0.43
   0   0  12   33.12    0.83
   0   0 -12   33.11    0.82
   0   0 -12   33.00    0.82
   0   0  12   32.33    0.80
   0   0  12   32.86    0.81
   1   0  12   51.72    1.21
  -1   0 -12   52.55    1.22
  -1   0 -12   50.92    1.22
   1   0  12   52.69    1.20
  -1   0 -12   51.66    1.19
   1   0  12   51.95    1.22
   2   0  12  302.39    6.14
  -2   0 -12  292.30    6.10
  -2   0 -12  282.53    6.20
   2   0  12  290.85    6.19
  -2   0 -12  293.38    6.20
   3   0  12    6.56    0.31
  -3   0 -12    6.36    0.31
  -3   0 -12    6.19    0.29
   3   0  12    5.96    0.28
   3   0  12    6.93    0.29
   4   0  12   25.44    0.73
  -4   0 -12   26.63    0.76
   4   0  12   25.98    0.76
  -4   0 -12   26.19    0.79
  -5   0 -12    0.03    0.15
   5   0  12   -0.18    0.12
   5   0  12   -0.06    0.10
  -5   0 -12   -0.04    0.11
   6   0  12   16.63    0.62
  -6   0 -12   17.85    0.70
  -7   0 -12    8.96    0.53
   7   0  12    7.98    0.45
  -8   0 -12    7.09    0.52
   8   0  12    5.81    0.42
   9  -1 -12    0.52    0.25
   8  -1 -12    4.00    0.44
  -8  -1  12    3.64    0.50
  -8  -1  12    4.21    0.51
   8   1 -12    3.72    0.43
  -8   1  12    4.00    0.49
  -7  -1  12   13.88    0.72
  -7  -1  12   14.37    0.74
   7  -1 -12   13.99    0.64
  -7   1  12   13.47    0.73
   7   1 -12   14.23    0.66
  -7   1  12   15.81    0.72
  -6  -1  12    4.01    0.43
   6  -1 -12    3.82    0.36
  -6  -1  12    4.02    0.43
  -6   1  12    3.65    0.39
  -6   1  12    4.71    0.38
   6   1 -12    4.34    0.39
  -5  -1  12   10.38    0.53
   5  -1 -12   10.71    0.47
  -5  -1  12   10.93    0.54
  -5   1  12   11.60    0.53
  -5   1  12   10.86    0.52
   5   1 -12   10.90    0.47
   4  -1 -12    0.34    0.11
  -4  -1  12    0.04    0.14
  -4  -1  12    0.20    0.15
  -4   1  12    0.04    0.12
  -4   1  12    0.07    0.13
   4   1 -12    0.35    0.14
   3  -1 -12  101.11    2.31
  -3  -1  12  104.44    2.40
  -3  -1  12  105.37    2.42
   3  -1 -12  103.29    2.38
   3   1 -12  105.51    2.32
  -3   1  12  105.74    2.40
  -3   1  12  102.08    2.41
   2  -1 -12   53.24    1.27
  -2  -1  12   51.17    1.28
   2  -1 -12   51.83    1.23
  -2  -1  12   49.71    1.26
   2   1 -12   51.21    1.26
   2   1 -12   51.59    1.21
  -2   1  12   52.38    1.29
  -2   1  12   51.42    1.27
  -1  -1  12   90.21    2.01
   1  -1 -12   87.62    2.04
  -1  -1  12   90.60    2.03
  -1   1  12   92.44    2.04
  -1   1  12   90.42    2.05
   1   1 -12   93.52    2.03
   1   1 -12   91.00    1.96
   1   1 -12   87.82    2.02
   0  -1 -12   63.94    1.47
   0  -1  12   62.94    1.40
   0  -1  12   63.82    1.44
   0  -1 -12   62.39    1.44
   0  -1  12   62.42    1.41
   0  -1 -12   62.51    1.47
   0   1  12   65.56    1.46
   0   1 -12   63.93    1.39
   0   1 -12   60.48    1.42
   0   1  12   62.60    1.45
   0   1  12   62.70    1.48
   0   1 -12   64.17    1.44
   1  -1  12   51.02    1.16
   1  -1  12   51.71    1.15
  -1  -1 -12   50.98    1.20
  -1  -1 -12   52.86    1.22
   1  -1  12   50.22    1.14
  -1  -1 -12   49.87    1.22
   1   1  12   49.03    1.19
  -1   1 -12   48.97    1.16
   1   1  12   49.28    1.21
   1   1  12   49.03    1.20
  -1   1 -12   50.60    1.16
   2  -1  12   69.66    1.58
   2  -1  12   71.63    1.58
  -2  -1 -12   67.14    1.64
  -2  -1 -12   68.91    1.62
  -2   1 -12   68.74    1.58
   2   1  12   71.31    1.64
  -2   1 -12   70.18    1.54
  -2   1 -12   70.67    1.58
  -2   1 -12   71.44    1.53
   3  -1  12   67.22    1.55
  -3  -1 -12   66.75    1.63
   3  -1  12   66.91    1.56
  -3  -1 -12   68.56    1.61
  -3   1 -12   67.19    1.57
   3   1  12   63.68    1.56
  -3   1 -12   67.91    1.52
   3   1  12   68.90    1.62
  -4  -1 -12   16.56    0.59
   4  -1  12   16.67    0.51
   4  -1  12   15.99    0.54
   4  -1  12   16.60    0.52
  -4  -1 -12   16.83    0.61
   4   1  12   16.63    0.56
   4   1  12   16.37    0.57
  -4   1 -12   16.90    0.56
  -4   1 -12   16.12    0.52
   5  -1  12    3.26    0.25
  -5  -1 -12    3.71    0.34
  -5  -1 -12    3.60    0.35
   5  -1  12    3.20    0.23
   5   1  12    3.20    0.31
   5   1  12    3.42    0.27
  -5   1 -12    3.38    0.31
  -5   1 -12    3.32    0.24
  -6  -1 -12   11.04    0.54
   6  -1  12   10.83    0.46
  -6  -1 -12   10.56    0.55
  -6   1 -12    9.96    0.50
   6   1  12    9.92    0.50
   6   1  12   10.79    0.50
  -7  -1 -12    7.50    0.51
   7  -1  12    6.45    0.40
   7   1  12    6.74    0.44
  -7   1 -12    8.20    0.48
  -8  -1 -12    3.08    0.43
  -8   1 -12    2.89    0.39
   8   1  12    2.65    0.36
   9   1  12    0.38    0.26
  -9  -2  12    0.26    0.32
   9  -2 -12    0.50    0.26
  -8  -2  12    2.07    0.40
   8  -2 -12    2.10    0.33
  -8  -2  12    2.29    0.44
  -8   2  12    2.09    0.40
   8   2 -12    3.36    0.44
   7  -2 -12    2.99    0.36
  -7  -2  12    2.63    0.42
  -7  -2  12    2.88    0.42
   7   2 -12    2.79    0.37
  -7   2  12    1.83    0.31
  -7   2  12    3.14    0.41
   6  -2 -12    4.12    0.31
  -6  -2  12    4.33    0.46
  -6  -2  12    4.81    0.48
  -6   2  12    4.83    0.39
  -6   2  12    4.82    0.44
   6   2 -12    5.07    0.37
   5  -2 -12    5.03    0.32
  -5  -2  12    4.59    0.38
  -5  -2  12    4.66    0.38
  -5   2  12    4.90    0.36
   5   2 -12    4.71    0.33
  -5   2  12    4.67    0.34
  -4  -2  12   29.59    0.94
   4  -2 -12   30.78    0.89
  -4  -2  12   31.38    0.96
   4  -2 -12   30.60    0.87
  -4   2  12   30.43    0.92
   4   2 -12   30.95    0.88
  -4   2  12   30.02    0.92
  -3  -2  12   22.20    0.72
   3  -2 -12   22.19    0.67
   3  -2 -12   22.09    0.65
  -3  -2  12   21.50    0.69
  -3   2  12   20.61    0.68
   3   2 -12   21.82    0.65
  -3   2  12   22.39    0.69
  -2  -2  12   38.37    1.01
   2  -2 -12   39.57    1.02
  -2  -2  12   39.89    1.02
   2  -2 -12   38.26    0.98
   2   2 -12   38.93    1.01
  -2   2  12   39.42    1.02
  -2   2  12   39.90    1.04
   2   2 -12   38.69    0.96
   1  -2 -12   41.25    1.05
  -1  -2  12   42.67    1.03
  -1  -2  12   41.81    0.97
  -1  -2  12   41.61    1.02
  -1   2  12   41.42    1.04
   1   2 -12   41.86    1.01
   1   2 -12   41.08    0.97
   1   2 -12   41.60    1.01
  -1   2  12   40.94    1.06
   0  -2  12    2.18    0.13
   0  -2 -12    2.34    0.18
   0  -2 -12    2.12    0.17
   0  -2  12    2.13    0.14
   0   2 -12    2.50    0.14
   0   2  12    2.07    0.18
   0   2 -12    2.30    0.14
   0   2 -12    2.38    0.13
   0   2  12    2.13    0.16
   1  -2  12    1.24    0.09
  -1  -2 -12    1.24    0.17
   1  -2  12    1.16    0.09
  -1  -2 -12    1.43    0.16
   1  -2  12    1.28    0.09
  -1   2 -12    1.63    0.11
   1   2  12    1.49    0.17
   1   2  12    1.17    0.15
  -1   2 -12    1.22    0.10
   2  -2  12   63.59    1.40
   2  -2  12   61.84    1.38
   2  -2  12   64.47    1.39
  -2  -2 -12   61.41    1.53
  -2  -2 -12   61.36    1.50
  -2   2 -12   63.79    1.35
   2   2  12   62.74    1.52
  -2   2 -12   62.21    1.40
  -3  -2 -12   11.97    0.47
   3  -2  12   12.39    0.39
   3  -2  12   12.41    0.37
  -3  -2 -12   11.89    0.49
  -3   2 -12   12.27    0.35
   3   2  12   11.94    0.46
  -3   2 -12   12.31    0.38
   3   2  12   10.96    0.46
  -4  -2 -12   35.67    1.06
   4  -2  12   36.41    0.89
   4  -2  12   38.09    0.95
   4  -2  12   37.37    0.91
  -4  -2 -12   36.90    1.05
   4   2  12   38.14    1.02
  -4   2 -12   36.33    0.94
   4   2  12   37.81    1.04
  -4   2 -12   30.34    0.86
  -5  -2 -12    9.23    0.48
   5  -2  12    9.23    0.36
  -5  -2 -12    8.82    0.49
   5   2  12    9.46    0.47
  -5   2 -12    8.66    0.40
   5   2  12    9.12    0.44
  -6  -2 -12   16.37    0.70
  -6  -2 -12   16.15    0.72
   6  -2  12   16.11    0.56
   6   2  12   16.04    0.66
  -6   2 -12   16.28    0.61
   6   2  12   16.22    0.68
  -7  -2 -12   12.12    0.66
   7   2  12   11.14    0.59
   7   2  12   12.13    0.60
  -7   2 -12   11.51    0.55
  -8  -2 -12    3.17    0.46
   8   2  12    3.88    0.44
  -8   2 -12    3.79    0.41
  -9  -3  12    1.86    0.45
   9  -3 -12    2.16    0.35
   8  -3 -12    3.65    0.41
  -8  -3  12    2.51    0.46
  -8  -3  12    3.52    0.50
  -8   3  12    3.14    0.45
   8   3 -12    3.67    0.45
  -7  -3  12    1.92    0.38
  -7  -3  12    2.15    0.39
   7  -3 -12    2.18    0.31
  -7   3  12    1.65    0.33
   7   3 -12    2.60    0.37
  -6  -3  12    1.14    0.30
   6  -3 -12    1.51    0.25
  -6  -3  12    1.38    0.31
  -6   3  12    0.92    0.22
   6   3 -12    1.40    0.27
  -6   3  12    1.26    0.27
  -5  -3  12   15.17    0.68
   5  -3 -12   15.13    0.58
  -5  -3  12   15.01    0.67
  -5   3  12   16.04    0.64
   5   3 -12   14.87    0.61
  -5   3  12   16.28    0.65
   4  -3 -12   10.31    0.44
   4  -3 -12   11.23    0.46
  -4  -3  12   10.52    0.50
  -4  -3  12   10.47    0.51
   4   3 -12   10.78    0.45
  -4   3  12   11.40    0.49
  -4   3  12   10.85    0.49
  -3  -3  12   30.29    0.91
   3  -3 -12   30.23    0.84
   3  -3 -12   31.05    0.86
  -3  -3  12   30.70    0.90
  -3   3  12   29.77    0.87
  -3   3  12   30.33    0.89
   3   3 -12   29.25    0.83
  -2  -3  12    4.36    0.25
   2  -3 -12    3.84    0.24
  -2  -3  12    3.57    0.24
   2  -3 -12    4.26    0.26
  -2   3  12    4.35    0.26
   2   3 -12    3.93    0.24
   2   3 -12    4.29    0.22
  -2   3  12    4.57    0.27
  -1  -3  12   48.47    1.19
  -1  -3  12   50.06    1.13
   1  -3 -12   49.13    1.24
   1  -3 -12   49.69    1.22
  -1  -3  12   48.83    1.18
   1   3 -12   49.75    1.13
  -1   3  12   48.55    1.22
   1   3 -12   51.52    1.19
  -1   3  12   49.27    1.25
   0  -3  12   12.60    0.37
   0  -3 -12   12.14    0.44
   0  -3 -12   12.06    0.43
   0  -3  12   12.12    0.35
   0   3  12   12.01    0.44
   0   3  12   12.04    0.43
   0   3 -12   11.77    0.35
   0   3 -12   12.23    0.33
   1  -3  12   44.85    1.00
  -1  -3 -12   45.54    1.18
   1  -3  12   46.79    1.01
  -1  -3 -12   47.20    1.18
   1  -3  12   46.93    1.03
   1  -3  12   47.02    1.01
  -1   3 -12   46.07    1.02
  -1   3 -12   44.99    1.02
   1   3  12   45.97    1.18
  -1   3 -12   46.02    0.98
   1   3  12   45.87    1.15
   2  -3  12   10.10    0.28
   2  -3  12   10.35    0.23
   2  -3  12   10.46    0.28
  -2  -3 -12    9.91    0.43
   2  -3  12    9.70    0.23
  -2  -3 -12   10.28    0.43
  -2   3 -12   10.36    0.25
  -2   3 -12    9.72    0.27
  -2   3 -12   10.34    0.25
   2   3  12    8.94    0.41
   3  -3  12   26.68    0.68
   3  -3  12   28.07    0.63
  -3  -3 -12   26.79    0.85
  -3  -3 -12   27.36    0.85
   3   3  12   26.78    0.82
  -3   3 -12   27.93    0.63
   3   3  12   28.11    0.85
  -3   3 -12   26.96    0.66
  -4  -3 -12    3.79    0.36
  -4  -3 -12    3.56    0.36
   4   3  12    3.85    0.34
  -4   3 -12    3.51    0.21
   4   3  12    3.90    0.32
  -5  -3 -12   11.94    0.58
  -5  -3 -12   12.98    0.61
   5  -3  12   12.46    0.41
   5   3  12   13.00    0.58
   5   3  12   11.83    0.55
  -5   3 -12   13.42    0.46
  -6  -3 -12    3.95    0.45
  -6  -3 -12    3.19    0.40
   6   3  12    3.40    0.39
  -6   3 -12    3.48    0.30
   6   3  12    3.65    0.39
  -7  -3 -12    4.15    0.47
  -7  -3 -12    4.96    0.53
   7   3  12    5.06    0.48
  -7   3 -12    3.70    0.35
   7   3  12    4.51    0.47
  -8  -3 -12    4.49    0.57
   8   3  12    3.45    0.44
  -8   3 -12    3.79    0.39
  -8  -4  12    0.54    0.34
   8  -4 -12    0.21    0.20
  -8  -4  12    0.40    0.32
  -8   4  12   -0.23    0.25
   8   4 -12    0.38    0.27
  -7  -4  12    3.77    0.50
  -7  -4  12    4.03    0.51
   7  -4 -12    4.04    0.40
  -7   4  12    3.42    0.42
   7   4 -12    3.57    0.43
  -6  -4  12    7.91    0.54
  -6  -4  12    8.35    0.56
   6  -4 -12    6.81    0.40
   6   4 -12    6.66    0.43
  -6   4  12    7.22    0.49
  -5  -4  12    0.26    0.21
   5  -4 -12    0.63    0.18
  -5  -4  12    0.92    0.26
   5   4 -12    0.70    0.21
  -5   4  12    1.09    0.23
  -5   4  12    1.14    0.24
   4  -4 -12    6.48    0.36
  -4  -4  12    6.92    0.45
  -4  -4  12    6.62    0.41
   4  -4 -12    6.56    0.35
  -4   4  12    6.85    0.37
   4   4 -12    7.03    0.38
  -4   4  12    7.45    0.40
  -3  -4  12    0.20    0.14
  -3  -4  12    0.08    0.14
   3  -4 -12    0.06    0.11
   3  -4 -12    0.03    0.12
  -3   4  12    0.12    0.14
   3   4 -12    0.29    0.12
  -3   4  12    0.06    0.11
   2  -4 -12   25.06    0.74
  -2  -4  12   24.93    0.74
  -2  -4  12   25.19    0.76
   2   4 -12   24.75    0.69
  -2   4  12   26.36    0.78
  -2   4  12   25.09    0.75
   2   4 -12   25.59    0.74
   1  -4 -12   23.82    0.72
  -1  -4  12   24.36    0.67
  -1  -4  12   23.05    0.68
   1  -4 -12   25.96    0.74
   1   4 -12   24.41    0.67
   1   4 -12   24.15    0.63
  -1   4  12   24.64    0.74
  -1   4  12   23.65    0.71
   0  -4  12   97.50    2.07
   0  -4 -12   95.47    2.21
   0  -4  12   97.66    2.09
   0  -4 -12   95.70    2.22
   0   4  12   92.56    2.22
   0   4  12   95.92    2.19
   0   4 -12   94.71    2.01
  -1  -4 -12    3.47    0.27
   1  -4  12    3.29    0.14
  -1  -4 -12    3.45    0.26
   1   4  12    3.62    0.24
   1   4  12    3.26    0.26
  -1   4 -12    3.24    0.11
   2  -4  12   49.39    1.02
   2  -4  12   47.95    1.02
  -2  -4 -12   51.02    1.32
  -2  -4 -12   48.34    1.29
   2   4  12   46.74    1.28
   2   4  12   47.12    1.25
  -3  -4 -12    7.33    0.43
   3  -4  12    7.62    0.21
   3  -4  12    7.27    0.23
  -3  -4 -12    7.38    0.41
   3   4  12    7.84    0.42
  -4  -4 -12   11.62    0.58
  -4  -4 -12   12.60    0.60
   4   4  12   11.96    0.56
  -4   4 -12   11.75    0.34
   4   4  12   13.13    0.56
  -5  -4 -12    1.17    0.30
  -5  -4 -12    0.61    0.25
   5   4  12    1.29    0.26
   5   4  12    1.45    0.25
  -5   4 -12    1.11    0.14
  -6  -4 -12    8.48    0.58
  -6  -4 -12    8.17    0.55
   6   4  12    8.18    0.52
   6   4  12    8.63    0.54
  -6   4 -12    8.28    0.36
  -7  -4 -12    0.32    0.31
  -7  -4 -12    0.22    0.26
   7   4  12    0.32    0.23
  -7   4 -12    0.65    0.18
   7   4  12    0.86    0.29
  -8  -5  12    1.52    0.43
  -8   5  12    1.30    0.34
   7  -5 -12   -0.15    0.18
  -7  -5  12   -0.02    0.25
  -7  -5  12    0.13    0.27
  -7   5  12   -0.08    0.23
   7   5 -12    0.38    0.24
  -6  -5  12    1.72    0.35
  -6  -5  12    2.08    0.36
   6  -5 -12    2.41    0.29
  -6   5  12    2.45    0.36
   6   5 -12    3.03    0.38
  -5  -5  12    8.86    0.54
   5  -5 -12    7.85    0.42
  -5  -5  12    9.32    0.53
   5   5 -12    8.60    0.47
  -5   5  12    9.06    0.51
   4  -5 -12    7.60    0.40
  -4  -5  12    7.24    0.44
   4  -5 -12    7.18    0.38
  -4  -5  12    8.00    0.47
  -4   5  12    7.93    0.41
  -4   5  12    7.60    0.42
   4   5 -12    7.40    0.40
  -3  -5  12   11.74    0.54
   3  -5 -12   12.98    0.51
   3  -5 -12   13.54    0.52
  -3  -5  12   12.70    0.54
  -3   5  12   13.90    0.55
   3   5 -12   12.95    0.49
  -3   5  12   13.43    0.52
  -2  -5  12    4.38    0.30
   2  -5 -12    4.65    0.29
  -2  -5  12    4.83    0.29
   2   5 -12    4.45    0.28
  -2   5  12    4.08    0.28
  -2   5  12    4.22    0.29
   2   5 -12    4.28    0.24
   1  -5 -12   11.53    0.46
  -1  -5  12   11.94    0.44
   1  -5 -12   11.98    0.47
  -1  -5  12   11.70    0.41
  -1   5  12   11.61    0.48
   1   5 -12   12.37    0.38
  -1   5  12   13.22    0.49
   1   5 -12   12.04    0.42
   0  -5  12    8.78    0.26
   0  -5 -12    8.13    0.39
   0  -5 -12    8.86    0.40
   0  -5  12    8.14    0.31
   0  -5  12    8.33    0.26
   0   5  12    8.60    0.38
   0   5 -12    8.21    0.28
   0   5 -12    8.49    0.26
   0   5  12    8.67    0.40
  -1  -5 -12   26.82    0.84
  -1  -5 -12   27.44    0.84
   1  -5  12   26.71    0.62
   1   5  12   27.62    0.82
   1   5  12   26.75    0.84
  -2  -5 -12    2.53    0.30
  -2  -5 -12    2.68    0.31
   2   5  12    3.12    0.29
   2   5  12    2.46    0.30
  -3  -5 -12   16.79    0.69
  -3  -5 -12   17.60    0.70
   3   5  12   17.90    0.69
  -4  -5 -12    0.25    0.21
  -4  -5 -12   -0.16    0.17
   4   5  12    0.03    0.12
   4   5  12    0.35    0.21
  -5  -5 -12   25.88    0.99
  -5  -5 -12   25.17    0.97
   5   5  12   25.97    0.96
   5   5  12   26.14    0.94
  -6  -5 -12    1.91    0.37
  -6  -5 -12    1.58    0.36
   6   5  12    1.72    0.33
   6   5  12    1.92    0.34
  -7  -5 -12   -0.13    0.24
  -7  -5 -12   -0.09    0.27
   7   5  12    0.03    0.22
   7   5  12    0.19    0.26
   8   5  12    2.84    0.50
  -7   6  12    2.77    0.41
   7   6 -12    2.84    0.42
  -6  -6  12    3.47    0.48
  -6   6  12    2.94    0.39
   6   6 -12    3.46    0.41
  -5  -6  12    3.28    0.42
   5  -6 -12    3.59    0.34
  -5  -6  12    3.55    0.43
  -5   6  12    3.31    0.37
   5   6 -12    3.62    0.38
   4  -6 -12   10.37    0.46
  -4  -6  12    9.72    0.55
   4   6 -12   10.46    0.49
  -4   6  12   10.76    0.53
  -3  -6  12    1.99    0.29
   3  -6 -12    2.12    0.26
  -3   6  12    2.06    0.28
   3   6 -12    1.95    0.24
  -2  -6  12   19.70    0.69
   2  -6 -12   18.96    0.67
  -2   6  12   20.12    0.70
  -2   6  12   19.15    0.66
   2   6 -12   19.24    0.60
  -1  -6  12   11.67    0.46
   1  -6 -12   12.44    0.51
   1  -6 -12   12.37    0.51
  -1   6  12   12.13    0.49
  -1   6  12   12.46    0.53
   1   6 -12   12.15    0.40
   0  -6  12   12.30    0.41
   0  -6 -12   12.31    0.51
   0  -6 -12   11.95    0.51
   0   6  12   12.31    0.50
   0   6 -12   12.04    0.34
   0   6  12   11.72    0.51
  -1  -6 -12    0.51    0.18
  -1  -6 -12    0.82    0.22
   1  -6  12    0.38    0.07
   1   6  12    0.75    0.20
   1   6  12    0.48    0.16
  -2  -6 -12    4.26    0.40
  -2  -6 -12    4.45    0.41
   2   6  12    4.43    0.34
   2   6  12    4.36    0.39
  -3  -6 -12    2.85    0.35
  -3  -6 -12    3.47    0.38
   3   6  12    2.87    0.35
   3   6  12    2.74    0.32
  -4  -6 -12    8.18    0.53
  -4  -6 -12    9.15    0.55
   4   6  12    7.67    0.51
  -5  -6 -12    3.92    0.48
  -5  -6 -12    4.61    0.51
   5   6  12    4.68    0.49
   5   6  12    3.92    0.43
  -6  -6 -12    2.48    0.44
  -6  -6 -12    2.92    0.46
   6   6  12    3.03    0.40
   6   6  12    2.78    0.44
  -7  -6 -12    1.28    0.39
  -7  -6 -12    0.82    0.36
   7   6  12    1.49    0.37
  -7   7  12    1.99    0.38
  -6  -7  12    1.39    0.36
  -6   7  12    1.04    0.28
   6   7 -12    1.08    0.29
  -5  -7  12    8.77    0.65
   5   7 -12    8.62    0.51
  -5   7  12    8.81    0.52
   4  -7 -12    0.99    0.22
  -4  -7  12    0.99    0.29
   4   7 -12    1.16    0.23
  -4   7  12    0.88    0.24
  -3  -7  12    4.18    0.43
   3  -7 -12    4.16    0.31
  -3   7  12    4.05    0.38
   3   7 -12    3.99    0.29
  -2  -7  12    2.54    0.30
  -2   7  12    1.81    0.27
   2   7 -12    2.00    0.22
  -1  -7  12    6.50    0.35
   1  -7 -12    5.69    0.36
  -1   7  12    6.17    0.40
   0  -7 -12    2.42    0.30
   0  -7  12    2.56    0.20
   0  -7 -12    2.82    0.32
   0   7  12    2.73    0.29
   0   7  12    3.42    0.35
   0   7 -12    2.79    0.17
  -1  -7 -12    5.84    0.39
   1  -7  12    5.77    0.20
  -1  -7 -12    5.87    0.40
   1   7  12    6.17    0.41
   1   7  12    5.96    0.39
  -2  -7 -12    0.23    0.19
  -2  -7 -12    0.17    0.20
   2   7  12    0.07    0.18
   2   7  12    0.21    0.17
  -3  -7 -12    1.48    0.31
  -3  -7 -12    1.02    0.27
   3   7  12    1.52    0.27
   3   7  12    1.23    0.29
  -4  -7 -12    1.15    0.31
  -4  -7 -12    0.95    0.29
   4   7  12    1.34    0.31
  -5  -7 -12    3.22    0.46
  -5  -7 -12    3.24    0.46
   5   7  12    2.61    0.43
  -6  -7 -12    3.26    0.51
  -6  -7 -12    2.42    0.47
   6   7  12    2.69    0.45
  -6   8  12    5.54    0.45
   6   8 -12    5.36    0.52
  -5  -8  12    0.98    0.35
  -5   8  12    1.21    0.28
   5   8 -12    0.70    0.24
  -4  -8  12    7.79    0.58
   4   8 -12    7.64    0.48
  -4   8  12    7.64    0.48
  -3  -8  12    1.01    0.26
  -3   8  12    0.80    0.23
  -2  -8  12   15.53    0.70
  -2   8  12   16.57    0.68
   2   8 -12   17.49    0.67
  -1  -8  12    1.38    0.23
   1  -8 -12    0.98    0.23
  -1   8  12    1.35    0.26
   1   8 -12    1.67    0.20
   0  -8  12    0.08    0.10
   0  -8 -12    0.63    0.22
   0   8 -12    0.04    0.09
   0   8  12    0.27    0.20
  -1  -8 -12   -0.15    0.16
   1   8  12    0.13    0.20
  -2  -8 -12    0.52    0.24
   2   8  12    0.97    0.28
  -3  -8 -12   -0.22    0.20
   3   8  12    0.08    0.22
  -4  -8 -12    1.10    0.32
   4   8  12    0.18    0.24
  -5  -8 -12    2.20    0.44
   5   8  12    2.52    0.44
  -5   9  12    1.72    0.34
  -4  -9  12    0.11    0.24
   4   9 -12   -0.08    0.24
  -4   9  12    0.32    0.22
  -3  -9  12    6.51    0.60
  -3   9  12    7.79    0.49
   3   9 -12    8.58    0.51
  -2  -9  12    1.32    0.28
   2   9 -12    1.00    0.23
  -2   9  12    0.92    0.25
  -1  -9  12    1.75    0.25
   1  -9 -12    1.93    0.30
   1   9 -12    2.10    0.23
  -1   9  12    2.12    0.32
   0  -9 -12    0.41    0.22
   0   9  12    0.89    0.28
  -1  -9 -12    0.69    0.24
   1   9  12    0.39    0.23
  -2  -9 -12   -0.05    0.21
   2   9  12   -0.47    0.21
  -3  -9 -12    0.03    0.22
   3   9  12    0.47    0.28
   3  10 -12   -0.09    0.21
  -3  10  12    0.04    0.22
  -2 -10  12    3.54    0.42
  -2  10  12    3.54    0.42
   1 -10 -12    0.88    0.26
  -1  10  12    0.97    0.28
   0 -10 -12    0.21    0.21
   0  10  12   -0.11    0.21
   1  10  12    0.65    0.29
   9   0 -13    0.13    0.25
  -8   0  13    0.16    0.27
  -8   0  13    0.27    0.24
   8   0 -13    0.00    0.21
  -7   0  13    0.50    0.26
   7   0 -13    0.26    0.20
  -7   0  13    1.23    0.30
   6   0 -13    0.15    0.14
  -6   0  13    0.37    0.21
  -6   0  13    0.00    0.17
  -5   0  13    0.18    0.19
   5   0 -13   -0.01    0.13
  -5   0  13   -0.29    0.13
  -4   0  13   -0.06    0.13
   4   0 -13   -0.11    0.10
  -4   0  13   -0.13    0.11
   3   0 -13    0.03    0.13
  -3   0  13    0.30    0.14
   3   0 -13    0.11    0.09
  -3   0  13    0.06    0.11
   2   0 -13    0.17    0.11
  -2   0  13    0.14    0.11
  -2   0  13    0.10    0.09
   1   0 -13    0.15    0.10
  -1   0  13    0.22    0.11
  -1   0  13    0.02    0.08
   1   0 -13    0.02    0.07
   1   0 -13    0.01    0.08
   0   0  13    1.00    0.12
   0   0 -13    0.85    0.12
   0   0  13    1.16    0.14
   1   0  13    0.06    0.06
   1   0  13   -0.02    0.07
  -1   0 -13    0.16    0.08
   1   0  13    0.01    0.06
  -1   0 -13    0.14    0.09
   2   0  13    0.21    0.09
  -2   0 -13    0.10    0.09
  -2   0 -13    0.25    0.10
  -2   0 -13    0.18    0.10
   2   0  13    0.12    0.09
   3   0  13    0.12    0.10
  -3   0 -13    0.21    0.12
   3   0  13    0.06    0.10
  -3   0 -13    0.14    0.10
  -4   0 -13    0.06    0.12
  -4   0 -13    0.15    0.11
   4   0  13    0.14    0.11
   4   0  13    0.04    0.09
  -5   0 -13   -0.09    0.11
   5   0  13   -0.04    0.11
   5   0  13   -0.11    0.13
  -5   0 -13   -0.11    0.14
  -6   0 -13    0.12    0.19
   6   0  13    0.44    0.17
   7   0  13   -0.07    0.13
  -7   0 -13    0.48    0.24
  -8   0 -13    0.49    0.26
   8   0  13    0.14    0.18
   9  -1 -13    0.02    0.23
  -8  -1  13    1.00    0.33
  -8  -1  13    0.62    0.30
   8  -1 -13    1.12    0.29
   8   1 -13    1.02    0.25
  -8   1  13    0.97    0.34
  -7  -1  13    1.67    0.35
   7  -1 -13    0.85    0.25
  -7  -1  13    1.09    0.32
  -7   1  13    0.86    0.28
  -7   1  13    1.32    0.29
   7   1 -13    1.35    0.27
  -6  -1  13    3.20    0.40
   6  -1 -13    3.22    0.32
  -6  -1  13    2.90    0.39
  -6   1  13    3.36    0.38
  -6   1  13    3.01    0.37
   6   1 -13    3.17    0.34
  -5  -1  13    5.09    0.38
   5  -1 -13    4.76    0.33
  -5  -1  13    4.55    0.37
   5   1 -13    5.50    0.35
  -5   1  13    4.82    0.37
  -5   1  13    5.49    0.37
  -4  -1  13    0.41    0.18
  -4  -1  13   -0.09    0.12
   4  -1 -13    0.19    0.13
  -4   1  13    0.33    0.16
   4   1 -13    0.09    0.09
  -4   1  13    0.24    0.13
  -3  -1  13    9.76    0.42
   3  -1 -13    9.58    0.40
   3  -1 -13    9.20    0.37
  -3  -1  13    8.82    0.41
  -3   1  13    9.74    0.42
   3   1 -13    9.74    0.37
  -3   1  13    9.63    0.42
  -2  -1  13   44.20    1.15
   2  -1 -13   44.27    1.10
  -2  -1  13   46.13    1.16
   2  -1 -13   46.44    1.16
   2   1 -13   46.19    1.14
   2   1 -13   45.93    1.10
  -2   1  13   44.89    1.16
  -2   1  13   44.74    1.16
  -1  -1  13   92.30    2.12
  -1  -1  13   93.42    2.11
   1  -1 -13   94.27    2.14
  -1   1  13   96.35    2.16
  -1   1  13   93.10    2.12
   1   1 -13   93.96    2.11
   1   1 -13   93.89    2.05
   1   1 -13   97.64    2.12
   0  -1  13    7.16    0.27
   0  -1  13    7.10    0.27
   0  -1 -13    7.42    0.30
   0  -1 -13    7.21    0.29
   0  -1  13    6.73    0.25
   0   1 -13    6.84    0.25
   0   1 -13    7.12    0.27
   0   1  13    7.04    0.29
   0   1  13    7.37    0.30
   0   1 -13    7.34    0.27
   1  -1  13    1.82    0.13
  -1  -1 -13    1.24    0.15
  -1  -1 -13    1.37    0.16
  -1   1 -13    1.31    0.12
   1   1  13    1.38    0.15
   1   1  13    1.44    0.16
  -2  -1 -13    1.00    0.16
   2  -1  13    0.89    0.11
   2  -1  13    1.18    0.13
  -2  -1 -13    1.23    0.16
  -2   1 -13    0.99    0.11
  -2   1 -13    1.02    0.12
   2   1  13    1.09    0.15
  -2   1 -13    1.56    0.12
  -2   1 -13    1.01    0.13
   3  -1  13    0.77    0.13
  -3  -1 -13    0.79    0.15
   3  -1  13    0.68    0.12
  -3  -1 -13    0.95    0.18
   3   1  13    0.76    0.15
  -3   1 -13    0.66    0.11
  -3   1 -13    0.84    0.13
   3   1  13    0.73    0.15
   4  -1  13    2.01    0.19
   4  -1  13    2.18    0.23
  -4  -1 -13    2.25    0.27
  -4  -1 -13    2.08    0.24
   4  -1  13    2.12    0.20
  -4   1 -13    1.98    0.19
  -4   1 -13    1.87    0.22
   4   1  13    2.26    0.25
   4   1  13    2.37    0.24
   5  -1  13    0.02    0.12
  -5  -1 -13   -0.10    0.16
  -5  -1 -13    0.13    0.15
   5  -1  13    0.06    0.10
   5   1  13    0.07    0.13
  -5   1 -13    0.01    0.14
   5   1  13   -0.22    0.11
  -5   1 -13    0.06    0.11
  -6  -1 -13    3.13    0.34
   6  -1  13    3.03    0.29
  -6  -1 -13    2.69    0.36
   6   1  13    2.89    0.31
  -6   1 -13    2.94    0.33
   6   1  13    2.17    0.29
  -7  -1 -13    1.16    0.29
   7  -1  13    1.38    0.22
   7   1  13    1.54    0.27
  -7   1 -13    1.45    0.28
  -8  -1 -13    0.20    0.28
   8   1  13    0.33    0.21
  -8   1 -13    0.44    0.26
   9  -2 -13    0.33    0.23
  -9  -2  13    0.42    0.35
  -8  -2  13    2.59    0.44
   8  -2 -13    2.52    0.35
  -8  -2  13    1.82    0.41
   8   2 -13    2.30    0.38
  -8   2  13    2.29    0.41
   7  -2 -13    0.55    0.22
  -7  -2  13    0.13    0.24
  -7  -2  13    0.46    0.28
   7   2 -13    0.14    0.17
  -7   2  13    0.52    0.23
  -7   2  13    0.66    0.25
   6  -2 -13    0.39    0.19
  -6  -2  13    0.41    0.19
  -6  -2  13    0.40    0.24
  -6   2  13    0.44    0.22
   6   2 -13    0.43    0.19
  -6   2  13    0.19    0.18
  -5  -2  13   -0.06    0.18
   5  -2 -13    0.41    0.16
  -5  -2  13    0.52    0.21
   5   2 -13    0.29    0.16
  -5   2  13    0.31    0.19
  -5   2  13    0.33    0.17
   4  -2 -13   10.99    0.47
   4  -2 -13   10.50    0.44
  -4  -2  13   11.09    0.51
  -4  -2  13   10.94    0.51
  -4   2  13   10.72    0.48
  -4   2  13   11.39    0.49
   4   2 -13   10.94    0.44
   3  -2 -13    7.23    0.35
  -3  -2  13    6.85    0.37
  -3  -2  13    6.88    0.36
   3  -2 -13    6.70    0.33
  -3   2  13    6.90    0.36
   3   2 -13    6.12    0.31
  -3   2  13    7.17    0.36
  -2  -2  13    4.65    0.27
   2  -2 -13    5.00    0.27
   2  -2 -13    4.72    0.26
  -2  -2  13    5.06    0.27
   2   2 -13    4.33    0.23
  -2   2  13    4.79    0.26
  -2   2  13    4.87    0.28
   2   2 -13    4.38    0.25
  -1  -2  13   18.00    0.53
   1  -2 -13   18.54    0.57
  -1  -2  13   17.40    0.53
  -1   2  13   16.60    0.54
   1   2 -13   17.32    0.52
   1   2 -13   17.79    0.52
  -1   2  13   18.07    0.57
   1   2 -13   17.68    0.49
   0  -2  13    3.71    0.18
   0  -2 -13    3.31    0.22
   0  -2  13    3.36    0.17
   0  -2 -13    3.59    0.21
   0   2 -13    3.75    0.17
   0   2 -13    3.75    0.18
   0   2 -13    3.77    0.18
   0   2  13    3.79    0.22
   0   2  13    3.50    0.22
   1  -2  13   16.88    0.44
  -1  -2 -13   16.59    0.53
  -1  -2 -13   16.05    0.54
   1  -2  13   17.46    0.45
   1  -2  13   16.81    0.44
  -1   2 -13   16.60    0.45
   1   2  13   16.47    0.52
   1   2  13   16.77    0.54
  -1   2 -13   16.80    0.45
   2  -2  13    0.98    0.10
  -2  -2 -13    0.86    0.16
   2  -2  13    0.79    0.10
  -2  -2 -13    0.96    0.16
   2  -2  13    0.93    0.10
  -2   2 -13    0.85    0.10
  -2   2 -13    0.88    0.09
   2   2  13    0.94    0.16
  -2   2 -13    0.97    0.11
  -3  -2 -13    5.45    0.33
   3  -2  13    5.76    0.23
   3  -2  13    5.81    0.25
  -3  -2 -13    5.34    0.32
   3   2  13    5.85    0.32
  -3   2 -13    5.66    0.24
  -3   2 -13    5.76    0.22
   3   2  13    5.54    0.29
  -4  -2 -13    0.88    0.21
   4  -2  13    0.74    0.13
  -4  -2 -13    0.96    0.22
   4   2  13    0.67    0.17
   4   2  13    0.28    0.14
  -4   2 -13    0.74    0.14
  -4   2 -13    0.28    0.08
   5  -2  13    2.08    0.21
  -5  -2 -13    1.89    0.28
  -5  -2 -13    1.76    0.29
  -5   2 -13    2.02    0.24
   5   2  13    2.01    0.28
   5   2  13    1.84    0.26
  -6  -2 -13    2.49    0.33
   6  -2  13    2.25    0.24
  -6  -2 -13    1.79    0.32
   6   2  13    1.94    0.27
  -6   2 -13    2.13    0.27
   6   2  13    1.99    0.30
  -7  -2 -13    0.16    0.24
  -7   2 -13    0.29    0.20
   7   2  13   -0.04    0.17
  -8  -2 -13    0.41    0.31
   8   2  13    0.91    0.27
  -8   2 -13    0.77    0.27
  -9  -3  13    0.14    0.30
   9  -3 -13    0.45    0.29
  -8  -3  13    0.80    0.32
   8  -3 -13    0.32    0.23
  -8  -3  13    0.60    0.32
  -8   3  13    0.73    0.31
   8   3 -13    0.24    0.25
  -7  -3  13    1.01    0.33
   7  -3 -13    1.54    0.29
  -7  -3  13    1.32    0.35
  -7   3  13    1.80    0.34
   7   3 -13    1.76    0.33
  -6  -3  13    0.31    0.23
   6  -3 -13    0.54    0.20
  -6  -3  13    0.65    0.27
  -6   3  13    0.66    0.21
  -6   3  13    0.60    0.24
   6   3 -13    0.42    0.21
  -5  -3  13    0.89    0.25
  -5  -3  13    0.61    0.23
   5  -3 -13    0.88    0.19
  -5   3  13    0.79    0.21
  -5   3  13    0.60    0.22
   5   3 -13    0.63    0.20
   4  -3 -13    2.41    0.25
   4  -3 -13    2.57    0.27
  -4  -3  13    2.63    0.31
  -4  -3  13    2.39    0.30
  -4   3  13    2.34    0.28
  -4   3  13    2.54    0.27
   4   3 -13    2.18    0.26
   3  -3 -13    5.13    0.29
  -3  -3  13    5.94    0.35
   3  -3 -13    5.84    0.32
  -3  -3  13    5.58    0.35
  -3   3  13    5.61    0.32
   3   3 -13    5.59    0.28
  -3   3  13    5.49    0.33
  -2  -3  13    1.27    0.19
  -2  -3  13    1.77    0.20
   2  -3 -13    1.64    0.19
   2  -3 -13    1.78    0.21
   2   3 -13    1.70    0.17
   2   3 -13    1.62    0.19
  -2   3  13    1.45    0.20
  -2   3  13    2.03    0.22
   1  -3 -13   13.15    0.46
  -1  -3  13   13.17    0.43
  -1  -3  13   12.24    0.43
   1  -3 -13   13.29    0.47
  -1   3  13   13.41    0.47
   1   3 -13   13.46    0.40
   1   3 -13   13.00    0.42
  -1   3  13   12.49    0.47
   0  -3  13    6.63    0.25
   0  -3 -13    6.56    0.32
   0  -3  13    6.45    0.24
   0  -3 -13    7.00    0.32
   0   3  13    6.17    0.31
   0   3  13    6.29    0.30
   0   3 -13    6.08    0.23
   0   3 -13    6.57    0.22
   0   3 -13    6.12    0.23
   1  -3  13   11.29    0.31
   1  -3  13   11.39    0.30
  -1  -3 -13   10.99    0.44
   1  -3  13   11.49    0.33
  -1  -3 -13   11.48    0.44
   1   3  13   11.93    0.43
  -1   3 -13   10.91    0.31
  -1   3 -13   11.21    0.31
   1   3  13   11.41    0.44
  -1   3 -13   11.52    0.29
   2  -3  13    0.27    0.04
   2  -3  13    0.26    0.06
   2  -3  13    0.21    0.04
   2  -3  13    0.18    0.05
  -2  -3 -13    0.22    0.15
  -2  -3 -13    0.31    0.14
  -2   3 -13    0.23    0.04
   2   3  13    0.25    0.13
  -2   3 -13    0.21    0.04
  -2   3 -13    0.18    0.06
  -3  -3 -13   12.40    0.53
   3  -3  13   12.42    0.32
   3  -3  13   12.05    0.37
  -3  -3 -13   12.65    0.52
  -3   3 -13   12.21    0.33
   3   3  13   12.19    0.50
  -3   3 -13   11.83    0.35
  -4  -3 -13   16.09    0.66
  -4  -3 -13   16.52    0.65
   4   3  13   16.46    0.64
   4   3  13   15.91    0.61
  -4   3 -13   15.07    0.47
  -5  -3 -13    4.60    0.38
  -5  -3 -13    4.82    0.44
   5   3  13    5.46    0.38
  -5   3 -13    4.55    0.27
   5   3  13    4.91    0.38
  -6  -3 -13    2.93    0.39
  -6  -3 -13    2.86    0.41
  -6   3 -13    3.23    0.29
   6   3  13    3.42    0.38
   6   3  13    2.93    0.36
  -7  -3 -13    3.78    0.46
  -7  -3 -13    4.01    0.49
  -7   3 -13    3.33    0.34
   7   3  13    4.03    0.44
   7   3  13    3.28    0.42
   8   3  13    2.76    0.41
  -8   3 -13    2.93    0.35
   8  -4 -13    0.44    0.25
  -8  -4  13    0.02    0.28
  -8  -4  13    0.65    0.33
  -8   4  13   -0.02    0.28
   8   4 -13    0.43    0.30
  -7  -4  13    0.85    0.30
   7  -4 -13    0.34    0.21
  -7  -4  13   -0.26    0.22
  -7   4  13    0.73    0.28
   7   4 -13    0.48    0.20
  -6  -4  13    0.14    0.22
  -6  -4  13    0.45    0.25
   6  -4 -13    0.17    0.17
   6   4 -13   -0.18    0.18
  -6   4  13    0.23    0.20
  -5  -4  13    0.57    0.23
   5  -4 -13    0.81    0.19
  -5  -4  13    0.76    0.24
  -5   4  13    0.42    0.19
  -5   4  13    0.36    0.20
   5   4 -13    0.49    0.18
   4  -4 -13    9.25    0.42
  -4  -4  13    8.58    0.48
   4  -4 -13    9.57    0.44
  -4  -4  13    9.19    0.49
  -4   4  13    9.19    0.46
   4   4 -13    8.78    0.43
  -4   4  13    9.24    0.45
  -3  -4  13    3.76    0.34
  -3  -4  13    3.58    0.28
   3  -4 -13    3.15    0.27
   3  -4 -13    3.05    0.24
  -3   4  13    3.49    0.27
   3   4 -13    3.00    0.24
  -3   4  13    3.30    0.28
  -2  -4  13    0.14    0.11
   2  -4 -13    0.11    0.12
  -2  -4  13    0.00    0.09
  -2   4  13    0.10    0.10
   2   4 -13    0.02    0.08
   2   4 -13   -0.24    0.08
  -2   4  13   -0.11    0.11
  -1  -4  13   -0.09    0.08
   1  -4 -13    0.23    0.13
   1  -4 -13   -0.03    0.10
  -1  -4  13   -0.06    0.09
   1   4 -13    0.06    0.07
  -1   4  13    0.10    0.12
  -1   4  13    0.16    0.11
   1   4 -13   -0.09    0.08
   0  -4  13   10.51    0.35
   0  -4 -13   11.32    0.44
   0  -4 -13   11.03    0.44
   0  -4  13   10.26    0.32
   0   4  13   11.15    0.43
   0   4 -13   10.74    0.31
   0   4  13   10.56    0.44
  -1  -4 -13    0.41    0.16
  -1  -4 -13    0.13    0.11
   1  -4  13    0.11    0.04
   1  -4  13    0.11    0.05
  -1   4 -13    0.13    0.04
   1   4  13    0.19    0.14
   1   4  13   -0.01    0.10
   2  -4  13   18.30    0.44
   2  -4  13   19.29    0.44
  -2  -4 -13   19.17    0.67
  -2  -4 -13   18.07    0.66
   2   4  13   19.46    0.67
   2   4  13   19.30    0.64
   3  -4  13    0.98    0.08
   3  -4  13    0.94    0.09
  -3  -4 -13    0.82    0.23
  -3  -4 -13    0.87    0.21
   3   4  13    0.82    0.21
  -4  -4 -13    1.56    0.28
  -4  -4 -13    1.48    0.28
  -4   4 -13    1.44    0.11
   4   4  13    1.41    0.27
   4   4  13    1.79    0.26
  -5  -4 -13    0.68    0.26
  -5  -4 -13   -0.15    0.18
   5   4  13    0.49    0.21
   5   4  13    0.67    0.22
  -5   4 -13    0.64    0.12
  -6  -4 -13   -0.19    0.18
  -6  -4 -13    0.72    0.28
   6   4  13    0.56    0.24
  -6   4 -13    0.20    0.13
   6   4  13    0.18    0.21
  -7  -4 -13    2.57    0.44
  -7  -4 -13    2.51    0.42
   7   4  13    2.23    0.35
   7   4  13    1.84    0.36
  -8  -5  13   -0.18    0.27
  -7  -5  13    0.28    0.28
  -7  -5  13   -0.04    0.27
   7  -5 -13    0.42    0.21
  -7   5  13    0.37    0.27
   7   5 -13    0.39    0.21
  -6  -5  13    0.30    0.23
  -6  -5  13    0.44    0.24
   6  -5 -13   -0.03    0.16
   6   5 -13    0.17    0.21
  -6   5  13    0.36    0.23
  -5  -5  13    0.03    0.20
  -5  -5  13   -0.02    0.19
   5  -5 -13    0.20    0.16
  -5   5  13    0.26    0.20
   5   5 -13    0.09    0.17
   4  -5 -13    0.40    0.17
  -4  -5  13    0.55    0.20
  -4  -5  13    0.69    0.22
   4  -5 -13    0.69    0.18
  -4   5  13    0.64    0.21
   4   5 -13    0.64    0.19
  -4   5  13    0.68    0.18
  -3  -5  13    0.65    0.19
   3  -5 -13    0.74    0.18
  -3  -5  13    0.59    0.18
   3  -5 -13    0.38    0.15
  -3   5  13    0.52    0.19
  -3   5  13    0.32    0.14
   3   5 -13    0.45    0.15
   2  -5 -13    1.77    0.23
  -2  -5  13    2.10    0.25
  -2  -5  13    2.34    0.23
   2   5 -13    2.28    0.24
  -2   5  13    2.56    0.26
  -2   5  13    2.22    0.26
   2   5 -13    1.95    0.20
   1  -5 -13    1.02    0.19
  -1  -5  13    0.43    0.13
   1  -5 -13    0.81    0.16
  -1  -5  13    0.76    0.13
   1   5 -13    0.91    0.12
  -1   5  13    0.97    0.17
   1   5 -13    0.76    0.13
  -1   5  13    0.85    0.18
   0  -5  13    1.67    0.11
   0  -5  13    1.44    0.15
   0  -5 -13    1.98    0.24
   0  -5 -13    1.91    0.24
   0   5  13    1.46    0.22
   0   5  13    1.77    0.21
   0   5 -13    1.42    0.10
   0   5 -13    1.38    0.13
  -1  -5 -13   39.50    1.14
  -1  -5 -13   41.82    1.14
   1  -5  13   40.43    0.90
   1   5  13   40.22    1.10
   1   5  13   39.24    1.13
  -2  -5 -13    0.84    0.21
  -2  -5 -13    0.85    0.21
   2   5  13    1.00    0.19
   2   5  13    0.40    0.18
  -3  -5 -13    0.87    0.22
  -3  -5 -13    0.97    0.22
   3   5  13    0.91    0.23
  -4  -5 -13    1.08    0.26
  -4  -5 -13    1.19    0.28
   4   5  13    1.28    0.27
  -5  -5 -13    1.47    0.31
  -5  -5 -13    2.03    0.35
   5   5  13    1.20    0.27
   5   5  13    1.36    0.28
  -6  -5 -13    1.43    0.36
  -6  -5 -13    0.84    0.30
   6   5  13    1.13    0.30
   6   5  13    1.21    0.32
  -7  -5 -13   -0.12    0.27
  -7  -5 -13   -0.05    0.25
   7   5  13    0.14    0.24
   7   5  13   -0.40    0.21
  -7  -6  13    0.16    0.32
   7   6 -13    0.33    0.27
  -7   6  13    0.21    0.25
  -6  -6  13    0.16    0.25
   6   6 -13    0.01    0.19
  -6   6  13   -0.19    0.20
  -5  -6  13    0.99    0.27
   5  -6 -13    0.60    0.19
   5   6 -13    0.82    0.24
  -5   6  13    0.47    0.22
  -4  -6  13    3.24    0.40
   4  -6 -13    2.98    0.30
   4   6 -13    3.11    0.32
  -4   6  13    3.04    0.34
  -3  -6  13    0.03    0.14
   3  -6 -13    0.08    0.14
  -3   6  13    0.51    0.19
   3   6 -13    0.27    0.15
   2  -6 -13    4.38    0.32
  -2  -6  13    3.59    0.33
   2   6 -13    3.40    0.23
  -2   6  13    3.30    0.26
  -2   6  13    3.59    0.30
   1  -6 -13    7.46    0.40
  -1  -6  13    7.29    0.36
   1  -6 -13    7.53    0.41
  -1   6  13    7.13    0.40
  -1   6  13    7.53    0.38
   1   6 -13    7.23    0.29
   0  -6 -13    4.33    0.32
   0  -6 -13    4.20    0.31
   0  -6  13    4.42    0.24
   0   6  13    4.31    0.32
   0   6  13    4.40    0.30
   0   6 -13    4.01    0.17
  -1  -6 -13    1.29    0.24
  -1  -6 -13    1.25    0.24
   1  -6  13    1.00    0.09
   1   6  13    1.10    0.23
   1   6  13    1.09    0.20
  -2  -6 -13    0.21    0.18
  -2  -6 -13    0.52    0.22
   2   6  13    0.27    0.19
   2   6  13    0.37    0.16
  -3  -6 -13    1.20    0.27
  -3  -6 -13    1.22    0.26
   3   6  13    1.14    0.24
   3   6  13    1.59    0.29
  -4  -6 -13    3.24    0.40
  -4  -6 -13    3.53    0.41
   4   6  13    3.12    0.40
  -5  -6 -13    1.77    0.37
  -5  -6 -13    1.68    0.36
   5   6  13    2.10    0.37
  -6  -6 -13    0.16    0.29
  -6  -6 -13    0.38    0.30
   6   6  13    0.29    0.24
   6   6  13    0.17    0.23
  -7  -6 -13    0.08    0.30
   7   6  13    0.46    0.32
  -6  -7  13    0.14    0.25
  -6   7  13   -0.24    0.20
   6   7 -13    0.00    0.20
  -5  -7  13    0.43    0.25
   5   7 -13    0.61    0.23
  -5   7  13    0.24    0.22
  -4  -7  13    2.48    0.36
   4  -7 -13    2.71    0.29
  -4   7  13    2.59    0.35
   4   7 -13    2.63    0.33
  -3  -7  13    0.43    0.20
   3  -7 -13    0.22    0.15
   3   7 -13    0.16    0.16
  -3   7  13    0.20    0.17
  -2  -7  13    0.17    0.16
  -2   7  13    0.25    0.18
   2   7 -13    0.14    0.12
  -1  -7  13    2.03    0.24
   1  -7 -13    2.17    0.28
  -1   7  13    2.04    0.28
   0  -7 -13    3.47    0.35
   0  -7  13    2.89    0.21
   0  -7 -13    3.23    0.33
   0   7  13    3.24    0.31
   0   7  13    3.12    0.35
   0   7 -13    2.67    0.17
  -1  -7 -13    4.76    0.39
  -1  -7 -13    4.55    0.37
   1   7  13    4.59    0.42
   1   7  13    3.93    0.32
  -2  -7 -13    0.20    0.22
  -2  -7 -13    0.21    0.20
   2   7  13    0.32    0.20
   2   7  13    0.32    0.20
  -3  -7 -13    0.30    0.23
  -3  -7 -13    0.16    0.21
   3   7  13    0.26    0.18
   3   7  13    0.37    0.22
  -4  -7 -13    0.08    0.25
  -4  -7 -13   -0.20    0.18
   4   7  13    0.17    0.18
   4   7  13    0.21    0.24
  -5  -7 -13    1.39    0.36
  -5  -7 -13    1.90    0.39
   5   7  13    1.83    0.37
  -6  -7 -13    0.61    0.32
  -6  -7 -13    0.49    0.32
   6   7  13    0.53    0.31
   6   8 -13    1.64    0.34
  -6   8  13    1.74    0.37
  -5   8  13    0.23    0.23
   5   8 -13    0.35    0.21
  -4  -8  13    0.57    0.24
   4   8 -13    0.02    0.20
  -4   8  13    0.07    0.20
  -3  -8  13    0.33    0.21
  -3   8  13    0.04    0.20
  -2  -8  13    2.27    0.30
  -2   8  13    2.23    0.31
   2   8 -13    2.49    0.28
  -1  -8  13    1.02    0.20
   1  -8 -13    0.78    0.22
   1   8 -13    1.04    0.18
  -1   8  13    0.69    0.23
   0  -8 -13    4.75    0.43
   0  -8  13    3.83    0.24
   0   8  13    4.48    0.43
  -1  -8 -13    1.28    0.28
   1   8  13    1.42    0.28
  -2  -8 -13   -0.11    0.20
   2   8  13    0.02    0.21
  -3  -8 -13   -0.17    0.19
   3   8  13    0.09    0.21
  -4  -8 -13   -0.08    0.24
   4   8  13   -0.04    0.24
  -4  -9  13    0.60    0.28
  -4   9  13    0.57    0.25
   4   9 -13    0.78    0.29
  -3  -9  13    0.86    0.28
   3   9 -13    1.33    0.29
  -3   9  13    0.94    0.26
  -2  -9  13    0.27    0.19
  -2   9  13    0.50    0.23
   2   9 -13    0.34    0.19
  -1  -9  13    0.93    0.21
   1  -9 -13    0.75    0.22
  -1   9  13    0.69    0.25
   0  -9 -13    1.73    0.31
   0   9  13    1.43    0.31
  -1  -9 -13    1.09    0.28
   1   9  13    1.31    0.31
  -2  -9 -13   -0.17    0.21
   2   9  13   -0.07    0.21
  -3  -9 -13   -0.26    0.21
   3   9  13    0.13    0.26
   3  10 -13    0.28    0.23
  -3  10  13    0.40    0.24
  -2 -10  13   -0.04    0.18
  -2  10  13    0.16    0.22
   1 -10 -13    1.20    0.29
  -1  10  13    1.78    0.34
   0 -10 -13    1.67    0.34
   0  10  13    0.88    0.30
   8   0 -14    6.87    0.51
  -8   0  14    8.81    0.62
  -8   0  14    7.92    0.61
  -7   0  14   20.58    0.90
   7   0 -14   19.85    0.79
  -7   0  14   22.07    0.90
   6   0 -14    2.72    0.33
  -6   0  14    3.01    0.38
  -6   0  14    2.90    0.37
   5   0 -14   16.89    0.62
  -5   0  14   15.30    0.66
  -5   0  14   15.67    0.66
  -4   0  14    0.63    0.19
   4   0 -14    1.13    0.18
  -4   0  14    1.11    0.21
  -3   0  14   84.59    2.04
   3   0 -14   84.94    2.02
  -3   0  14   84.35    2.02
   3   0 -14   86.48    1.96
   2   0 -14   23.18    0.69
  -2   0  14   24.64    0.72
  -2   0  14   24.58    0.72
   2   0 -14   23.12    0.66
   1   0 -14   40.82    1.01
   1   0 -14   42.21    1.06
  -1   0  14   42.12    1.06
  -1   0  14   42.35    1.06
   0   0 -14    0.35    0.10
   0   0  14    0.27    0.08
   0   0  14    0.20    0.09
   0   0  14    0.25    0.08
   0   0 -14    0.28    0.10
   1   0  14  110.66    2.40
   1   0  14  102.92    2.42
  -1   0 -14  114.17    2.44
  -1   0 -14  105.27    2.43
   1   0  14  113.71    2.41
  -1   0 -14  110.03    2.39
   2   0  14    0.23    0.09
   2   0  14    0.13    0.09
  -2   0 -14    0.05    0.09
  -2   0 -14    0.02    0.10
   2   0  14    0.20    0.10
  -2   0 -14    0.15    0.10
   3   0  14   54.24    1.36
  -3   0 -14   50.60    1.26
   3   0  14   50.75    1.27
  -3   0 -14   51.52    1.29
   4   0  14    7.75    0.36
  -4   0 -14    8.20    0.37
  -4   0 -14    7.90    0.39
   4   0  14    8.21    0.36
   5   0  14    1.88    0.23
   5   0  14    1.87    0.24
  -5   0 -14    1.23    0.25
  -5   0 -14    1.31    0.20
  -6   0 -14   13.58    0.61
   6   0  14   13.41    0.55
   7   0  14    3.96    0.37
  -7   0 -14    4.15    0.45
  -8   0 -14    4.26    0.49
   8   0  14    4.26    0.43
   9  -1 -14    1.65    0.34
  -8  -1  14    3.33    0.49
   8  -1 -14    2.95    0.37
  -8  -1  14    3.89    0.50
   8   1 -14    3.19    0.40
  -8   1  14    3.41    0.47
   7  -1 -14    7.93    0.50
  -7  -1  14    9.31    0.61
  -7  -1  14    8.26    0.58
   7   1 -14    7.99    0.51
  -7   1  14    7.26    0.54
  -7   1  14    7.88    0.53
   6  -1 -14    5.09    0.37
  -6  -1  14    4.69    0.46
  -6  -1  14    3.88    0.43
  -6   1  14    3.91    0.43
  -6   1  14    4.29    0.43
   6   1 -14    3.99    0.38
  -5  -1  14    3.44    0.37
   5  -1 -14    3.10    0.29
  -5  -1  14    3.84    0.39
  -5   1  14    3.60    0.36
   5   1 -14    3.38    0.31
  -5   1  14    3.40    0.35
  -4  -1  14   18.81    0.71
   4  -1 -14   19.36    0.68
  -4  -1  14   20.73    0.74
   4  -1 -14   20.47    0.67
   4   1 -14   21.05    0.67
  -4   1  14   21.41    0.73
  -4   1  14   19.91    0.72
   3  -1 -14    7.01    0.33
   3  -1 -14    7.59    0.35
  -3  -1  14    7.51    0.38
  -3  -1  14    7.40    0.38
   3   1 -14    7.29    0.34
  -3   1  14    7.73    0.38
  -3   1  14    7.61    0.38
  -2  -1  14  273.39    5.89
  -2  -1  14  275.79    5.84
   2  -1 -14  267.73    5.73
   2  -1 -14  276.08    5.89
  -2   1  14  277.02    5.92
   2   1 -14  276.15    5.71
   2   1 -14  269.49    5.87
  -2   1  14  275.26    5.82
  -1  -1  14    0.27    0.10
  -1  -1  14    0.23    0.11
   1   1 -14    0.55    0.11
   1   1 -14    0.23    0.10
   0  -1 -14    1.80    0.15
   0  -1  14    1.89    0.14
   0  -1  14    1.92    0.14
   0  -1 -14    1.92    0.19
   0  -1  14    1.62    0.16
   0   1 -14    2.00    0.15
   0   1 -14    1.98    0.14
   0   1 -14    2.13    0.14
   0   1  14    1.99    0.19
   0   1  14    2.01    0.16
  -1  -1 -14    0.82    0.12
   1  -1  14    0.74    0.10
   1  -1  14    0.86    0.11
  -1  -1 -14    0.81    0.14
   1  -1  14    0.84    0.11
   1   1  14    0.80    0.13
  -1   1 -14    0.77    0.11
   1   1  14    0.66    0.12
  -1   1 -14    0.83    0.11
   2  -1  14   97.79    2.15
  -2  -1 -14   97.65    2.19
  -2  -1 -14   94.16    2.22
   2  -1  14   96.78    2.12
   2  -1  14   96.37    2.14
  -2   1 -14   99.05    2.11
  -2   1 -14   94.05    2.15
  -2   1 -14   98.74    2.16
   2   1  14   95.28    2.21
   3  -1  14    0.67    0.12
  -3  -1 -14    0.34    0.15
   3  -1  14    1.02    0.15
  -3  -1 -14    0.48    0.14
  -3   1 -14    0.70    0.14
   3   1  14    0.71    0.15
  -4  -1 -14   21.99    0.71
   4  -1  14   21.62    0.64
   4  -1  14   21.36    0.70
  -4  -1 -14   20.54    0.71
   4   1  14   20.37    0.68
  -4   1 -14   21.28    0.62
   4   1  14   21.07    0.67
  -4   1 -14   20.68    0.66
  -5  -1 -14    9.23    0.49
   5  -1  14    9.94    0.40
  -5  -1 -14   10.85    0.50
  -5   1 -14    9.69    0.45
   5   1  14    9.73    0.46
   5   1  14    9.77    0.45
  -6  -1 -14    9.69    0.52
  -6  -1 -14    9.87    0.55
   6  -1  14    9.78    0.44
   6   1  14   10.02    0.50
   6   1  14    9.80    0.49
  -6   1 -14   10.07    0.51
  -7  -1 -14   11.97    0.65
   7  -1  14   12.05    0.54
  -7   1 -14   11.83    0.59
   7   1  14   12.21    0.58
  -8  -1 -14    4.45    0.51
   8   1  14    3.95    0.43
  -8   1 -14    3.26    0.43
  -9  -2  14    2.95    0.50
   9  -2 -14    2.67    0.40
   8  -2 -14    7.22    0.51
  -8  -2  14    7.58    0.69
  -8  -2  14    8.21    0.64
   8   2 -14    7.25    0.55
  -8   2  14    7.92    0.59
  -7  -2  14    4.29    0.51
   7  -2 -14    5.29    0.46
  -7  -2  14    4.24    0.51
  -7   2  14    4.65    0.49
  -7   2  14    4.61    0.48
   7   2 -14    5.40    0.49
   6  -2 -14    3.48    0.34
  -6  -2  14    2.79    0.39
  -6  -2  14    3.67    0.42
   6   2 -14    3.05    0.33
  -6   2  14    3.86    0.43
  -6   2  14    3.21    0.37
  -5  -2  14   17.69    0.74
  -5  -2  14   19.02    0.76
   5  -2 -14   16.85    0.62
  -5   2  14   18.73    0.72
  -5   2  14   17.89    0.72
   5   2 -14   18.87    0.67
   4  -2 -14   12.46    0.49
   4  -2 -14   12.42    0.51
  -4  -2  14   12.22    0.56
  -4  -2  14   12.03    0.54
   4   2 -14   13.06    0.51
  -4   2  14   12.47    0.54
  -4   2  14   12.93    0.53
   3  -2 -14   71.51    1.72
   3  -2 -14   72.10    1.78
  -3  -2  14   73.81    1.81
  -3  -2  14   72.51    1.80
  -3   2  14   74.50    1.82
  -3   2  14   74.63    1.81
   3   2 -14   73.92    1.72
  -2  -2  14    2.74    0.21
  -2  -2  14    3.12    0.23
   2  -2 -14    2.70    0.21
   2  -2 -14    2.70    0.22
   2   2 -14    2.66    0.19
  -2   2  14    2.85    0.23
  -2   2  14    3.02    0.22
   1  -2 -14   45.76    1.14
  -1  -2  14   44.19    1.10
  -1  -2  14   43.27    1.10
   1   2 -14   43.19    1.09
   1   2 -14   45.64    1.09
   1   2 -14   44.35    1.05
  -1   2  14   44.68    1.15
  -1   2  14   44.17    1.13
   0  -2 -14    2.02    0.21
   0  -2  14    1.99    0.14
   0  -2 -14    1.96    0.19
   0  -2  14    1.85    0.14
   0   2 -14    2.01    0.13
   0   2  14    2.01    0.20
   0   2  14    2.12    0.21
   0   2 -14    1.88    0.14
   0   2 -14    2.23    0.15
   1  -2  14    2.80    0.14
   1  -2  14    2.92    0.15
   1  -2  14    2.55    0.15
  -1  -2 -14    2.63    0.20
  -1  -2 -14    2.63    0.22
  -1   2 -14    2.63    0.15
   1   2  14    2.55    0.21
   1   2  14    2.51    0.19
  -1   2 -14    2.89    0.16
   2  -2  14    0.16    0.07
  -2  -2 -14    0.66    0.15
  -2  -2 -14    0.18    0.11
   2  -2  14    0.15    0.06
   2  -2  14    0.19    0.07
   2   2  14    0.02    0.11
  -2   2 -14    0.28    0.07
   2   2  14    0.13    0.10
  -2   2 -14    0.13    0.05
   3  -2  14   59.47    1.38
  -3  -2 -14   56.78    1.50
  -3  -2 -14   59.56    1.49
   3  -2  14   60.32    1.36
   3   2  14   58.82    1.49
  -3   2 -14   58.31    1.37
  -4  -2 -14    2.06    0.27
  -4  -2 -14    1.93    0.26
   4  -2  14    2.10    0.19
  -4   2 -14    1.56    0.19
   4   2  14    2.25    0.26
  -4   2 -14    1.37    0.14
   4   2  14    2.44    0.28
  -5  -2 -14    7.76    0.47
  -5  -2 -14    7.61    0.45
   5  -2  14    7.58    0.33
   5   2  14    7.17    0.42
  -5   2 -14    7.69    0.37
   5   2  14    7.26    0.41
   6  -2  14   18.37    0.61
  -6  -2 -14   19.38    0.81
  -6  -2 -14   17.64    0.76
   6   2  14   18.29    0.72
  -6   2 -14   19.08    0.67
   6   2  14   19.01    0.75
  -7  -2 -14    2.28    0.40
   7   2  14    2.34    0.34
  -7   2 -14    2.28    0.31
  -8  -2 -14    0.76    0.35
  -8   2 -14    0.79    0.26
   8   2  14    1.04    0.29
   9  -3 -14    2.12    0.36
   8  -3 -14    4.68    0.48
  -8  -3  14    3.86    0.54
   8   3 -14    3.64    0.46
  -8   3  14    2.84    0.45
  -7  -3  14    5.77    0.59
   7  -3 -14    5.21    0.46
  -7  -3  14    5.46    0.59
   7   3 -14    5.18    0.49
  -7   3  14    5.94    0.54
  -6  -3  14   14.43    0.72
  -6  -3  14   13.28    0.69
   6  -3 -14   13.35    0.58
  -6   3  14   12.55    0.63
  -6   3  14   12.88    0.64
   6   3 -14   13.37    0.63
   5  -3 -14   -0.20    0.13
  -5  -3  14   -0.17    0.18
  -5  -3  14    0.26    0.20
   5   3 -14   -0.16    0.09
  -5   3  14    0.07    0.15
  -5   3  14   -0.15    0.15
   4  -3 -14   10.05    0.46
   4  -3 -14   10.13    0.44
  -4  -3  14    9.36    0.50
  -4  -3  14    9.53    0.48
   4   3 -14   10.16    0.45
  -4   3  14    9.65    0.47
  -4   3  14    9.45    0.46
  -3  -3  14   10.24    0.47
  -3  -3  14   10.48    0.46
   3  -3 -14   10.24    0.42
   3  -3 -14   10.78    0.45
   3   3 -14   10.49    0.42
  -3   3  14   10.89    0.47
  -3   3  14   11.49    0.48
  -2  -3  14   20.65    0.67
  -2  -3  14   20.95    0.66
   2  -3 -14   21.92    0.68
   2  -3 -14   20.28    0.64
   2   3 -14   21.65    0.62
  -2   3  14   21.88    0.68
  -2   3  14   20.15    0.68
   2   3 -14   22.73    0.66
   1  -3 -14    3.84    0.24
   1  -3 -14    3.86    0.25
  -1  -3  14    3.97    0.22
  -1  -3  14    3.56    0.22
   1   3 -14    3.63    0.20
   1   3 -14    3.88    0.22
  -1   3  14    3.80    0.24
  -1   3  14    3.67    0.26
   0  -3 -14    5.50    0.29
   0  -3  14    5.37    0.23
   0  -3 -14    5.90    0.31
   0  -3  14    5.52    0.22
   0   3 -14    5.14    0.22
   0   3 -14    5.69    0.21
   0   3 -14    5.48    0.22
   0   3  14    5.37    0.30
   0   3  14    5.56    0.29
  -1  -3 -14    2.16    0.24
  -1  -3 -14    2.24    0.23
   1  -3  14    2.01    0.13
   1  -3  14    2.16    0.12
   1  -3  14    2.22    0.12
   1   3  14    2.27    0.22
   1   3  14    2.03    0.23
  -1   3 -14    2.06    0.12
  -1   3 -14    2.10    0.11
   2  -3  14   63.57    1.34
   2  -3  14   60.02    1.36
  -2  -3 -14   62.01    1.55
   2  -3  14   62.67    1.36
  -2  -3 -14   59.96    1.56
  -2   3 -14   62.94    1.31
  -2   3 -14   60.82    1.37
  -2   3 -14   62.66    1.32
   2   3  14   61.55    1.52
   2   3  14   61.90    1.56
  -3  -3 -14    3.68    0.29
   3  -3  14    3.31    0.16
   3  -3  14    3.81    0.19
  -3  -3 -14    4.02    0.32
   3  -3  14    3.72    0.15
   3   3  14    3.70    0.29
  -3   3 -14    3.45    0.15
  -3   3 -14    3.38    0.17
  -4  -3 -14    4.97    0.38
  -4  -3 -14    5.07    0.36
   4   3  14    5.12    0.37
   4   3  14    5.01    0.35
  -4   3 -14    4.83    0.24
  -5  -3 -14    8.50    0.51
  -5  -3 -14    8.71    0.52
   5   3  14    8.61    0.48
  -5   3 -14    8.42    0.36
   5   3  14    8.26    0.46
  -6  -3 -14    4.04    0.45
  -6  -3 -14    3.48    0.44
  -6   3 -14    3.63    0.29
   6   3  14    3.35    0.38
   6   3  14    3.66    0.40
  -7  -3 -14    2.28    0.42
  -7  -3 -14    3.01    0.45
   7   3  14    2.41    0.34
   7   3  14    2.61    0.41
  -7   3 -14    2.51    0.30
   8   3  14    2.16    0.38
  -8   3 -14    2.07    0.31
   8  -4 -14    2.97    0.39
  -8  -4  14    2.30    0.46
  -8  -4  14    2.24    0.45
   8   4 -14    2.16    0.40
  -8   4  14    2.65    0.43
  -7  -4  14    6.02    0.60
   7  -4 -14    5.84    0.45
  -7  -4  14    5.31    0.59
   7   4 -14    5.38    0.43
  -7   4  14    5.34    0.55
  -6  -4  14    6.18    0.50
  -6  -4  14    6.44    0.52
   6  -4 -14    6.41    0.41
   6   4 -14    6.34    0.46
  -6   4  14    6.17    0.45
   5  -4 -14    9.03    0.45
  -5  -4  14    9.06    0.55
  -5  -4  14    8.82    0.53
  -5   4  14    9.39    0.52
  -5   4  14    9.34    0.48
   5   4 -14    9.63    0.49
   4  -4 -14    0.46    0.17
   4  -4 -14    0.44    0.17
  -4  -4  14    1.01    0.24
  -4  -4  14    0.63    0.21
  -4   4  14    0.65    0.17
  -4   4  14    0.83    0.21
   4   4 -14    0.63    0.18
   3  -4 -14   28.82    0.86
  -3  -4  14   30.26    0.90
  -3  -4  14   27.22    0.89
   3  -4 -14   28.34    0.84
   3   4 -14   28.64    0.82
  -3   4  14   27.63    0.89
  -3   4  14   29.30    0.88
  -2  -4  14    0.48    0.15
   2  -4 -14    0.30    0.15
  -2  -4  14    0.39    0.13
  -2   4  14    0.37    0.14
   2   4 -14    0.55    0.13
   2   4 -14    0.15    0.12
  -2   4  14    0.18    0.13
   1  -4 -14    8.73    0.40
  -1  -4  14    9.05    0.34
  -1  -4  14    8.68    0.36
   1  -4 -14    9.33    0.40
   1   4 -14    9.15    0.32
  -1   4  14    9.30    0.41
   1   4 -14    8.36    0.34
  -1   4  14    9.74    0.40
   0  -4 -14    1.29    0.20
   0  -4  14    1.20    0.12
   0  -4 -14    1.32    0.20
   0  -4  14    1.13    0.14
   0   4  14    1.56    0.21
   0   4  14    1.18    0.18
   0   4 -14    1.22    0.11
   1  -4  14   39.96    0.91
   1  -4  14   39.28    0.89
  -1  -4 -14   41.08    1.10
  -1  -4 -14   38.31    1.09
   1   4  14   40.56    1.08
  -1   4 -14   38.90    0.88
  -1   4 -14   39.31    0.83
  -1   4 -14   38.84    0.83
   1   4  14   39.41    1.10
  -2  -4 -14    1.68    0.25
   2  -4  14    1.05    0.08
  -2  -4 -14    1.36    0.22
   2  -4  14    1.33    0.08
   2   4  14    1.85    0.23
   2   4  14    1.34    0.22
   3  -4  14    3.06    0.14
  -3  -4 -14    3.46    0.34
   3  -4  14    3.02    0.14
  -3  -4 -14    3.66    0.37
  -3   4 -14    2.97    0.09
   3   4  14    3.47    0.34
  -4  -4 -14   12.95    0.61
  -4  -4 -14   14.14    0.62
   4   4  14   13.67    0.61
  -4   4 -14   12.63    0.36
  -5  -4 -14    8.88    0.54
  -5  -4 -14    9.20    0.56
   5   4  14    8.52    0.52
  -5   4 -14    9.69    0.33
   5   4  14    8.88    0.51
  -6  -4 -14    1.67    0.34
  -6  -4 -14    1.46    0.36
   6   4  14    1.11    0.30
  -6   4 -14    1.38    0.20
   6   4  14    1.22    0.29
  -7  -4 -14    0.02    0.26
  -7  -4 -14   -0.18    0.23
   7   4  14    0.03    0.21
   7   4  14    0.58    0.27
  -8  -5  14    1.34    0.45
   7  -5 -14    3.12    0.38
  -7  -5  14    2.79    0.46
  -7  -5  14    3.05    0.47
   7   5 -14    3.28    0.41
  -7   5  14    2.88    0.42
  -6  -5  14    5.33    0.54
   6  -5 -14    5.84    0.41
  -6  -5  14    5.34    0.61
   6   5 -14    5.66    0.45
  -6   5  14    5.94    0.45
  -5  -5  14   -0.04    0.19
   5  -5 -14   -0.06    0.15
  -5  -5  14   -0.14    0.17
   5   5 -14   -0.05    0.12
  -5   5  14    0.18    0.21
   4  -5 -14    5.55    0.34
   4  -5 -14    6.02    0.36
  -4  -5  14    5.64    0.39
  -4  -5  14    5.67    0.42
  -4   5  14    5.54    0.36
  -4   5  14    4.70    0.37
   4   5 -14    5.33    0.35
  -3  -5  14    0.74    0.19
   3  -5 -14    0.89    0.19
  -3  -5  14    0.64    0.20
   3  -5 -14    0.75    0.17
  -3   5  14    0.70    0.17
   3   5 -14    0.99    0.19
  -3   5  14    0.72    0.20
  -2  -5  14    2.09    0.25
  -2  -5  14    1.96    0.23
   2  -5 -14    2.13    0.25
  -2   5  14    1.57    0.24
   2   5 -14    2.02    0.20
  -2   5  14    1.67    0.22
   1  -5 -14    9.76    0.45
  -1  -5  14   10.05    0.41
   1  -5 -14   10.38    0.45
  -1  -5  14   10.88    0.39
   1   5 -14   10.71    0.39
  -1   5  14   10.35    0.44
   1   5 -14   11.42    0.37
  -1   5  14   10.92    0.47
   0  -5  14   14.76    0.40
   0  -5 -14   13.90    0.54
   0  -5 -14   13.46    0.53
   0  -5  14   13.57    0.44
   0   5  14   13.23    0.54
   0   5 -14   12.41    0.39
   0   5  14   14.11    0.53
   0   5 -14   14.18    0.37
  -1  -5 -14    0.70    0.18
   1  -5  14    0.42    0.07
  -1  -5 -14    0.93    0.21
   1   5  14    0.79    0.20
   1   5  14    0.94    0.18
  -1   5 -14    0.37    0.03
  -2  -5 -14   31.99    1.00
  -2  -5 -14   31.57    0.99
   2   5  14   31.43    0.95
   2   5  14   31.17    0.98
  -3  -5 -14    0.06    0.19
  -3  -5 -14   -0.04    0.15
   3   5  14    0.35    0.16
   3   5  14   -0.01    0.13
  -4  -5 -14   15.59    0.70
  -4  -5 -14   14.79    0.68
   4   5  14   14.42    0.66
  -5  -5 -14    2.71    0.39
  -5  -5 -14    1.90    0.37
   5   5  14    2.04    0.35
   5   5  14    1.85    0.29
  -6  -5 -14    2.03    0.39
  -6  -5 -14    1.43    0.35
   6   5  14    1.90    0.34
   6   5  14    1.97    0.35
  -7  -5 -14    0.41    0.32
  -7  -5 -14    0.68    0.32
   7   5  14    0.46    0.31
   7   5  14    0.56    0.29
  -7  -6  14    2.17    0.45
  -7   6  14    0.94    0.32
   7   6 -14    1.09    0.33
   6  -6 -14    0.88    0.22
  -6  -6  14    1.23    0.37
   6   6 -14    0.53    0.24
  -6   6  14    0.73    0.28
   5  -6 -14    6.47    0.40
  -5  -6  14    7.45    0.54
   5   6 -14    6.59    0.45
  -5   6  14    6.70    0.47
  -4  -6  14    1.01    0.25
   4  -6 -14    0.36    0.17
  -4   6  14    0.44    0.21
   4   6 -14    1.03    0.23
   3  -6 -14    4.18    0.32
  -3  -6  14    4.35    0.41
  -3   6  14    4.14    0.34
   3   6 -14    4.52    0.30
   2  -6 -14    3.91    0.32
  -2  -6  14    3.86    0.34
  -2   6  14    3.84    0.32
  -2   6  14    3.83    0.30
   2   6 -14    4.52    0.27
   1  -6 -14   14.92    0.59
  -1  -6  14   14.86    0.53
   1  -6 -14   15.27    0.59
  -1   6  14   14.32    0.59
  -1   6  14   14.79    0.57
   1   6 -14   15.00    0.46
   0  -6 -14    0.60    0.18
   0  -6 -14    1.07    0.22
   0  -6  14    0.57    0.12
   0   6  14    0.78    0.18
   0   6  14    0.86    0.21
  -1  -6 -14   24.87    0.84
  -1  -6 -14   25.20    0.84
   1  -6  14   23.01    0.58
   1   6  14   25.22    0.85
   1   6  14   24.57    0.80
  -2  -6 -14    1.64    0.28
  -2  -6 -14    2.16    0.31
   2   6  14    2.06    0.28
   2   6  14    1.73    0.29
  -3  -6 -14   10.65    0.57
  -3  -6 -14   10.71    0.58
   3   6  14   11.59    0.55
   3   6  14   11.51    0.58
  -4  -6 -14    2.30    0.37
  -4  -6 -14    2.41    0.37
   4   6  14    1.97    0.34
  -5  -6 -14    4.89    0.53
  -5  -6 -14    5.30    0.53
   5   6  14    5.54    0.54
  -6  -6 -14    1.09    0.35
  -6  -6 -14    0.77    0.34
   6   6  14    0.70    0.32
  -7  -6 -14   -0.05    0.28
  -6  -7  14    8.55    0.65
  -6   7  14    7.40    0.54
   6   7 -14    7.95    0.54
  -5  -7  14    0.28    0.24
  -5   7  14    0.17    0.21
   5   7 -14    0.19    0.20
  -4  -7  14    5.60    0.53
   4  -7 -14    5.85    0.37
   4   7 -14    6.02    0.41
  -4   7  14    5.41    0.41
   3  -7 -14    0.25    0.15
  -3  -7  14    0.40    0.20
   3   7 -14    0.29    0.15
  -3   7  14    0.19    0.20
  -2  -7  14    7.03    0.41
  -2   7  14    7.26    0.44
   2   7 -14    6.73    0.34
   1  -7 -14    0.14    0.16
  -1  -7  14    0.43    0.15
  -1   7  14    0.25    0.17
   0  -7 -14   14.25    0.61
   0  -7  14   14.13    0.49
   0  -7 -14   14.67    0.61
   0   7 -14   14.21    0.42
   0   7  14   14.43    0.59
   0   7  14   14.06    0.63
  -1  -7 -14    1.60    0.29
  -1  -7 -14    1.09    0.25
   1   7  14    1.00    0.22
   1   7  14    1.21    0.26
  -2  -7 -14    3.32    0.39
  -2  -7 -14    2.74    0.37
   2   7  14    3.30    0.39
   2   7  14    3.27    0.38
  -3  -7 -14    1.23    0.31
  -3  -7 -14    1.84    0.33
   3   7  14    1.57    0.30
   3   7  14    1.55    0.30
  -4  -7 -14    1.90    0.36
  -4  -7 -14    1.65    0.34
   4   7  14    1.46    0.33
   4   7  14    1.46    0.29
  -5  -7 -14    1.15    0.36
  -5  -7 -14    1.59    0.37
   5   7  14    0.88    0.32
  -6  -7 -14    0.09    0.29
  -6  -7 -14   -0.21    0.27
   6   8 -14   -0.05    0.20
  -5  -8  14    6.27    0.61
   5   8 -14    5.39    0.43
  -5   8  14    5.85    0.49
  -4  -8  14    0.33    0.26
  -4   8  14   -0.21    0.19
  -3  -8  14    5.42    0.51
   3  -8 -14    5.07    0.38
  -3   8  14    5.39    0.43
  -2  -8  14    0.91    0.24
  -2   8  14    0.77    0.26
   1  -8 -14    2.11    0.30
  -1  -8  14    2.74    0.28
   1   8 -14    2.81    0.23
  -1   8  14    2.78    0.35
   0  -8  14    4.22    0.25
   0  -8 -14    5.21    0.42
   0   8  14    5.16    0.43
  -1  -8 -14    8.29    0.52
   1   8  14    6.72    0.47
  -2  -8 -14    0.29    0.23
   2   8  14    0.11    0.20
  -3  -8 -14    0.92    0.29
   3   8  14    0.94    0.29
  -4  -8 -14    0.50    0.30
  -4  -8 -14    0.54    0.32
   4   8  14    1.00    0.31
  -5  -8 -14    0.84    0.33
  -4  -9  14    2.85    0.45
  -4   9  14    3.50    0.42
   4   9 -14    3.24    0.44
  -3  -9  14   -0.24    0.20
   3   9 -14   -0.14    0.20
  -3   9  14    0.08    0.21
  -2  -9  14    5.72    0.46
  -2   9  14    5.81    0.46
   2   9 -14    6.48    0.41
   1  -9 -14    0.05    0.19
  -1  -9  14   -0.04    0.14
  -1   9  14   -0.10    0.20
   0  -9 -14    5.96    0.48
   0   9  14    5.43    0.44
  -1  -9 -14    0.21    0.21
   1   9  14    0.42    0.24
  -2  -9 -14   -0.25    0.19
   2   9  14    0.20    0.25
   3   9  14    1.46    0.37
   3  10 -14    0.92    0.27
  -2  10  14    0.03    0.23
  -1  10  14    1.14    0.32
   8   0 -15    0.83    0.27
  -8   0  15   -0.11    0.22
  -8   0  15    0.63    0.31
  -7   0  15    0.16    0.21
  -7   0  15    0.43    0.25
   7   0 -15    0.46    0.23
  -6   0  15    0.41    0.23
   6   0 -15    0.52    0.20
  -6   0  15    0.12    0.19
  -5   0  15   -0.05    0.16
   5   0 -15    0.34    0.18
  -5   0  15    0.09    0.15
   4   0 -15    0.31    0.15
  -4   0  15    0.03    0.12
  -4   0  15   -0.14    0.14
   3   0 -15   -0.13    0.09
   3   0 -15    0.13    0.12
  -3   0  15    0.22    0.14
  -3   0  15    0.10    0.12
   2   0 -15    0.05    0.10
  -2   0  15    0.22    0.13
   2   0 -15    0.03    0.11
  -2   0  15   -0.11    0.09
   1   0 -15    0.30    0.11
  -1   0  15    0.58    0.13
   0   0 -15   -0.07    0.07
   0   0  15    0.02    0.08
   0   0 -15    0.00    0.08
   0   0  15   -0.08    0.06
   0   0  15    0.00    0.07
  -1   0 -15    0.10    0.08
  -2   0 -15   -0.12    0.10
  -2   0 -15    0.01    0.09
   2   0  15   -0.01    0.08
  -2   0 -15   -0.12    0.07
   2   0  15   -0.01    0.09
   2   0  15    0.08    0.09
  -3   0 -15    0.00    0.12
   3   0  15    0.24    0.11
  -3   0 -15    0.12    0.10
   4   0  15   -0.04    0.10
  -4   0 -15    0.03    0.13
  -4   0 -15    0.09    0.12
   5   0  15   -0.11    0.12
   5   0  15    0.02    0.12
  -5   0 -15   -0.27    0.10
  -5   0 -15   -0.19    0.16
  -6   0 -15    0.35    0.21
   6   0  15    0.30    0.17
   7   0  15    0.20    0.16
  -7   0 -15   -0.05    0.19
   8   0  15    0.68    0.24
  -8   0 -15    0.34    0.29
  -8  -1  15    1.61    0.38
  -8  -1  15    1.78    0.40
   8  -1 -15    1.16    0.30
  -8   1  15    1.52    0.36
   8   1 -15    1.29    0.33
  -7  -1  15    1.25    0.32
   7  -1 -15    0.90    0.26
  -7  -1  15    0.45    0.24
   7   1 -15    1.24    0.27
  -7   1  15    0.70    0.28
  -7   1  15    0.68    0.27
  -6  -1  15    0.72    0.26
  -6  -1  15    0.98    0.27
   6  -1 -15    0.87    0.23
  -6   1  15    0.93    0.24
   6   1 -15    1.30    0.23
  -6   1  15    0.75    0.25
   5  -1 -15    0.52    0.18
  -5  -1  15    0.35    0.20
  -5  -1  15    0.49    0.22
  -5   1  15    0.86    0.23
  -5   1  15    0.58    0.19
   5   1 -15    0.47    0.18
  -4  -1  15    1.28    0.24
  -4  -1  15    1.52    0.23
   4  -1 -15    1.89    0.22
   4  -1 -15    1.81    0.24
  -4   1  15    2.50    0.28
   4   1 -15    1.63    0.21
  -3  -1  15    6.10    0.35
  -3  -1  15    6.21    0.35
   3  -1 -15    6.49    0.34
   3  -1 -15    5.82    0.30
   3   1 -15    5.95    0.30
  -3   1  15    7.26    0.36
  -3   1  15    5.83    0.35
  -2  -1  15   57.51    1.42
   2  -1 -15   56.84    1.41
  -2  -1  15   55.11    1.41
   2  -1 -15   55.25    1.35
  -2   1  15   57.80    1.41
   2   1 -15   58.46    1.41
  -2   1  15   54.02    1.42
   2   1 -15   57.46    1.35
   1  -1 -15   10.43    0.39
  -1  -1  15    9.39    0.37
  -1  -1  15    9.71    0.37
   1   1 -15   10.30    0.37
  -1   1  15   10.20    0.39
   1   1 -15   10.21    0.37
  -1   1  15    9.47    0.39
   1   1 -15   10.05    0.35
   0  -1 -15    0.37    0.10
   0  -1 -15    0.53    0.13
   0  -1  15    0.58    0.11
   0  -1  15    0.52    0.10
   0  -1  15    0.64    0.10
   0   1 -15    0.36    0.09
   0   1 -15    0.43    0.10
   0   1  15    0.33    0.11
   0   1  15    0.50    0.11
   0   1 -15    0.37    0.10
  -1  -1 -15    0.39    0.12
  -1  -1 -15    0.61    0.13
   1  -1  15    0.23    0.07
   1  -1  15    0.11    0.08
   1  -1  15    0.28    0.08
  -1   1 -15    0.33    0.09
   1   1  15    0.05    0.09
  -1   1 -15    0.29    0.09
   1   1  15    0.11    0.08
   2  -1  15    1.07    0.13
   2  -1  15    1.05    0.14
  -2  -1 -15    1.02    0.16
  -2  -1 -15    0.87    0.17
  -2   1 -15    0.96    0.13
   2   1  15    0.93    0.15
   2   1  15    1.08    0.17
  -3  -1 -15   10.89    0.46
   3  -1  15   11.89    0.43
  -3  -1 -15   10.97    0.44
   3  -1  15   11.55    0.40
  -3   1 -15   11.04    0.41
   3   1  15   12.19    0.46
  -3   1 -15   11.45    0.39
  -4  -1 -15    3.09    0.31
   4  -1  15    3.40    0.23
  -4  -1 -15    3.59    0.27
  -4   1 -15    2.92    0.21
  -4   1 -15    3.24    0.24
   4   1  15    3.22    0.25
   4   1  15    3.23    0.26
  -5  -1 -15    0.69    0.22
   5  -1  15    0.73    0.15
  -5  -1 -15    0.12    0.15
   5   1  15    0.83    0.19
  -5   1 -15    0.47    0.19
   5   1  15    0.54    0.19
   6  -1  15    0.18    0.13
  -6  -1 -15    0.10    0.21
   6   1  15    0.06    0.16
  -6   1 -15    0.10    0.17
   6   1  15    0.33    0.16
   7  -1  15    0.19    0.15
  -7  -1 -15    0.19    0.24
   7   1  15    0.18    0.18
  -7   1 -15    0.53    0.24
  -8  -1 -15    4.38    0.52
  -8   1 -15    4.62    0.47
   8   1  15    3.78    0.42
  -9  -2  15    0.34    0.28
  -8  -2  15    0.42    0.30
   8  -2 -15    0.61    0.27
  -8  -2  15    0.18    0.27
   8   2 -15    0.24    0.25
  -8   2  15    0.64    0.30
  -7  -2  15    0.69    0.29
  -7  -2  15    0.26    0.27
   7  -2 -15    1.04    0.27
   7   2 -15    0.79    0.28
  -7   2  15    1.06    0.28
  -7   2  15    1.19    0.28
   6  -2 -15    1.01    0.24
  -6  -2  15    1.06    0.30
  -6  -2  15    1.24    0.29
   6   2 -15    1.17    0.25
  -6   2  15    1.25    0.29
  -6   2  15    1.26    0.27
   5  -2 -15    1.00    0.21
  -5  -2  15    0.85    0.24
  -5  -2  15    0.40    0.21
  -5   2  15    0.39    0.20
  -5   2  15    0.37    0.17
  -4  -2  15    5.51    0.37
  -4  -2  15    6.05    0.39
   4  -2 -15    6.27    0.37
   4  -2 -15    5.85    0.34
  -4   2  15    6.09    0.38
  -4   2  15    5.75    0.36
   4   2 -15    5.54    0.32
   3  -2 -15    6.25    0.33
  -3  -2  15    6.62    0.37
   3  -2 -15    6.76    0.34
  -3  -2  15    6.84    0.37
  -3   2  15    6.89    0.37
  -3   2  15    6.80    0.37
   3   2 -15    6.89    0.34
  -2  -2  15   11.63    0.45
   2  -2 -15   11.48    0.45
  -2  -2  15   11.52    0.45
   2  -2 -15   11.58    0.44
   2   2 -15   11.06    0.41
  -2   2  15   11.75    0.45
  -2   2  15   11.62    0.47
   1  -2 -15    7.73    0.35
  -1  -2  15    6.95    0.31
  -1  -2  15    7.60    0.31
   1   2 -15    7.65    0.30
   1   2 -15    7.03    0.28
  -1   2  15    6.95    0.33
  -1   2  15    7.30    0.35
   1   2 -15    6.87    0.30
   0  -2 -15   27.85    0.79
   0  -2 -15   27.44    0.78
   0  -2  15   27.09    0.72
   0  -2  15   28.52    0.70
   0  -2  15   27.62    0.72
   0   2  15   26.70    0.77
   0   2 -15   27.78    0.69
   0   2 -15   27.59    0.72
   0   2 -15   28.07    0.72
   0   2  15   27.31    0.79
   1  -2  15    1.61    0.13
   1  -2  15    1.78    0.13
  -1  -2 -15    1.55    0.20
  -1  -2 -15    1.66    0.18
   1  -2  15    1.72    0.13
  -1   2 -15    1.53    0.14
   1   2  15    1.46    0.19
   1   2  15    1.54    0.18
  -1   2 -15    1.66    0.13
  -2  -2 -15    5.82    0.31
   2  -2  15    5.41    0.22
   2  -2  15    5.53    0.23
  -2  -2 -15    5.42    0.32
   2  -2  15    5.60    0.23
  -2   2 -15    5.31    0.22
   2   2  15    5.14    0.30
  -2   2 -15    5.27    0.21
   2   2  15    5.56    0.29
  -2   2 -15    5.04    0.23
   3  -2  15    0.24    0.09
  -3  -2 -15    0.31    0.16
   3  -2  15    0.10    0.08
  -3  -2 -15    0.21    0.13
  -3   2 -15    0.03    0.09
   3   2  15    0.37    0.15
  -4  -2 -15    0.20    0.15
  -4  -2 -15    0.17    0.18
   4   2  15    0.24    0.15
   4   2  15    0.07    0.14
  -4   2 -15   -0.03    0.11
  -5  -2 -15    0.42    0.22
  -5  -2 -15    0.35    0.18
   5   2  15    0.51    0.19
  -5   2 -15    0.62    0.16
   5   2  15    0.63    0.21
  -6  -2 -15    2.26    0.33
  -6  -2 -15    2.16    0.35
  -6   2 -15    1.99    0.26
   6   2  15    2.04    0.30
   6   2  15    2.35    0.33
  -7  -2 -15    3.02    0.42
   7   2  15    2.20    0.34
  -7   2 -15    2.33    0.31
  -8   2 -15    0.16    0.22
   8   2  15   -0.06    0.20
  -8  -3  15    0.21    0.30
   8  -3 -15    0.42    0.24
  -8  -3  15    0.48    0.31
   8   3 -15    0.27    0.27
  -8   3  15    0.41    0.32
   7  -3 -15    1.67    0.30
  -7  -3  15    0.70    0.29
  -7  -3  15    1.67    0.38
  -7   3  15    1.21    0.32
   7   3 -15    1.17    0.28
  -6  -3  15    0.48    0.25
   6  -3 -15    0.06    0.18
  -6  -3  15    0.63    0.25
  -6   3  15    0.63    0.24
  -6   3  15    0.30    0.19
   6   3 -15    0.29    0.16
   5  -3 -15    0.46    0.18
  -5  -3  15    0.29    0.20
  -5  -3  15    0.27    0.19
   5   3 -15    0.22    0.17
  -5   3  15   -0.01    0.16
  -5   3  15    0.08    0.15
  -4  -3  15    0.06    0.16
   4  -3 -15    0.35    0.17
   4  -3 -15    0.24    0.15
  -4  -3  15   -0.01    0.15
   4   3 -15    0.00    0.14
  -4   3  15    0.27    0.17
  -4   3  15    0.12    0.14
  -3  -3  15    1.12    0.20
   3  -3 -15    1.29    0.21
   3  -3 -15    1.27    0.19
  -3  -3  15    0.86    0.19
   3   3 -15    0.99    0.18
  -3   3  15    0.86    0.19
  -3   3  15    0.92    0.18
  -2  -3  15   -0.02    0.11
   2  -3 -15    0.08    0.13
  -2  -3  15   -0.10    0.10
   2  -3 -15    0.09    0.09
   2   3 -15   -0.14    0.08
  -2   3  15    0.00    0.12
  -2   3  15   -0.04    0.10
   2   3 -15   -0.12    0.10
   1  -3 -15    1.90    0.21
  -1  -3  15    1.91    0.19
  -1  -3  15    1.63    0.18
   1  -3 -15    1.67    0.22
   1   3 -15    2.24    0.20
  -1   3  15    1.96    0.21
  -1   3  15    2.50    0.25
   1   3 -15    1.77    0.16
   0  -3 -15    0.16    0.13
   0  -3 -15   -0.01    0.09
   0  -3  15    0.20    0.08
   0  -3  15    0.21    0.08
   0   3 -15    0.14    0.07
   0   3  15    0.14    0.10
   0   3  15    0.24    0.11
   0   3 -15    0.05    0.08
   0   3 -15    0.17    0.07
   1  -3  15   12.27    0.37
   1  -3  15   12.44    0.36
  -1  -3 -15   11.92    0.48
   1  -3  15   12.74    0.35
  -1  -3 -15   12.61    0.48
  -1   3 -15   12.98    0.34
   1   3  15   12.47    0.49
   1   3  15   12.05    0.46
  -1   3 -15   12.20    0.36
   2  -3  15    1.68    0.12
  -2  -3 -15    1.98    0.25
   2  -3  15    1.75    0.10
   2  -3  15    1.60    0.12
  -2  -3 -15    1.78    0.23
  -2   3 -15    1.82    0.10
  -2   3 -15    1.65    0.10
  -2   3 -15    1.71    0.12
   2   3  15    1.87    0.24
   2   3  15    1.94    0.22
  -3  -3 -15   14.49    0.57
   3  -3  15   14.00    0.41
   3  -3  15   13.93    0.42
  -3  -3 -15   13.65    0.58
  -3   3 -15   14.03    0.37
   3   3  15   12.88    0.55
  -3   3 -15   14.01    0.41
  -4  -3 -15    9.56    0.50
  -4  -3 -15   10.35    0.51
   4   3  15    9.80    0.49
  -4   3 -15    9.43    0.35
  -5  -3 -15    0.18    0.17
  -5  -3 -15    0.12    0.20
  -5   3 -15    0.23    0.13
   5   3  15    0.15    0.19
   5   3  15   -0.03    0.15
  -6  -3 -15    0.78    0.27
  -6  -3 -15    0.23    0.25
   6   3  15    0.59    0.22
   6   3  15    0.45    0.22
  -6   3 -15    0.56    0.18
  -7  -3 -15    0.62    0.30
  -7   3 -15    0.62    0.21
   7   3  15    1.01    0.27
   7   3  15    0.78    0.27
  -8   3 -15    0.98    0.25
   8   3  15    0.75    0.30
  -8  -4  15    0.88    0.35
  -8  -4  15    0.88    0.35
   8  -4 -15    1.02    0.29
  -8   4  15    1.30    0.35
   8   4 -15    1.72    0.37
  -7  -4  15    0.85    0.32
   7  -4 -15    0.65    0.24
  -7  -4  15    1.36    0.37
   7   4 -15    0.32    0.19
  -7   4  15    0.53    0.26
  -6  -4  15    0.58    0.26
   6  -4 -15    0.63    0.21
  -6  -4  15    0.25    0.24
   6   4 -15    0.26    0.21
  -6   4  15    0.64    0.24
   5  -4 -15    1.18    0.23
  -5  -4  15    0.83    0.26
   5  -4 -15    1.17    0.22
  -5  -4  15    0.92    0.26
  -5   4  15    0.87    0.22
  -5   4  15    1.45    0.28
   5   4 -15    1.08    0.24
  -4  -4  15   -0.16    0.16
   4  -4 -15    0.00    0.14
   4  -4 -15   -0.13    0.14
  -4  -4  15   -0.10    0.16
   4   4 -15    0.10    0.14
  -4   4  15    0.26    0.16
  -4   4  15   -0.16    0.14
  -3  -4  15    0.39    0.16
   3  -4 -15   -0.04    0.13
   3  -4 -15    0.33    0.15
  -3  -4  15   -0.04    0.12
   3   4 -15    0.27    0.13
  -3   4  15    0.41    0.17
  -3   4  15   -0.17    0.09
   2  -4 -15    0.21    0.15
  -2  -4  15    0.04    0.11
  -2  -4  15    0.15    0.12
  -2   4  15    0.27    0.13
  -2   4  15    0.24    0.14
   2   4 -15    0.07    0.10
   2   4 -15   -0.07    0.10
   1  -4 -15    1.65    0.22
  -1  -4  15    1.59    0.18
  -1  -4  15    1.78    0.18
   1  -4 -15    1.22    0.19
  -1   4  15    1.74    0.23
   1   4 -15    1.69    0.16
  -1   4  15    1.56    0.20
   1   4 -15    1.70    0.17
   0  -4  15    5.44    0.25
   0  -4 -15    6.24    0.34
   0  -4  15    5.88    0.23
   0  -4 -15    6.12    0.34
   0   4  15    5.66    0.34
   0   4 -15    5.72    0.21
   0   4  15    5.64    0.32
   1  -4  15   29.66    0.70
  -1  -4 -15   29.31    0.89
   1  -4  15   29.34    0.63
   1  -4  15   29.87    0.71
  -1  -4 -15   28.53    0.88
   1   4  15   29.91    0.87
   1   4  15   28.44    0.89
  -1   4 -15   29.17    0.64
  -1   4 -15   29.26    0.69
   2  -4  15    8.68    0.26
  -2  -4 -15    8.97    0.46
   2  -4  15    9.06    0.26
  -2  -4 -15    8.80    0.44
   2   4  15    9.33    0.46
   2   4  15    9.15    0.42
  -3  -4 -15    6.36    0.41
  -3  -4 -15    5.96    0.41
   3  -4  15    5.69    0.20
  -3   4 -15    5.56    0.16
   3   4  15    6.29    0.40
   4  -4  15    0.14    0.07
  -4  -4 -15    0.30    0.20
  -4  -4 -15    0.68    0.24
  -4   4 -15    0.30    0.08
   4   4  15    0.30    0.20
  -5  -4 -15    0.16    0.22
  -5  -4 -15    0.06    0.20
  -5   4 -15    0.23    0.10
   5   4  15    0.13    0.18
   5   4  15    0.24    0.21
  -6  -4 -15    0.01    0.22
  -6  -4 -15    0.20    0.24
   6   4  15   -0.13    0.13
   6   4  15    0.01    0.21
  -6   4 -15    0.16    0.12
  -7  -4 -15    2.06    0.38
  -7  -4 -15    2.20    0.43
   7   4  15    1.91    0.40
   7   4  15    1.44    0.33
  -8  -5  15    0.39    0.34
  -7  -5  15    2.48    0.44
  -7  -5  15    2.09    0.41
   7  -5 -15    2.88    0.36
  -7   5  15    2.51    0.39
   7   5 -15    2.31    0.39
  -6  -5  15    0.64    0.28
  -6  -5  15    1.11    0.32
   6  -5 -15    0.91    0.25
   6   5 -15    1.11    0.27
  -6   5  15    0.79    0.28
  -5  -5  15   -0.16    0.19
   5  -5 -15    0.13    0.16
  -5  -5  15   -0.01    0.18
  -5   5  15   -0.07    0.20
   5   5 -15    0.18    0.18
   4  -5 -15    2.16    0.27
  -4  -5  15    2.22    0.32
[truncated: 311,836 more chars]
