# Supplementary material for: Crystal structure of (2-formyl­phenolato-κ2 O,O′)oxido(2-{[(2-oxidoeth­yl)imino]­meth­yl}phenolato-κ3 O,N,O′)vanadium(V)
Source: Acta Crystallogr E Crystallogr Commun. 2015 Apr 9;71(Pt 5):m104–5. doi: 10.1107/S2056989015006477 (PMC4420105; doi:10.1107/S2056989015006477)
Supplement: Supplementary file 2 [file e-71-0m104-Isup2.hkl]

#
# h,k,l, Fc-squared, Fo-squared, sigma(Fo-squared), status flag
#
data_I
_shelx_title ' VOL in P2(1)/c'
_shelx_refln_list_code          4
_shelx_F_calc_maximum      201.42
_exptl_crystal_F_000       720.00
_reflns_d_resolution_high  0.7829

loop_
 _space_group_symop_operation_xyz
 'x, y, z'
 '-x, y+1/2, -z+1/2'
 '-x, -y, -z'
 'x, -y-1/2, z-1/2'

_cell_length_a     6.6915
_cell_length_b     7.6542
_cell_length_c    29.1847
_cell_angle_alpha  90.000
_cell_angle_beta   95.126
_cell_angle_gamma  90.000

_shelx_F_squared_multiplier     1.000

loop_
 _refln_index_h
 _refln_index_k
 _refln_index_l
 _refln_F_squared_calc
 _refln_F_squared_meas
 _refln_F_squared_sigma
 _refln_observed_status
   1   0   0        216.24        239.23         2.98 o
   2   0   0       3867.00       3875.38        34.12 o
   3   0   0         16.59         12.89         2.47 o
   4   0   0       2743.32       2698.90        45.37 o
   5   0   0         52.91         66.64         6.39 o
   6   0   0        219.61        214.36         8.52 o
   7   0   0         20.05         32.14         5.49 o
   8   0   0         19.83         29.04         7.24 o
   1   1   0      23375.56      24014.67       172.84 o
   2   1   0       1905.54       1918.76        12.63 o
   3   1   0       1909.93       1756.62        14.96 o
   4   1   0          5.64         18.35         1.90 o
   5   1   0       1256.60       1236.22        14.83 o
   6   1   0        193.16        189.60         6.80 o
   7   1   0        236.11        244.93         7.86 o
   8   1   0        316.90        310.31        10.24 o
   0   2   0      40569.51      39905.58       313.29 o
   1   2   0       1395.57       1448.46         9.02 o
   2   2   0       1311.77       1181.90         8.60 o
   3   2   0         48.66         45.59         1.71 o
   4   2   0       3203.46       3089.45        25.55 o
   5   2   0       1700.77       1660.11        17.05 o
   6   2   0        772.92        772.50        11.65 o
   7   2   0         85.94        102.25         6.10 o
   8   2   0         65.16         67.99         5.86 o
   1   3   0       5420.57       5365.13        34.27 o
   2   3   0       1613.94       1663.99        12.30 o
   3   3   0        647.14        567.33         6.16 o
   4   3   0        560.49        546.86         6.66 o
   5   3   0        302.65        303.63         6.32 o
   6   3   0         12.33          8.82         3.22 o
   7   3   0        819.66        828.55        15.73 o
   8   3   0         88.39         92.10         7.94 o
   0   4   0       2122.92       2074.95        19.32 o
   1   4   0       1498.23       1547.21        11.14 o
   2   4   0        590.88        518.39         5.17 o
   3   4   0         75.48         77.14         2.12 o
   4   4   0       1514.33       1490.23        14.96 o
   5   4   0         23.06         28.07         3.21 o
   6   4   0        182.21        201.34         6.79 o
   7   4   0        185.14        198.96        10.24 o
   1   5   0       1292.55       1302.12        11.32 o
   2   5   0        160.12        181.81         2.93 o
   3   5   0       1862.35       1859.39        17.06 o
   4   5   0        101.37         95.55         4.30 o
   5   5   0        101.05        129.36         6.86 o
   6   5   0        297.43        300.66         9.65 o
   7   5   0        250.14        267.06        10.59 o
   0   6   0         21.91         29.40         3.06 o
   1   6   0        453.94        440.36         4.93 o
   2   6   0       1165.01       1097.96        12.70 o
   3   6   0          0.15          4.43         2.30 o
   4   6   0        270.48        260.23         6.93 o
   5   6   0         95.39        110.47         6.85 o
   6   6   0         69.64         86.53         6.05 o
   1   7   0        381.42        367.37         7.84 o
   2   7   0        128.26        127.62         5.17 o
   3   7   0        520.11        515.61         9.64 o
   4   7   0         68.25         69.73         4.56 o
   5   7   0        103.17        130.92         8.43 o
   0   8   0         86.40         96.15         7.34 o
   1   8   0          1.53          4.19         5.15 o
   2   8   0        203.17        211.91         8.55 o
   3   8   0         94.48         99.32         5.54 o
   4   8   0         83.81         91.66         8.28 o
   1   9   0         41.37         44.12         4.18 o
   2   9   0          6.07          2.27         5.45 o
   3   9   0        130.10        148.28        15.49 o
  -8   1   1         11.80         13.32         4.41 o
  -7   1   1         18.67         27.90         4.11 o
  -6   1   1          0.36          5.49         2.56 o
  -5   1   1        100.17         99.18         4.35 o
  -4   1   1        196.37        227.76         4.40 o
  -3   1   1       1390.42       1454.08        12.80 o
  -2   1   1        131.65        121.07         1.69 o
  -1   1   1       3719.68       3909.12        22.00 o
   0   1   1       3777.21       3937.98        24.08 o
   1   1   1         28.79         25.08         1.18 o
   2   1   1          6.89          6.00         0.75 o
   3   1   1         28.76         46.33         4.11 o
   4   1   1         27.73         31.94         2.17 o
   5   1   1         11.41         19.39         2.51 o
   6   1   1         18.59         30.55         3.14 o
   7   1   1          3.10          5.63         3.39 o
   8   1   1          0.02          0.35         3.94 o
  -8   2   1        108.19        114.25         6.94 o
  -7   2   1          2.79          0.68         3.39 o
  -6   2   1         64.45         64.08         4.18 o
  -5   2   1         12.61         26.27         3.10 o
  -4   2   1         11.32         19.71         1.82 o
  -3   2   1          0.03          0.51         0.86 o
  -2   2   1        379.90        421.70         3.89 o
  -1   2   1       7204.94       7620.20        42.44 o
   0   2   1        570.91        555.03         3.71 o
   1   2   1      12181.99      12539.10        69.70 o
   2   2   1         27.58         31.79         1.55 o
   3   2   1        103.21        129.73         2.38 o
   4   2   1        388.06        416.35         7.43 o
   5   2   1        284.95        272.30         5.05 o
   6   2   1         55.15         66.65         4.14 o
   7   2   1          9.38         20.06         3.86 o
   8   2   1         32.21         31.77         4.71 o
  -8   3   1          1.76          6.49         5.71 o
  -7   3   1        157.09        176.36         8.26 o
  -6   3   1        186.80        199.78         7.78 o
  -5   3   1          0.14         12.86         2.46 o
  -4   3   1         65.53         95.22         2.97 o
  -3   3   1         29.52         35.73         1.76 o
  -2   3   1        166.49        221.55         2.76 o
  -1   3   1       3542.32       3728.34        23.24 o
   0   3   1        167.51        188.53         1.98 o
   1   3   1        428.80        456.68         3.33 o
   2   3   1       6860.82       7388.78        49.19 o
   3   3   1          2.78          0.78         0.62 o
   4   3   1         14.41         13.58         1.60 o
   5   3   1        546.48        535.61         8.55 o
   6   3   1         80.70        102.91         5.56 o
   7   3   1        480.20        496.44        11.17 o
   8   3   1          1.56          1.11         4.71 o
  -7   4   1         27.76         43.48         5.77 o
  -6   4   1         84.83         94.52         5.71 o
  -5   4   1         39.15         48.83         4.65 o
  -4   4   1         43.50         49.57         3.10 o
  -3   4   1         28.39         26.89         2.02 o
  -2   4   1        154.38        148.66         3.00 o
  -1   4   1        777.19        845.84         7.17 o
   0   4   1          6.55         11.06         0.85 o
   1   4   1       5840.03       5951.50        38.13 o
   2   4   1         69.09         81.85         3.70 o
   3   4   1         96.37         96.44         2.82 o
   4   4   1          2.52         21.65         3.06 o
   5   4   1        340.74        332.31         7.42 o
   6   4   1         52.40         61.02         5.08 o
   7   4   1         23.53         37.86         7.41 o
  -7   5   1          7.51         13.57         5.14 o
  -6   5   1        168.36        189.31        12.71 o
  -5   5   1        569.45        533.10        10.07 o
  -4   5   1          0.19         13.53         2.60 o
  -3   5   1         17.64         20.13         1.68 o
  -2   5   1         54.48         57.61         1.69 o
  -1   5   1        142.33        161.64         2.69 o
   0   5   1         10.98         15.11         1.12 o
   1   5   1          1.71          5.33         1.07 o
   2   5   1        554.64        574.76         5.38 o
   3   5   1         73.61         77.12         2.33 o
   4   5   1          5.33          4.91         2.13 o
   5   5   1          0.09          4.08         3.29 o
   6   5   1         49.58         41.23         5.04 o
   7   5   1         65.30         76.61         6.67 o
  -6   6   1          3.78         11.65         4.23 o
  -5   6   1         97.39         95.10         6.07 o
  -4   6   1         73.98         80.15         5.23 o
  -3   6   1        271.68        288.93         6.38 o
  -2   6   1         71.46         63.59         2.51 o
  -1   6   1        451.41        422.58         5.29 o
   0   6   1        502.94        475.75         5.20 o
   1   6   1        166.96        165.08         2.65 o
   2   6   1         25.01         28.25         2.00 o
   3   6   1          0.88          8.88         2.47 o
   4   6   1         86.11         90.68         4.71 o
   5   6   1         12.42         12.74         3.17 o
   6   6   1        165.82        140.54         9.30 o
  -5   7   1         40.26         36.15         4.29 o
  -4   7   1          0.84         -2.97         2.53 o
  -3   7   1          5.05          9.74         3.23 o
  -2   7   1        188.31        184.08         5.32 o
  -1   7   1        268.08        257.96         6.64 o
   0   7   1        754.73        703.45        11.66 o
   1   7   1          0.05          6.12         2.41 o
   2   7   1         12.44          9.68         2.57 o
   3   7   1        100.37        109.43         7.40 o
   4   7   1          1.75          1.70         2.45 o
   5   7   1         61.43         65.11         6.54 o
  -4   8   1          8.24          8.32         4.84 o
  -3   8   1         55.34         53.70         5.15 o
  -2   8   1          6.54         15.15         3.95 o
  -1   8   1         30.67         40.18         3.79 o
   0   8   1         59.98         48.03         4.02 o
   1   8   1         83.03         75.73         4.73 o
   2   8   1        179.49        163.44         7.20 o
   3   8   1          0.14          4.80         5.11 o
   4   8   1          0.22         -2.00         4.60 o
  -3   9   1         10.72         15.85        13.45 o
  -2   9   1         48.28         52.10         6.42 o
  -1   9   1         17.23         22.32         3.60 o
   0   9   1          7.24          3.90         2.99 o
   1   9   1          0.89          1.21         2.64 o
   2   9   1         14.35         13.24         6.03 o
   3   9   1          0.91          5.71        10.39 o
  -8   0   2        362.42        372.71        15.95 o
  -7   0   2          1.95          3.92         4.20 o
  -6   0   2        144.99        145.75         9.47 o
  -5   0   2        488.34        465.90        16.73 o
  -4   0   2        107.45         88.22         4.91 o
  -3   0   2         99.27         67.87         3.45 o
  -2   0   2        413.55        502.77        12.23 o
  -1   0   2      26214.55      27177.88       307.80 o
   1   0   2       2875.71       3301.83        28.56 o
   2   0   2       1088.86       1193.52        11.80 o
   3   0   2       1233.20       1045.48        14.05 o
   4   0   2         30.67         19.51         3.04 o
   5   0   2       1141.83       1086.71        24.45 o
   6   0   2          2.60          6.79         3.67 o
   7   0   2        574.81        545.64        14.39 o
   8   0   2        187.33        213.78        15.49 o
  -8   1   2         73.53         89.20         6.96 o
  -7   1   2         86.41         94.11         5.37 o
  -6   1   2        148.40        151.40         5.78 o
  -5   1   2       1236.71       1184.31        14.44 o
  -4   1   2       4240.54       4210.95        33.77 o
  -3   1   2        176.10        194.02         3.35 o
  -2   1   2       1099.20       1031.13         8.08 o
  -1   1   2        175.00        168.87         1.93 o
   0   1   2      19078.67      19666.36       120.99 o
   1   1   2      10432.35      11060.90        69.40 o
   2   1   2       3499.53       3426.53        21.49 o
   3   1   2        397.27        458.06         5.33 o
   4   1   2       1873.08       1793.72        17.21 o
   5   1   2         17.98         23.46         2.60 o
   6   1   2       1623.67       1542.62        18.40 o
   7   1   2        374.58        358.04         9.00 o
   8   1   2          2.28         -3.99         4.20 o
  -8   2   2        110.77        132.47         7.56 o
  -7   2   2         79.99         89.18         5.87 o
  -6   2   2        514.63        477.14         8.94 o
  -5   2   2        447.33        461.68         7.97 o
  -4   2   2        454.39        414.58         5.74 o
  -3   2   2       1963.06       1875.77        15.02 o
  -2   2   2         23.19         42.11         1.26 o
  -1   2   2       3395.18       3470.15        19.88 o
   0   2   2       5445.72       5796.34        33.53 o
   1   2   2        212.03        169.41         1.57 o
   2   2   2          9.56         14.17         1.21 o
   3   2   2       1713.21       1559.39        12.63 o
   4   2   2        885.37        822.28         8.77 o
   5   2   2       1743.33       1693.39        16.12 o
   6   2   2        103.13        106.02         5.52 o
   7   2   2        421.53        434.02        10.12 o
   8   2   2        208.13        216.36         8.54 o
  -8   3   2        183.25        194.44         9.12 o
  -7   3   2         50.19         53.29         5.13 o
  -6   3   2        231.74        252.60         8.57 o
  -5   3   2       1418.33       1336.47        15.92 o
  -4   3   2       2836.80       2831.60        23.81 o
  -3   3   2        144.08        125.49         2.72 o
  -2   3   2       1114.24       1064.21         8.60 o
  -1   3   2       2781.35       2888.80        17.58 o
   0   3   2       2714.88       2670.15        15.09 o
   1   3   2       2827.01       3008.65        18.86 o
   2   3   2        244.45        174.22         1.93 o
   3   3   2        622.97        587.10         6.84 o
   4   3   2        676.14        643.77         7.30 o
   5   3   2        951.13        913.34        11.89 o
   6   3   2       1069.91       1030.17        22.02 o
   7   3   2        670.05        679.06        12.93 o
   8   3   2        112.39         95.00         7.79 o
  -7   4   2        386.67        387.81        13.59 o
  -6   4   2          0.92          1.81         3.57 o
  -5   4   2       1071.08       1066.54        15.20 o
  -4   4   2        223.68        219.85         4.12 o
  -3   4   2       1462.85       1482.65        14.39 o
  -2   4   2       1334.04       1357.48        11.49 o
  -1   4   2       3017.25       2923.37        20.64 o
   0   4   2          2.99          3.97         0.77 o
   1   4   2         52.30         37.20         2.66 o
   2   4   2       2464.32       2525.49        18.98 o
   3   4   2        484.64        457.82         6.27 o
   4   4   2         95.99         97.09         4.35 o
   5   4   2         21.76         37.67         3.45 o
   6   4   2        301.79        265.30         8.96 o
   7   4   2        696.83        679.38        15.28 o
  -7   5   2         51.80         63.98         7.41 o
  -6   5   2        163.14        188.00         8.71 o
  -5   5   2        346.21        339.45        11.66 o
  -4   5   2       1336.22       1326.85        17.05 o
  -3   5   2         21.07         17.45         1.60 o
  -2   5   2       2080.44       2037.10        17.26 o
  -1   5   2         90.42        109.82         2.20 o
   0   5   2       1557.22       1436.34        10.70 o
   1   5   2         23.01         18.10         1.87 o
   2   5   2        767.06        729.39         7.27 o
   3   5   2         81.67         66.94         2.06 o
   4   5   2        812.54        763.78        10.22 o
   5   5   2        338.79        308.99         8.63 o
   6   5   2        178.99        191.27        11.47 o
   7   5   2        348.40        375.53        13.68 o
  -6   6   2         42.49         55.44         6.53 o
  -5   6   2        192.54        197.52         7.93 o
  -4   6   2          3.96         10.07         3.44 o
  -3   6   2       1103.35       1040.95        13.93 o
  -2   6   2         33.75         41.20         2.31 o
  -1   6   2        528.18        515.71         7.90 o
   0   6   2         48.07         52.67         2.17 o
   1   6   2        906.62        846.82         7.77 o
   2   6   2         39.27         41.62         1.98 o
   3   6   2        862.98        820.79        14.14 o
   4   6   2         23.39         23.25         3.63 o
   5   6   2         65.78         88.90         5.20 o
   6   6   2         77.16         88.94         8.69 o
  -5   7   2         16.71         26.15         4.33 o
  -4   7   2         80.88         90.59         5.43 o
  -3   7   2        133.01        135.31         7.62 o
  -2   7   2        499.92        489.37         7.65 o
  -1   7   2        101.87        106.68         5.00 o
   0   7   2        805.73        763.46        12.32 o
   1   7   2         53.40         55.10         3.05 o
   2   7   2        323.74        307.47         7.54 o
   3   7   2         80.17         81.92         4.65 o
   4   7   2         43.88         52.82         5.75 o
   5   7   2         12.67         11.88         4.91 o
  -4   8   2        103.21         99.03         8.39 o
  -3   8   2        192.90        214.05         7.44 o
  -2   8   2         30.89         43.89         4.96 o
  -1   8   2        172.23        164.31         6.02 o
   0   8   2         38.67         43.17         3.81 o
   1   8   2        346.23        333.05         7.82 o
   2   8   2          5.65          2.85         3.05 o
   3   8   2        144.13        170.11        12.14 o
   4   8   2         43.77         46.25         6.77 o
  -3   9   2         54.22         60.32        11.21 o
  -2   9   2         71.35         81.02         6.41 o
  -1   9   2         35.11         31.74         3.93 o
   0   9   2         70.90         93.59         5.53 o
   1   9   2         13.28         10.39         3.24 o
   2   9   2         72.99         79.07         8.93 o
   3   9   2          3.21         10.01         7.34 o
  -8   1   3          0.76          2.82         3.53 o
  -7   1   3        199.05        197.18         7.18 o
  -6   1   3         19.27         29.31         3.40 o
  -5   1   3        100.00        128.95         4.52 o
  -4   1   3       1298.95       1335.69        14.94 o
  -3   1   3        449.46        476.56         5.69 o
  -2   1   3       2572.01       2703.48        16.71 o
  -1   1   3        502.18        496.93         3.85 o
   0   1   3        317.63        325.09         2.24 o
   1   1   3          0.39          1.09         0.40 o
   2   1   3       1703.78       1736.88        11.50 o
   3   1   3        925.30       1006.55         9.42 o
   4   1   3         69.78         93.94         3.51 o
   5   1   3          9.42         14.46         2.23 o
   6   1   3          3.97         16.68         2.84 o
   7   1   3        184.10        180.05         7.47 o
   8   1   3         12.54         12.62         4.44 o
  -8   2   3         13.94         16.48         4.47 o
  -7   2   3         17.73         20.77         3.99 o
  -6   2   3         51.82         74.14         4.45 o
  -5   2   3         43.02         58.34         3.61 o
  -4   2   3         66.05         93.66         3.11 o
  -3   2   3         17.98         36.75         1.89 o
  -2   2   3        935.59       1048.93         7.70 o
  -1   2   3       1071.74       1059.19         6.77 o
   0   2   3       3169.65       3379.16        19.93 o
   1   2   3        858.07        865.39         6.61 o
   2   2   3        313.05        296.55         2.99 o
   3   2   3         36.45         42.49         1.74 o
   4   2   3        448.63        453.97         6.37 o
   5   2   3          4.02         13.77         2.18 o
   6   2   3          0.79         10.85         3.12 o
   7   2   3         33.65         61.77         5.03 o
   8   2   3         17.23         22.77         4.44 o
  -8   3   3         14.52         15.76         4.26 o
  -7   3   3         69.26         75.45         5.64 o
  -6   3   3         24.66         36.92         4.12 o
  -5   3   3        825.17        826.42        11.47 o
  -4   3   3        483.16        483.13         6.40 o
  -3   3   3        127.75        139.08         2.92 o
  -2   3   3       1567.09       1723.91        13.00 o
  -1   3   3        216.39        263.31         2.62 o
   0   3   3        343.61        344.90         3.41 o
   1   3   3       3351.42       3508.76        35.05 o
   2   3   3        414.09        366.58         3.62 o
   3   3   3        825.70        794.49         8.04 o
   4   3   3        337.90        356.17         5.41 o
   5   3   3         89.56        107.55         4.13 o
   6   3   3         73.65         79.88         4.82 o
   7   3   3         77.48         94.91         5.88 o
   8   3   3          0.48          7.00         4.87 o
  -7   4   3          7.97         17.14         4.95 o
  -6   4   3         45.38         52.36         4.54 o
  -5   4   3         35.43         46.64         5.56 o
  -4   4   3        706.76        733.58         8.46 o
  -3   4   3          6.42         10.38         1.53 o
  -2   4   3          0.13          5.51         0.99 o
  -1   4   3       1315.77       1365.81        10.60 o
   0   4   3        370.98        384.61         3.72 o
   1   4   3       2077.38       2195.19        15.73 o
   2   4   3         31.70         37.26         1.14 o
   3   4   3        174.00        183.00         3.47 o
   4   4   3         55.47         56.75         2.68 o
   5   4   3         45.03         49.94         3.57 o
   6   4   3          0.51         15.77         4.02 o
   7   4   3         93.94        131.06         8.87 o
  -7   5   3         95.63        133.05         8.57 o
  -6   5   3         88.26         78.25         6.36 o
  -5   5   3        195.24        197.16         6.27 o
  -4   5   3        197.75        181.48         5.32 o
  -3   5   3        146.80        163.09         3.46 o
  -2   5   3        199.16        204.59         3.27 o
  -1   5   3          0.09         12.06         1.29 o
   0   5   3          8.92          9.26         1.07 o
   1   5   3        136.40        150.61         2.42 o
   2   5   3        460.14        444.70         4.84 o
   3   5   3          8.89         16.41         2.14 o
   4   5   3          9.31         19.41         2.86 o
   5   5   3         21.79         20.55         3.40 o
   6   5   3         20.33         30.48         4.36 o
   7   5   3         87.90         99.53         6.79 o
  -6   6   3        120.88        132.73         8.07 o
  -5   6   3        105.96        104.06         8.59 o
  -4   6   3          2.23         14.19         2.65 o
  -3   6   3         10.49         13.90         2.53 o
  -2   6   3         86.63         91.54         3.08 o
  -1   6   3        132.42        127.52         2.76 o
   0   6   3        318.71        330.77         4.68 o
   1   6   3          3.11          8.34         1.16 o
   2   6   3         47.90         47.90         2.77 o
   3   6   3        353.35        325.68         7.98 o
   4   6   3          0.52          1.76         2.21 o
   5   6   3        149.03        145.37         9.51 o
   6   6   3        109.12        142.70         9.20 o
  -5   7   3         26.49         16.88         5.08 o
  -4   7   3          2.60          7.25         3.05 o
  -3   7   3        318.52        301.37         8.11 o
  -2   7   3         45.38         51.05         3.84 o
  -1   7   3         42.02         51.55         4.88 o
   0   7   3         14.58         25.91         3.07 o
   1   7   3         50.20         45.63         2.86 o
   2   7   3        110.17         96.25         4.04 o
   3   7   3          6.75          7.93         3.72 o
   4   7   3         31.64         28.65         4.68 o
   5   7   3          0.85         -0.48         4.22 o
  -4   8   3          0.53          2.04         4.47 o
  -3   8   3         15.58         23.91         7.12 o
  -2   8   3        156.86        169.09         7.82 o
  -1   8   3         43.92         49.44         4.12 o
   0   8   3        146.17        137.76         5.78 o
   1   8   3        102.82        105.79         7.30 o
   2   8   3          0.03         -4.28         4.61 o
   3   8   3         58.54         64.38         8.50 o
   4   8   3          6.23          9.43         5.05 o
  -3   9   3         10.15          4.83         4.73 o
  -2   9   3         32.66         24.19         4.76 o
  -1   9   3          0.37          0.33         2.91 o
   0   9   3          0.45          6.36         2.99 o
   1   9   3         93.58         69.17         4.59 o
   2   9   3        100.39        114.63        10.52 o
   3   9   3         38.86         56.51        11.21 o
  -8   0   4        332.24        322.96        15.03 o
  -7   0   4        371.39        348.58        12.00 o
  -6   0   4         44.00         61.64         5.94 o
  -5   0   4       4087.36       3911.00        53.30 o
  -4   0   4         55.34         59.74         6.86 o
  -3   0   4       1960.64       2287.52        24.23 o
  -2   0   4       1998.28       1977.85        17.22 o
  -1   0   4       4529.52       4749.91        35.58 o
   0   0   4      11963.83      12550.95       100.55 o
   1   0   4       2265.76       2426.53        19.85 o
   2   0   4      12011.67      11608.48       139.44 o
   3   0   4       6858.19       7162.08        76.45 o
   4   0   4       4661.41       4627.94        59.82 o
   5   0   4        289.61        256.34        14.03 o
   6   0   4       1556.49       1496.19        25.38 o
   7   0   4        448.72        449.93        17.87 o
   8   0   4          1.19         -5.76         5.38 o
  -8   1   4         83.28         90.98         6.40 o
  -7   1   4        321.67        318.18         9.87 o
  -6   1   4       1847.77       1731.24        20.34 o
  -5   1   4       2344.22       2274.34        23.98 o
  -4   1   4         23.23         55.77         3.07 o
  -3   1   4        343.30        270.70         5.82 o
  -2   1   4       1716.10       1910.66        11.83 o
  -1   1   4         38.58         40.76         1.02 o
   0   1   4       2331.19       2395.85        13.68 o
   1   1   4          9.43         10.82         0.79 o
   2   1   4        117.02        100.11         1.61 o
   3   1   4       6442.14       6655.71        50.14 o
   4   1   4         79.35         73.33         2.96 o
   5   1   4       1257.39       1232.22        15.61 o
   6   1   4         61.34         70.90         4.25 o
   7   1   4         32.80         49.98         4.70 o
   8   1   4         70.73         79.09         6.54 o
  -8   2   4        158.37        157.76         9.08 o
  -7   2   4        142.11        149.77         7.26 o
  -6   2   4        350.23        365.02         7.95 o
  -5   2   4       4050.74       3850.99        37.31 o
  -4   2   4       4568.02       4438.40        35.58 o
  -3   2   4        159.17        209.72         3.60 o
  -2   2   4       2994.84       2968.09        20.99 o
  -1   2   4       2527.79       2653.53        15.60 o
   0   2   4        394.58        313.79         2.67 o
   1   2   4       1708.54       1859.15        16.39 o
   2   2   4       3783.20       3695.83        25.12 o
   3   2   4        994.10        979.45        10.32 o
   4   2   4       2963.00       2978.96        26.33 o
   5   2   4        336.16        319.95         6.31 o
   6   2   4        823.16        791.18        12.99 o
   7   2   4        956.94        938.40        15.39 o
   8   2   4          0.82          2.77         3.50 o
  -8   3   4         45.90         46.81         5.62 o
  -7   3   4        404.50        377.09        12.40 o
  -6   3   4        498.02        464.56         9.89 o
  -5   3   4       1548.10       1442.23        18.15 o
  -4   3   4        237.63        218.65         4.26 o
  -3   3   4       1808.19       1788.63        14.71 o
  -2   3   4       2749.36       2902.16        20.75 o
  -1   3   4       3235.25       3167.03        21.04 o
   0   3   4         19.38         25.13         0.99 o
   1   3   4        515.50        433.99         4.33 o
   2   3   4        163.09        148.15         2.89 o
   3   3   4        437.16        430.29         4.30 o
   4   3   4        997.70        957.34         9.63 o
   5   3   4        800.73        800.55        12.69 o
   6   3   4        168.00        167.79         6.09 o
   7   3   4        324.45        337.67        10.61 o
  -7   4   4        140.35        148.26         7.41 o
  -6   4   4        392.89        370.99         9.00 o
  -5   4   4        295.85        296.13         7.45 o
  -4   4   4       3205.55       3129.38        26.28 o
  -3   4   4        270.08        269.74         4.00 o
  -2   4   4        456.69        390.40         5.36 o
  -1   4   4        448.17        440.77         4.34 o
   0   4   4       2315.75       2129.13        14.93 o
   1   4   4          8.76         21.18         1.17 o
   2   4   4       1633.34       1644.79        14.82 o
   3   4   4        105.98         95.43         2.03 o
   4   4   4        524.97        520.89         7.00 o
   5   4   4        158.90        160.50         5.39 o
   6   4   4        718.17        710.04        14.53 o
   7   4   4        363.75        376.01        10.13 o
  -7   5   4         10.80          9.99         4.62 o
  -6   5   4         65.37         66.18         6.19 o
  -5   5   4        584.88        567.89        10.47 o
  -4   5   4         87.43        106.01         4.91 o
  -3   5   4       2446.91       2375.29        19.13 o
  -2   5   4        119.26        129.74         2.60 o
  -1   5   4       3509.26       3364.90        25.41 o
   0   5   4         13.06         14.41         1.18 o
   1   5   4       1509.18       1459.00        11.71 o
   2   5   4        458.98        454.83         6.07 o
   3   5   4        910.69        868.01         7.55 o
   4   5   4        114.48        120.70         7.06 o
   5   5   4        533.99        510.10        10.09 o
   6   5   4        206.21        231.08         7.87 o
   7   5   4        137.35        153.38         7.63 o
  -6   6   4         56.29         67.05         7.35 o
  -5   6   4          0.32          8.69         3.64 o
  -4   6   4       1122.03       1053.21        14.90 o
  -3   6   4         51.53         58.82         4.67 o
  -2   6   4       1032.30        972.83         9.46 o
  -1   6   4         42.20         46.80         2.09 o
   0   6   4       1249.65       1190.55        10.03 o
   1   6   4         10.51         10.55         1.54 o
   2   6   4        617.26        588.94         7.67 o
   3   6   4        166.59        139.67         9.04 o
   4   6   4        102.51        112.89         4.28 o
   5   6   4         46.26         47.35         4.03 o
   6   6   4         92.38        102.57         9.82 o
  -5   7   4         96.06        100.82         7.70 o
  -4   7   4         37.39         42.87         5.45 o
  -3   7   4        483.45        466.47        10.33 o
  -2   7   4         77.81         94.48         4.01 o
  -1   7   4        536.98        517.17         9.82 o
   0   7   4         12.57         12.68         3.29 o
   1   7   4        821.74        805.46        11.60 o
   2   7   4          2.05          0.48         1.87 o
   3   7   4        298.20        303.01         9.19 o
   4   7   4         32.94         38.10         7.00 o
   5   7   4        136.32        149.10        10.08 o
  -4   8   4        103.57        122.69         6.98 o
  -3   8   4         44.08         48.30         4.77 o
  -2   8   4        208.01        196.36         7.76 o
  -1   8   4          7.09          3.74         2.80 o
   0   8   4        322.03        329.51         7.95 o
   1   8   4         88.67         99.06         4.61 o
   2   8   4         63.34         75.72         8.65 o
   3   8   4          2.34          9.45         7.74 o
   4   8   4         72.26         74.62         7.68 o
  -3   9   4        193.42        193.73         7.93 o
  -2   9   4         11.15         14.14         4.43 o
  -1   9   4        122.30        142.30         6.76 o
   0   9   4          2.79         -1.22         2.70 o
   1   9   4         97.05        104.33         6.27 o
   2   9   4          2.16          2.86         5.90 o
   3   9   4        211.51        219.52        13.80 o
  -8   1   5         20.40         26.39         4.56 o
  -7   1   5          2.06          3.30         3.01 o
  -6   1   5         61.23         79.31         4.53 o
  -5   1   5        213.66        229.27         5.68 o
  -4   1   5         33.75         53.94         3.08 o
  -3   1   5        639.84        651.35         7.15 o
  -2   1   5         93.79        108.84         2.02 o
  -1   1   5       1339.15       1400.00         9.06 o
   0   1   5          2.60          1.54         0.35 o
   1   1   5         19.34         34.01         2.00 o
   2   1   5       4815.40       5202.94        30.78 o
   3   1   5        907.28        945.80         9.01 o
   4   1   5         44.57         52.42         2.71 o
   5   1   5         46.87         47.07         3.18 o
   6   1   5         21.61         34.07         3.71 o
   7   1   5         17.13         21.54         4.16 o
   8   1   5          0.44          0.09         5.65 o
  -8   2   5         19.78         11.52         4.19 o
  -7   2   5         98.08         96.66         6.13 o
  -6   2   5        157.46        186.56         6.16 o
  -5   2   5         59.74         92.17         4.35 o
  -4   2   5       1661.39       1657.57        15.52 o
  -3   2   5        531.21        548.54         6.36 o
  -2   2   5        525.67        571.78         6.32 o
  -1   2   5        118.14        143.68         1.79 o
   0   2   5       1478.45       1543.69         9.62 o
   1   2   5       7582.19       7968.06        73.39 o
   2   2   5          1.30          8.95         1.78 o
   3   2   5         37.67         57.57         2.57 o
   4   2   5        512.80        551.67         7.13 o
   5   2   5          0.33          8.71         2.25 o
   6   2   5         10.28         17.25         3.14 o
   7   2   5          4.08          8.89         3.82 o
   8   2   5         64.80         69.05         7.81 o
  -8   3   5          9.29         13.70         5.93 o
  -7   3   5         48.13         55.05         5.18 o
  -6   3   5        259.63        257.11         7.66 o
  -5   3   5        735.54        728.20        10.71 o
  -4   3   5         24.81         27.47         2.11 o
  -3   3   5        277.86        321.20         4.39 o
  -2   3   5         59.67         68.77         1.90 o
  -1   3   5       1273.93       1352.15        10.65 o
   0   3   5         48.91         47.77         1.40 o
   1   3   5       1470.73       1663.90        16.15 o
   2   3   5       1860.77       2126.97        16.99 o
   3   3   5        346.65        339.01         3.36 o
   4   3   5        115.81        135.58         3.41 o
   5   3   5        649.08        621.19        10.30 o
   6   3   5         28.71         35.78         6.24 o
   7   3   5          0.05         17.81         4.55 o
  -7   4   5         24.02         26.67         4.29 o
  -6   4   5        122.74        146.79         9.46 o
  -5   4   5        151.91        177.38         6.33 o
  -4   4   5        880.80        875.83         9.77 o
  -3   4   5        130.27        143.78         3.05 o
  -2   4   5        920.42        886.37         7.88 o
  -1   4   5        105.15        121.95         2.15 o
   0   4   5         67.01         62.50         1.59 o
   1   4   5        775.40        846.01         7.62 o
   2   4   5         52.41         48.31         3.03 o
   3   4   5          7.98          4.21         1.25 o
   4   4   5        121.11        128.49         3.00 o
   5   4   5         31.01         36.13         3.04 o
   6   4   5         50.98         63.46         5.02 o
   7   4   5         32.47         34.68         4.81 o
  -7   5   5          4.56          5.07         6.18 o
  -6   5   5          5.21         -1.84         3.35 o
  -5   5   5          0.67          4.93         2.82 o
  -4   5   5          9.99         31.88         3.39 o
  -3   5   5         36.56         48.37         2.43 o
  -2   5   5         16.88         24.37         2.37 o
  -1   5   5        355.20        361.57         4.61 o
   0   5   5        580.24        553.73         4.82 o
   1   5   5         59.67         64.98         2.60 o
   2   5   5        530.93        568.78        10.74 o
   3   5   5          0.06          8.24         4.31 o
   4   5   5          0.86         -0.38         2.12 o
   5   5   5         61.46         68.83         4.44 o
   6   5   5          2.26          8.50         3.54 o
   7   5   5          1.42          1.15         3.96 o
  -6   6   5         27.68         30.66         5.18 o
  -5   6   5          0.57          3.36         3.58 o
  -4   6   5        137.28        141.62         5.81 o
  -3   6   5        358.14        339.21         7.10 o
  -2   6   5        171.66        169.58         3.95 o
  -1   6   5         81.40         88.69         2.68 o
   0   6   5        308.32        318.11         3.80 o
   1   6   5         66.32         84.65         2.63 o
   2   6   5        542.05        505.64        12.39 o
   3   6   5          6.78         15.15         3.75 o
   4   6   5        115.71        111.73         7.03 o
   5   6   5         34.49         46.95         5.86 o
   6   6   5         88.78         91.15         7.77 o
  -5   7   5         50.45         53.74         8.56 o
  -4   7   5        214.69        209.84        12.60 o
  -3   7   5          3.74          8.10         3.28 o
  -2   7   5         96.37        112.99         4.96 o
  -1   7   5         16.19         23.49         2.79 o
   0   7   5          0.17          2.07         2.53 o
   1   7   5         40.24         46.86         2.84 o
   2   7   5         31.31         37.06         4.43 o
   3   7   5        169.64        165.52         7.76 o
   4   7   5        165.29        165.00         9.96 o
   5   7   5         88.80         90.11         7.53 o
  -4   8   5          4.89         -1.60         3.40 o
  -3   8   5         97.30        105.11         6.40 o
  -2   8   5         10.69         12.39         2.87 o
  -1   8   5         91.17         86.13         5.08 o
   0   8   5         12.57         20.96         3.29 o
   1   8   5         62.53         69.45         4.05 o
   2   8   5          8.43          9.72         5.33 o
   3   8   5         17.69         33.01        10.60 o
   4   8   5         12.09         20.72         5.74 o
  -3   9   5         14.59         12.25         7.01 o
  -2   9   5          0.19          3.38         4.02 o
  -1   9   5         48.91         52.62         6.76 o
   0   9   5          0.97         -0.10         2.69 o
   1   9   5        114.85        115.52         6.37 o
   2   9   5          1.62         -0.84         6.52 o
   3   9   5          7.87         11.62         6.92 o
  -8   0   6        142.11        165.75        13.00 o
  -7   0   6        503.42        510.77        14.37 o
  -6   0   6        404.16        361.61        11.09 o
  -5   0   6       2282.77       2260.92        33.93 o
  -4   0   6        461.60        524.94        11.62 o
  -3   0   6        648.53        824.53        13.93 o
  -2   0   6       4755.17       5354.09        50.95 o
  -1   0   6      26103.95      26648.43       257.72 o
   0   0   6       4276.71       4625.93        34.52 o
   1   0   6      15820.38      15505.95       154.75 o
   2   0   6      12648.01      12812.74       100.57 o
   3   0   6      10132.33      10286.58       108.24 o
   4   0   6        321.32        364.03         8.69 o
   5   0   6       1283.01       1317.69        21.86 o
   6   0   6         30.03         42.16         5.03 o
   7   0   6         75.33         67.71         8.01 o
   8   0   6        109.48        134.20        11.54 o
  -8   1   6        302.32        291.70         9.28 o
  -7   1   6         13.99         18.45         3.77 o
  -6   1   6        979.88        998.67        14.02 o
  -5   1   6       1608.21       1502.13        17.53 o
  -4   1   6       1217.12       1142.40        13.47 o
  -3   1   6         22.96         40.08         2.29 o
  -2   1   6       1341.64       1200.97         8.07 o
  -1   1   6       5192.41       5455.31        28.91 o
   0   1   6      19308.30      19570.13       109.83 o
   1   1   6         26.78         43.15         2.04 o
   2   1   6       8307.49       8550.75        49.69 o
   3   1   6       5472.61       5735.20        43.60 o
   4   1   6       1810.80       1721.06        16.64 o
   5   1   6          1.81          3.30         1.93 o
   6   1   6        886.11        856.97        12.26 o
   7   1   6        677.72        649.23        12.16 o
   8   1   6        100.36        110.52         7.59 o
  -8   2   6          5.31         10.35         4.30 o
  -7   2   6        557.39        544.92        11.64 o
  -6   2   6        818.94        781.56        12.06 o
  -5   2   6       2109.45       2039.25        22.21 o
  -4   2   6         75.03         65.25         3.53 o
  -3   2   6       1492.96       1336.73        11.66 o
  -2   2   6         34.45         34.85         1.51 o
  -1   2   6       1313.43       1234.47         7.70 o
   0   2   6          3.16         -0.70         0.46 o
   1   2   6       2133.26       1973.45        19.86 o
   2   2   6        737.44        747.56         5.63 o
   3   2   6       1491.43       1414.88        15.08 o
   4   2   6       1575.12       1505.38        14.80 o
   5   2   6       1366.19       1333.39        15.50 o
   6   2   6        516.90        503.91         9.86 o
   7   2   6        102.56        111.18         7.08 o
   8   2   6        159.56        163.42        10.58 o
  -8   3   6        214.53        217.38         9.21 o
  -7   3   6        109.77        120.94         9.24 o
  -6   3   6        408.05        423.05         9.64 o
  -5   3   6         84.49         87.67         4.40 o
  -4   3   6       2320.14       2155.17        19.24 o
  -3   3   6        262.45        243.14         3.82 o
  -2   3   6        903.88        772.33         7.01 o
  -1   3   6        678.32        722.02         6.01 o
   0   3   6       4317.83       4265.18        27.51 o
   1   3   6       1493.65       1584.27        22.63 o
   2   3   6       4413.21       4295.14        35.28 o
   3   3   6       1689.65       1738.58        13.03 o
   4   3   6        371.41        377.33         4.48 o
   5   3   6        382.31        366.15         9.87 o
   6   3   6        578.67        573.43        10.21 o
   7   3   6        364.24        355.95         9.75 o
  -7   4   6         23.00         32.64         5.62 o
  -6   4   6          1.58         -1.08         3.13 o
  -5   4   6       1179.32       1131.30        14.73 o
  -4   4   6         34.50         42.05         2.60 o
  -3   4   6       1085.69       1027.73         9.80 o
  -2   4   6        105.54         92.96         2.33 o
  -1   4   6       2911.00       2829.93        19.39 o
   0   4   6        119.08        131.05         2.12 o
   1   4   6       4655.83       4553.51        40.15 o
   2   4   6         22.14         18.73         3.91 o
   3   4   6        387.81        389.21         4.31 o
   4   4   6          1.80          3.18         2.43 o
   5   4   6         18.05         23.10         3.42 o
   6   4   6        179.39        174.06         7.14 o
   7   4   6        206.45        227.98         8.77 o
  -7   5   6        173.94        160.26         9.46 o
  -6   5   6          1.54         -0.52         3.12 o
  -5   5   6          0.78         -3.67         2.76 o
  -4   5   6       1531.65       1506.82        23.24 o
  -3   5   6         15.89         25.51         2.03 o
  -2   5   6       1256.98       1235.38        11.25 o
  -1   5   6          4.38          5.69         1.58 o
   0   5   6        965.46        949.62         7.56 o
   1   5   6        240.16        233.66         3.59 o
   2   5   6       3226.85       3157.72        38.15 o
   3   5   6         67.78         68.80         3.68 o
   4   5   6        568.47        555.33        10.20 o
   5   5   6        361.19        335.35         7.79 o
   6   5   6        319.10        321.28         8.68 o
   7   5   6         89.02         85.75         7.14 o
  -6   6   6         79.90         85.38         6.88 o
  -5   6   6        182.37        184.64        11.94 o
  -4   6   6         12.97         16.85         3.18 o
  -3   6   6        909.52        885.74        13.71 o
  -2   6   6          9.66         10.41         1.87 o
  -1   6   6        198.61        204.30         3.51 o
   0   6   6        477.22        453.83         5.13 o
   1   6   6       1418.98       1370.10        13.41 o
   2   6   6        225.31        206.11        10.50 o
   3   6   6        826.56        797.42        14.80 o
   4   6   6        182.02        183.20         8.73 o
   5   6   6        145.57        158.85         8.67 o
   6   6   6        109.06         95.54         7.87 o
  -5   7   6          6.24         11.16         4.68 o
  -4   7   6        211.80        231.97         9.16 o
  -3   7   6          6.48         13.01         3.08 o
  -2   7   6        319.04        325.95         7.18 o
  -1   7   6         13.49         14.84         2.61 o
   0   7   6        458.43        438.15         7.20 o
   1   7   6        190.84        168.97         4.71 o
   2   7   6        549.07        520.27        11.34 o
   3   7   6         13.64         26.82         5.40 o
   4   7   6        229.72        228.82        12.47 o
   5   7   6         26.62         35.60         6.76 o
  -4   8   6         23.01         23.54         4.52 o
  -3   8   6        133.27        156.03         7.57 o
  -2   8   6          0.18          2.35         2.59 o
  -1   8   6        204.35        198.61         6.57 o
   0   8   6          6.59          7.00         2.78 o
   1   8   6         88.93         96.16         6.06 o
   2   8   6         14.15         24.39         6.48 o
   3   8   6        714.01        648.58        20.59 o
   4   8   6         86.54        114.93        11.80 o
  -3   9   6         15.49         13.16         4.89 o
  -2   9   6        138.65        171.99         8.72 o
  -1   9   6          0.27          6.65         3.22 o
   0   9   6         12.37         12.03         3.06 o
   1   9   6         74.02         93.32         9.34 o
   2   9   6         77.17         85.05        15.28 o
  -8   1   7          1.60          4.76         3.97 o
  -7   1   7         22.02         37.86         4.10 o
  -6   1   7        454.69        410.65         8.49 o
  -5   1   7        183.79        203.21         5.49 o
  -4   1   7        369.89        349.62         6.36 o
  -3   1   7          1.05          2.44         1.25 o
  -2   1   7       1341.26       1368.20         9.81 o
  -1   1   7       8537.68       9036.59        47.28 o
   0   1   7       1992.00       2203.47        12.59 o
   1   1   7        131.37        179.14         1.91 o
   2   1   7        415.76        432.61         3.82 o
   3   1   7        358.47        372.30         4.23 o
   4   1   7        122.23        124.94         3.29 o
   5   1   7          3.03          3.81         2.05 o
   6   1   7          2.31          5.53         2.39 o
   7   1   7         20.70         33.25         4.34 o
   8   1   7         39.84         39.19         5.36 o
  -8   2   7          1.77          4.76         3.90 o
  -7   2   7         52.82         56.34         5.23 o
  -6   2   7        807.56        770.74        12.06 o
  -5   2   7          8.17         19.95         2.93 o
  -4   2   7       1729.99       1784.34        20.28 o
  -3   2   7         10.79         13.60         2.03 o
  -2   2   7         54.78         77.05         2.06 o
  -1   2   7         32.87         36.31         1.46 o
   0   2   7       1165.33       1242.08         8.16 o
   1   2   7        694.94        712.38         4.78 o
   2   2   7        594.53        623.68         4.90 o
   3   2   7        264.74        202.06         4.41 o
   4   2   7         86.15         88.85         2.85 o
   5   2   7        248.69        245.89         5.17 o
   6   2   7         15.59         16.35         2.96 o
   7   2   7         14.48         17.10         3.40 o
   8   2   7          2.32          4.45         5.40 o
  -8   3   7          9.54         18.25         4.58 o
  -7   3   7         76.39         85.28         6.06 o
  -6   3   7          5.42          9.51         3.03 o
  -5   3   7        111.74        115.63         5.03 o
  -4   3   7         76.31         79.51         3.77 o
  -3   3   7        198.49        221.43         4.78 o
  -2   3   7        198.65        204.72         3.11 o
  -1   3   7         10.35         13.89         1.02 o
   0   3   7          1.16          4.89         0.84 o
   1   3   7          0.58         18.36         4.52 o
   2   3   7        336.68        385.43         4.46 o
   3   3   7        274.31        272.99         3.32 o
   4   3   7       2953.11       2843.61        20.87 o
   5   3   7        451.15        435.48         7.76 o
   6   3   7         48.39         48.37         3.78 o
   7   3   7          0.18          6.05         3.92 o
  -7   4   7         49.61         52.35         5.30 o
  -6   4   7        110.63        141.41         9.50 o
  -5   4   7         56.59         58.80         3.90 o
  -4   4   7        124.08        119.59         4.07 o
  -3   4   7        123.97        128.58         3.66 o
  -2   4   7        203.08        186.93         3.13 o
  -1   4   7        145.26        160.29         3.25 o
   0   4   7        230.15        219.53         2.71 o
   1   4   7        524.53        531.89        10.80 o
   2   4   7         55.26         58.03         4.06 o
   3   4   7         73.40         71.29         3.07 o
   4   4   7         38.61         42.15         2.14 o
   5   4   7         10.59          9.38         2.97 o
   6   4   7          5.42          1.45         3.20 o
   7   4   7          9.98         17.75         6.29 o
  -7   5   7          1.32          6.88         4.28 o
  -6   5   7        139.20        133.95         6.85 o
  -5   5   7         35.26         39.31         4.71 o
  -4   5   7         80.13        102.49         5.89 o
  -3   5   7         61.96         65.95         2.91 o
  -2   5   7          9.74         12.62         1.57 o
  -1   5   7        340.48        315.39         4.38 o
   0   5   7         34.64         32.95         1.28 o
   1   5   7         16.65         20.97         2.41 o
   2   5   7        508.38        519.42        10.39 o
   3   5   7        579.05        561.78         8.71 o
   4   5   7          4.59          6.81         2.72 o
   5   5   7          0.92          7.15         4.87 o
   6   5   7          1.87          6.60         3.17 o
  -6   6   7          7.09         12.05         4.55 o
  -5   6   7         19.06         16.14         4.22 o
  -4   6   7        242.36        229.38         6.67 o
  -3   6   7        174.87        168.76         5.64 o
  -2   6   7        508.68        482.60         6.97 o
  -1   6   7        119.40        134.24         2.97 o
   0   6   7          0.17          7.46         1.61 o
   1   6   7         16.01         26.18         1.64 o
   2   6   7        103.66        125.00         6.00 o
   3   6   7         42.90         53.13         5.04 o
   4   6   7          5.11          1.75         3.58 o
   5   6   7         87.68        106.83         7.66 o
   6   6   7         22.56         21.59         5.82 o
  -5   7   7          0.15         -0.28         4.36 o
  -4   7   7         63.69         66.83         6.92 o
  -3   7   7        351.22        320.75         8.20 o
  -2   7   7         42.58         41.31         3.49 o
  -1   7   7         98.55        105.43         4.48 o
   0   7   7        157.98        150.50         4.26 o
   1   7   7          0.27          6.85         2.00 o
   2   7   7        302.67        279.69         8.55 o
   3   7   7         41.81         44.39         6.11 o
   4   7   7          0.11         11.74         3.80 o
   5   7   7         30.67         27.63         5.51 o
  -4   8   7         48.21         42.58         5.31 o
  -3   8   7         26.27         27.43         4.21 o
  -2   8   7        160.81        151.13         6.54 o
  -1   8   7          3.84          8.38         3.02 o
   0   8   7         10.25         11.76         2.93 o
   1   8   7        144.88        117.85         5.83 o
   2   8   7         11.94          0.20         4.90 o
   3   8   7         18.53         53.85        15.69 o
   4   8   7          5.79         15.94         7.31 o
  -3   9   7         15.22         11.84         5.09 o
  -2   9   7         24.13         32.15         5.25 o
  -1   9   7          0.03          2.47         3.13 o
   0   9   7        102.17        109.89         5.48 o
   1   9   7          0.06          9.15         5.61 o
   2   9   7          8.95         12.08         6.61 o
  -8   0   8        241.61        277.75        11.91 o
  -7   0   8         14.97         16.50         5.17 o
  -6   0   8        274.46        277.20        10.08 o
  -5   0   8        680.90        669.46        14.56 o
  -4   0   8        191.47        174.57         8.20 o
  -3   0   8       3496.05       3873.15        50.64 o
  -2   0   8      15454.53      16060.75       126.69 o
  -1   0   8      16671.43      17514.06       185.55 o
   0   0   8       1421.03       1321.60        11.80 o
   1   0   8          2.42          0.08         0.86 o
   2   0   8       8599.33       8763.81        75.02 o
   3   0   8       1340.91       1479.28        24.28 o
   4   0   8        248.64        207.99         5.57 o
   5   0   8          3.74          0.52         2.65 o
   6   0   8       1133.69       1059.87        20.03 o
   7   0   8        307.53        307.13        13.29 o
   8   0   8        161.23        161.27        12.67 o
  -8   1   8         48.10         60.28         5.84 o
  -7   1   8        465.31        443.42         9.59 o
  -6   1   8        332.37        319.75         7.53 o
  -5   1   8       1794.65       1714.06        19.52 o
  -4   1   8        418.65        397.32         6.93 o
  -3   1   8       2769.17       2577.57        23.13 o
  -2   1   8        335.13        350.03         4.06 o
  -1   1   8       3969.24       4013.55        24.14 o
   0   1   8        798.66        837.46         5.42 o
   1   1   8       2659.11       2644.12        15.02 o
   2   1   8       1119.31       1091.32         7.89 o
   3   1   8        528.68        404.96         4.46 o
   4   1   8        247.86        204.41         3.69 o
   5   1   8        403.45        412.84         6.73 o
   6   1   8        207.91        216.87         6.10 o
   7   1   8         66.73         73.49         4.81 o
   8   1   8        124.63        127.90         7.86 o
  -8   2   8        253.78        262.74         9.84 o
  -7   2   8        153.28        170.16         8.46 o
  -6   2   8         52.59         73.59         4.70 o
  -5   2   8        388.46        366.29         7.41 o
  -4   2   8       2008.49       1944.40        20.67 o
  -3   2   8       1401.22       1505.22        13.88 o
  -2   2   8       5208.47       5196.11        35.84 o
  -1   2   8        351.96        374.92         3.44 o
   0   2   8        383.08        308.42         2.76 o
   1   2   8       1293.92       1415.89        10.40 o
   2   2   8       4245.14       4107.30        28.02 o
   3   2   8        854.35        911.49         9.04 o
   4   2   8       1071.24       1006.95         9.96 o
   5   2   8        130.84        137.43         3.85 o
   6   2   8        315.64        310.81        10.39 o
   7   2   8        511.95        486.93         9.70 o
  -8   3   8         13.72         12.38         4.55 o
  -7   3   8        243.53        237.70         8.45 o
  -6   3   8         31.21         36.70         3.82 o
  -5   3   8        660.38        648.11        10.22 o
  -4   3   8         61.08         56.78         3.45 o
  -3   3   8       2551.67       2432.66        19.62 o
  -2   3   8       1278.79       1318.35        10.86 o
  -1   3   8       2659.42       2557.27        17.63 o
   0   3   8        279.36        297.01         3.13 o
   1   3   8       1714.73       1549.99        18.85 o
   2   3   8        872.19        937.91        21.64 o
   3   3   8         34.16         26.51         1.67 o
   4   3   8        220.78        202.33         4.44 o
   5   3   8         24.59         39.64         4.19 o
   6   3   8        265.89        239.99         6.46 o
   7   3   8        133.14        140.59         7.39 o
  -7   4   8         36.41         48.68         5.20 o
  -6   4   8        533.31        502.00        10.86 o
  -5   4   8          1.03          0.32         2.44 o
  -4   4   8        599.59        594.84         8.43 o
  -3   4   8         14.81         15.32         1.72 o
  -2   4   8       1737.85       1686.40        13.50 o
  -1   4   8        401.31        434.39         4.53 o
   0   4   8       1728.74       1618.32        12.67 o
   1   4   8         35.72         39.45         2.05 o
   2   4   8       3673.74       3597.13        42.27 o
   3   4   8        111.12         99.00         5.32 o
   4   4   8        195.73        173.45         3.45 o
   5   4   8        433.27        408.29        10.43 o
   6   4   8        162.74        195.46         8.87 o
   7   4   8        134.73        135.98         7.33 o
  -7   5   8          1.60          1.75         4.62 o
  -6   5   8         61.02         72.19         5.38 o
  -5   5   8        100.12        125.11         6.06 o
  -4   5   8         28.68         25.60         3.48 o
  -3   5   8        877.06        827.78         9.38 o
  -2   5   8         30.91         52.47         2.39 o
  -1   5   8       1311.15       1272.77        11.35 o
   0   5   8        131.31        116.33         2.21 o
   1   5   8       1838.04       1773.13        15.94 o
   2   5   8         12.92         20.64         3.99 o
   3   5   8       1226.39       1186.24        18.73 o
   4   5   8         51.73         58.69         5.39 o
   5   5   8        157.63        176.21         7.96 o
   6   5   8        150.27        140.23         7.41 o
  -6   6   8         41.32         48.94         6.01 o
  -5   6   8          8.26         12.09         3.90 o
  -4   6   8        219.85        236.57         6.83 o
  -3   6   8          0.31          1.36         2.38 o
  -2   6   8        143.65        150.37         3.94 o
  -1   6   8        558.43        507.48         7.32 o
   0   6   8       1553.78       1470.48        15.96 o
   1   6   8         59.29         67.77         2.00 o
   2   6   8       1111.77       1107.22        17.62 o
   3   6   8        210.44        212.52         7.82 o
   4   6   8        118.95        137.19         7.77 o
   5   6   8         58.47         52.72         6.20 o
   6   6   8         78.78         78.92         7.39 o
  -5   7   8        179.94        178.08        12.20 o
  -4   7   8         14.53         12.29         4.24 o
  -3   7   8          0.87         11.46         3.23 o
  -2   7   8        226.42        226.91         6.90 o
  -1   7   8        296.43        263.16         6.21 o
   0   7   8          5.64          7.13         2.04 o
   1   7   8        824.89        769.52         9.79 o
   2   7   8         82.19         89.85         8.35 o
   3   7   8        478.24        451.15        13.63 o
   4   7   8        294.44        264.81        10.15 o
   5   7   8         86.11        106.12         8.07 o
  -4   8   8         75.85         96.64         6.66 o
  -3   8   8         45.80         57.36         5.17 o
  -2   8   8         38.08         45.32         4.31 o
  -1   8   8          4.39          6.57         2.93 o
   0   8   8        199.82        196.70         7.02 o
   1   8   8         55.55         55.46         5.08 o
   2   8   8         86.69         84.82         9.36 o
   3   8   8        268.74        240.18        15.08 o
   4   8   8        106.09        128.89        14.26 o
  -2   9   8          1.45          2.38         4.92 o
  -1   9   8        136.40        133.51         8.82 o
   0   9   8         31.04         30.98         4.76 o
   1   9   8         96.64        113.63        10.09 o
   2   9   8          4.65         -3.95         8.97 o
  -8   1   9          7.19         12.65         4.23 o
  -7   1   9         33.87         31.19         4.25 o
  -6   1   9        248.31        225.06         6.60 o
  -5   1   9          0.27          3.93         2.40 o
  -4   1   9         16.75         32.21         2.68 o
  -3   1   9        477.58        502.79         6.75 o
  -2   1   9       1391.10       1492.64        11.82 o
  -1   1   9       5290.59       5797.86        32.02 o
   0   1   9         54.48         62.25         1.16 o
   1   1   9        195.15        205.04         1.97 o
   2   1   9       1017.44       1112.10         8.90 o
   3   1   9         48.89         45.95         2.02 o
   4   1   9        140.16        146.48         3.18 o
   5   1   9         51.97         49.50         2.77 o
   6   1   9         16.50         19.75         3.05 o
   7   1   9         24.30         42.84         5.53 o
   8   1   9          0.06          2.10         4.01 o
  -8   2   9         81.57         74.47         6.29 o
  -7   2   9         64.10         66.74         5.59 o
  -6   2   9         61.99         68.37         4.56 o
  -5   2   9         37.16         40.77         3.52 o
  -4   2   9          1.72         14.65         2.43 o
  -3   2   9          9.93         30.07         2.88 o
  -2   2   9       1075.41       1193.18        10.96 o
  -1   2   9        441.06        444.66         4.31 o
   0   2   9         14.51         15.98         0.80 o
   1   2   9       1031.75       1037.31         7.90 o
   2   2   9         20.48         33.22         1.82 o
   3   2   9         42.15         49.28         1.82 o
   4   2   9          1.37          5.67         1.30 o
   5   2   9         22.24         25.28         2.25 o
   6   2   9          1.61          6.73         2.70 o
   7   2   9          8.86         12.32         3.19 o
  -8   3   9          3.15          5.45         4.37 o
  -7   3   9         23.75         26.65         4.44 o
  -6   3   9          0.18         12.55         3.05 o
  -5   3   9         17.22         21.70         3.14 o
  -4   3   9         27.75         41.87         2.89 o
  -3   3   9         67.44         76.92         3.14 o
  -2   3   9        224.91        261.21         4.35 o
  -1   3   9        161.85        163.22         2.48 o
   0   3   9        208.69        235.36         2.67 o
   1   3   9        295.81        349.86         4.63 o
   2   3   9          0.11          4.81         0.90 o
   3   3   9        575.84        520.13         5.66 o
   4   3   9       1122.76       1022.52         8.82 o
   5   3   9         14.14         10.93         3.40 o
   6   3   9         37.48         46.98         4.46 o
   7   3   9          0.38          0.61         3.21 o
  -7   4   9         35.88         37.80         4.98 o
  -6   4   9         16.16         18.10         3.82 o
  -5   4   9        152.64        149.86         5.68 o
  -4   4   9        293.28        304.14         5.92 o
  -3   4   9        474.10        463.36         6.39 o
  -2   4   9          0.04          5.01         1.21 o
  -1   4   9        558.61        550.18         5.42 o
   0   4   9        808.30        824.98         7.23 o
   1   4   9         34.72         47.25         6.08 o
   2   4   9        126.52        150.03         6.43 o
   3   4   9        292.55        284.97         9.63 o
   4   4   9         33.47         30.01         2.61 o
   5   4   9         21.05         15.88         3.75 o
   6   4   9         56.33         45.15         4.57 o
   7   4   9          0.01          1.13         3.65 o
  -7   5   9         14.12          9.96         5.25 o
  -6   5   9         46.13         48.19         4.92 o
  -5   5   9         16.76         15.32         3.35 o
  -4   5   9        153.61        151.76         4.67 o
  -3   5   9        114.60        112.87         3.84 o
  -2   5   9        212.40        219.70         4.20 o
  -1   5   9        210.52        222.84         4.06 o
   0   5   9        231.29        222.79         2.98 o
   1   5   9        771.49        749.04        11.98 o
   2   5   9          0.89         18.72         3.75 o
   3   5   9        119.65        126.19         6.58 o
   4   5   9         21.23         23.67         4.23 o
   5   5   9         21.46         25.60         2.98 o
   6   5   9          7.02         22.91         5.02 o
  -6   6   9          0.06          5.90         4.38 o
  -5   6   9          1.01          2.75         3.09 o
  -4   6   9        324.67        310.17         7.64 o
  -3   6   9         14.60         19.47         2.94 o
  -2   6   9        187.84        175.60         4.31 o
  -1   6   9         28.59         33.48         3.49 o
   0   6   9          7.31          9.70         2.50 o
   1   6   9         47.19         46.90         4.43 o
   2   6   9          4.86         19.79         3.61 o
   3   6   9        649.40        592.36        19.35 o
   4   6   9         13.61         24.20         4.67 o
   5   6   9          4.08         -1.27         4.15 o
   6   6   9          7.07          8.75         5.22 o
  -5   7   9         28.09         25.73         5.68 o
  -4   7   9         15.77         21.48         4.78 o
  -3   7   9        145.22        158.31         6.53 o
  -2   7   9          2.28         11.52         3.02 o
  -1   7   9        416.02        385.67         7.49 o
   0   7   9         95.17         89.57         3.80 o
   1   7   9         38.96         43.28         2.94 o
   2   7   9          0.04          0.97         3.29 o
   3   7   9         44.68         61.60         5.63 o
   4   7   9         10.48         25.20         6.02 o
   5   7   9          2.68          6.25         4.75 o
  -4   8   9         38.14         48.95         6.18 o
  -3   8   9          1.25         -1.66         3.32 o
  -2   8   9          1.57          3.53         3.76 o
  -1   8   9         18.14         13.26         3.14 o
   0   8   9         31.13         35.17         3.50 o
   1   8   9          0.13         -0.42         4.75 o
   2   8   9         28.67         31.46         7.06 o
   3   8   9         48.96         60.56         8.99 o
   4   8   9         50.53         59.50         9.51 o
  -2   9   9         54.86         57.08         6.24 o
  -1   9   9         32.92         32.97         6.35 o
   0   9   9          9.46         15.56         4.40 o
   1   9   9         30.02         22.83         6.77 o
   2   9   9          8.49          4.44         6.19 o
  -8   0  10         86.77         74.67         8.25 o
  -7   0  10        752.29        704.50        17.66 o
  -6   0  10        260.96        242.46         9.70 o
  -5   0  10        338.31        325.11         9.88 o
  -4   0  10        132.49        144.28         6.18 o
  -3   0  10       5503.27       5849.64       110.69 o
  -2   0  10        732.03        700.21        10.53 o
  -1   0  10        394.61        456.51         5.49 o
   0   0  10        321.01        292.54         3.91 o
   1   0  10       8167.27       7919.15        59.01 o
   2   0  10       4121.55       4406.28        50.99 o
   3   0  10       4671.54       4516.57        44.79 o
   4   0  10        361.11        305.93         6.91 o
   5   0  10        578.10        531.34        12.00 o
   6   0  10         30.29         12.82         3.36 o
   7   0  10        216.47        239.23        12.04 o
  -8   1  10        163.26        152.95         8.34 o
  -7   1  10         70.66         76.22         5.39 o
  -6   1  10        280.82        315.36         8.34 o
  -5   1  10        760.55        702.78        10.72 o
  -4   1  10       1242.37       1174.48        14.17 o
  -3   1  10        236.37        248.89         4.65 o
  -2   1  10      12100.87      12411.93        87.09 o
  -1   1  10         23.73         25.82         1.92 o
   0   1  10       1008.70        921.25         6.10 o
   1   1  10        176.66        208.34         2.29 o
   2   1  10       3532.31       3549.47        24.92 o
   3   1  10       1052.70       1039.79        10.01 o
   4   1  10       1303.98       1265.70        11.58 o
   5   1  10          5.15         14.38         3.76 o
   6   1  10        472.15        465.66         8.70 o
   7   1  10        176.63        193.85         8.34 o
  -8   2  10          1.98         10.02         4.29 o
  -7   2  10        304.91        299.39         9.07 o
  -6   2  10        129.81        142.60         6.65 o
  -5   2  10       1031.39       1005.27        13.65 o
  -4   2  10        432.44        413.12         7.31 o
  -3   2  10       8973.90       9091.98        73.90 o
  -2   2  10          4.16          8.30         1.47 o
  -1   2  10       2920.34       2930.55        19.95 o
   0   2  10        431.99        412.11         3.82 o
   1   2  10        713.97        587.86         5.41 o
   2   2  10        112.17        110.14         2.95 o
   3   2  10       1825.56       1721.34        13.99 o
   4   2  10         81.15         71.04         2.53 o
   5   2  10        353.29        360.89         7.01 o
   6   2  10        203.13        219.02         6.89 o
   7   2  10        101.03        111.36         6.57 o
  -7   3  10         61.62         76.19         6.01 o
  -6   3  10        508.25        510.05         9.84 o
  -5   3  10         75.88         83.08         4.50 o
  -4   3  10        928.92        950.97        11.51 o
  -3   3  10        463.41        462.87         6.76 o
  -2   3  10       3888.23       3831.13        30.70 o
  -1   3  10        276.74        308.92         3.94 o
   0   3  10       2722.29       2586.66        18.27 o
   1   3  10        135.35        118.41         1.47 o
   2   3  10       3393.06       3244.71        29.47 o
   3   3  10       1105.67       1034.45         9.69 o
   4   3  10        804.50        813.80         7.45 o
   5   3  10         18.51         35.40         3.02 o
   6   3  10        276.37        275.86         8.05 o
   7   3  10        197.99        226.63         8.69 o
  -7   4  10        160.56        158.14         7.99 o
  -6   4  10        163.90        162.37         7.64 o
  -5   4  10        399.76        387.09         9.94 o
  -4   4  10        195.19        213.13         5.01 o
  -3   4  10       1113.69       1095.38        12.21 o
  -2   4  10         46.92         47.01         2.56 o
  -1   4  10       4989.78       4831.12        35.40 o
   0   4  10        585.38        637.23         5.98 o
   1   4  10       3873.96       3822.27        34.76 o
   2   4  10        326.31        298.06        12.74 o
   3   4  10        176.61        165.55         4.21 o
   4   4  10        196.70        193.67         4.36 o
   5   4  10        558.30        560.05        10.51 o
   6   4  10          7.31          6.48         3.26 o
   7   4  10        167.24        194.17         8.03 o
  -7   5  10         29.10         29.72         5.88 o
  -6   5  10        110.81        113.45         6.62 o
  -5   5  10         79.89         86.82         5.39 o
  -4   5  10        359.31        340.06         6.54 o
  -3   5  10         65.66         77.99         3.53 o
  -2   5  10       1666.83       1601.50        16.14 o
  -1   5  10        338.18        308.86         4.71 o
   0   5  10       1745.93       1648.67        20.16 o
   1   5  10          1.05          3.43         2.75 o
   2   5  10       1783.84       1660.88        23.21 o
   3   5  10         15.89         17.49         3.84 o
   4   5  10        699.62        701.54        14.39 o
   5   5  10          3.15          6.50         3.98 o
   6   5  10        332.06        343.08        11.53 o
  -6   6  10         47.48         49.92         6.15 o
  -5   6  10        322.48        300.76         8.39 o
  -4   6  10        178.44        176.83         6.46 o
  -3   6  10        167.36        163.23         5.76 o
  -2   6  10         10.51         12.65         2.32 o
  -1   6  10       1951.28       1872.82        19.70 o
   0   6  10        137.66        138.75         3.22 o
   1   6  10        956.91        918.40        12.52 o
   2   6  10          6.81         13.80         3.54 o
   3   6  10        143.99        171.75         9.48 o
   4   6  10         64.54         64.37        10.47 o
   5   6  10        200.77        199.53        10.10 o
   6   6  10        122.44        164.76        10.00 o
  -5   7  10         48.71         48.66        11.95 o
  -4   7  10        141.49        159.86         9.36 o
  -3   7  10        483.44        448.32        10.02 o
  -2   7  10        184.91        183.28         6.28 o
  -1   7  10         20.76         25.71         2.89 o
   0   7  10        493.03        483.08         7.76 o
   1   7  10         79.71         79.85         5.70 o
   2   7  10         64.96         68.16         5.76 o
   3   7  10        123.25        117.62         8.48 o
   4   7  10          1.05          6.81         6.98 o
   5   7  10         34.72         48.00         6.65 o
  -4   8  10         60.56         56.64         6.53 o
  -3   8  10         24.03         32.62         4.75 o
  -2   8  10        251.14        247.21         9.33 o
  -1   8  10         76.25         80.00         5.41 o
   0   8  10          9.42          8.53         4.23 o
   1   8  10         86.26         92.28         9.36 o
   2   8  10         29.67         15.82         6.48 o
   3   8  10         23.65         22.68         8.76 o
   4   8  10         93.97         98.02        12.43 o
  -2   9  10        116.18        119.84         8.15 o
  -1   9  10         24.43         19.78         3.79 o
   0   9  10         29.62         33.47         6.77 o
   1   9  10         38.35         31.51         7.54 o
   2   9  10         26.66         16.59         8.97 o
  -8   1  11         42.74         38.75         5.43 o
  -7   1  11          6.17         23.46         4.03 o
  -6   1  11         50.16         63.05         4.54 o
  -5   1  11        105.31        113.05         5.34 o
  -4   1  11          7.60          8.59         2.67 o
  -3   1  11         34.37         49.40         2.67 o
  -2   1  11       1223.28       1341.16        11.67 o
  -1   1  11       1197.43       1184.22        10.07 o
   0   1  11        359.74        398.70         3.42 o
   1   1  11        683.67        743.82         6.17 o
   2   1  11        316.38        345.74         4.02 o
   3   1  11        266.18        282.40         3.98 o
   4   1  11         87.00         88.99         2.95 o
   5   1  11          0.97         -2.44         1.63 o
   6   1  11          0.20          6.36         2.61 o
   7   1  11         10.36         19.12         4.07 o
  -8   2  11         13.01         10.16         4.56 o
  -7   2  11          0.09         -1.51         3.58 o
  -6   2  11        259.80        225.24         7.54 o
  -5   2  11          0.77          6.81         2.81 o
  -4   2  11         30.84         37.92         2.82 o
  -3   2  11        765.10        782.21         9.47 o
  -2   2  11       1191.18       1238.12        15.17 o
  -1   2  11         44.59         56.94         1.96 o
   0   2  11        434.15        440.61         4.10 o
   1   2  11        711.59        779.45         6.90 o
   2   2  11        314.44        348.94         4.85 o
   3   2  11        199.84        181.27         3.29 o
   4   2  11         89.55         94.85         2.67 o
   5   2  11        186.43        166.03         6.17 o
   6   2  11        186.99        182.87         5.82 o
   7   2  11         27.87         35.37         4.45 o
  -7   3  11         13.55         33.40         4.77 o
  -6   3  11          0.52          4.82         2.80 o
  -5   3  11         57.05         58.54         4.11 o
  -4   3  11        115.08        114.83         4.29 o
  -3   3  11          0.21         11.89         4.47 o
  -2   3  11         14.32         19.29         1.74 o
  -1   3  11        365.82        359.30         4.41 o
   0   3  11       1022.11       1102.32         9.92 o
   1   3  11       1419.80       1570.00        10.90 o
   2   3  11         59.95         54.02         1.75 o
   3   3  11        364.90        353.41         4.39 o
   4   3  11         25.64         34.71         3.19 o
   5   3  11          5.50          6.00         2.61 o
   6   3  11         60.37         61.79         6.55 o
   7   3  11         14.01         21.98         4.32 o
  -7   4  11         12.74         15.01         5.43 o
  -6   4  11         10.06         14.79         3.85 o
  -5   4  11          0.03          0.94         2.43 o
  -4   4  11        278.57        262.89         5.72 o
  -3   4  11         65.06         61.65         3.09 o
  -2   4  11        120.83        120.70         3.44 o
  -1   4  11        670.18        705.87         7.69 o
   0   4  11        296.96        314.91         3.66 o
   1   4  11        697.12        690.61         9.62 o
   2   4  11         26.73         38.23         4.55 o
   3   4  11         35.92         44.15         2.62 o
   4   4  11         27.11         23.28         3.04 o
   5   4  11         14.28         10.09         2.82 o
   6   4  11          6.48          7.21         3.13 o
   7   4  11          8.45         10.10         4.01 o
  -7   5  11          0.21         -2.47         4.76 o
  -6   5  11          1.90         -0.14         3.28 o
  -5   5  11          2.71          4.08         3.05 o
  -4   5  11         31.69         31.68         2.90 o
  -3   5  11        706.64        676.69        11.37 o
  -2   5  11        170.23        188.60         6.34 o
  -1   5  11        171.89        149.51         4.81 o
   0   5  11        168.00        161.46         3.30 o
   1   5  11         10.21         15.98         2.54 o
   2   5  11          4.37          9.88         3.06 o
   3   5  11        185.83        175.50         8.66 o
   4   5  11          0.18          3.29         4.12 o
   5   5  11        171.48        176.24         9.14 o
   6   5  11          4.92          7.96         4.84 o
  -6   6  11          7.27          8.76         4.52 o
  -5   6  11          2.31         10.19         4.03 o
  -4   6  11         14.23         23.11         3.54 o
  -3   6  11          0.07          1.87         2.47 o
  -2   6  11         33.18         43.25         3.36 o
  -1   6  11        100.21        125.87         5.28 o
   0   6  11        188.82        188.41         3.87 o
   1   6  11         38.41         38.09         2.72 o
   2   6  11         48.83         48.20         4.67 o
   3   6  11          0.06          1.24         4.15 o
   4   6  11         39.14         33.07         6.04 o
   5   6  11         81.74         98.96         7.73 o
   6   6  11          3.97          2.45         4.82 o
  -5   7  11         93.95        100.41        10.05 o
  -4   7  11          0.71          4.10         3.29 o
  -3   7  11         40.61         44.62         4.50 o
  -2   7  11         43.13         45.69         5.10 o
  -1   7  11        106.04        106.69         4.47 o
   0   7  11         23.90         25.08         2.51 o
   1   7  11         65.77         63.29         5.08 o
   2   7  11        111.35        110.21         8.54 o
   3   7  11         13.58          8.32         4.00 o
   4   7  11         34.07         36.68         7.88 o
   5   7  11          6.40         13.51         6.18 o
  -4   8  11         27.97         32.56         5.68 o
  -3   8  11         29.92         28.31         5.05 o
  -2   8  11         11.74         30.58         4.91 o
  -1   8  11          2.30         -4.05         2.70 o
   0   8  11        206.05        182.11         6.88 o
   1   8  11         11.70         11.80         5.74 o
   2   8  11          9.51         -3.04         7.34 o
   3   8  11         18.18         11.69         7.02 o
  -2   9  11          2.21          0.47         4.22 o
  -1   9  11         17.09         13.39         3.58 o
   0   9  11         31.80         42.88         7.60 o
   1   9  11         16.66         17.12         6.63 o
  -8   0  12         31.21         31.33         6.59 o
  -7   0  12         19.93         31.49         6.22 o
  -6   0  12         78.69        101.20         7.88 o
  -5   0  12          2.24         -1.79         3.30 o
  -4   0  12        173.06        143.65         8.79 o
  -3   0  12         10.88         15.26         2.67 o
  -2   0  12       3512.30       3630.33        41.30 o
  -1   0  12        535.51        555.61         7.83 o
   0   0  12       1568.03       1340.01        14.87 o
   1   0  12       2046.83       2116.11        20.13 o
   2   0  12      11691.75      11919.31       112.37 o
   3   0  12        255.73        261.17         5.66 o
   4   0  12       1018.52       1061.74        15.47 o
   5   0  12          2.78         -2.71         2.37 o
   6   0  12        718.24        700.48        24.86 o
   7   0  12        383.87        343.09        19.97 o
  -8   1  12        143.59        159.56         8.58 o
  -7   1  12        594.17        583.44        11.62 o
  -6   1  12        179.00        168.13         6.56 o
  -5   1  12        433.62        444.22         8.44 o
  -4   1  12          1.65          7.19         2.25 o
  -3   1  12       4327.35       4236.18        36.60 o
  -2   1  12       1912.50       2102.20        18.13 o
  -1   1  12       3805.79       3688.10        29.13 o
   0   1  12       2406.01       2573.11        16.92 o
   1   1  12       2163.00       2052.14        14.52 o
   2   1  12       2855.33       2853.73        21.55 o
   3   1  12       2936.08       2736.89        22.71 o
   4   1  12        691.25        672.96         7.48 o
   5   1  12        137.01        136.85         4.00 o
   6   1  12        412.26        429.15         8.41 o
   7   1  12        341.90        292.85        14.76 o
  -8   2  12        100.47         98.50         8.40 o
  -7   2  12        106.81        110.79         6.24 o
  -6   2  12        166.05        189.41         6.57 o
  -5   2  12        214.87        194.71         5.81 o
  -4   2  12       1257.27       1245.04        14.02 o
  -3   2  12        873.52        890.13        10.43 o
  -2   2  12       1685.62       1594.19        14.50 o
  -1   2  12       1519.10       1695.02        13.81 o
   0   2  12        147.80         92.12         2.02 o
   1   2  12         56.13         53.43         1.88 o
   2   2  12       2609.29       2557.52        20.59 o
   3   2  12        525.21        493.21         5.94 o
   4   2  12       1527.20       1480.08        21.54 o
   5   2  12        347.40        370.41         7.19 o
   6   2  12        711.87        659.84        10.78 o
   7   2  12        468.71        477.15        12.15 o
  -7   3  12         90.93         86.94         6.41 o
  -6   3  12         40.56         52.29         4.40 o
  -5   3  12        636.23        628.52        10.57 o
  -4   3  12        486.07        440.31         7.32 o
  -3   3  12       1359.11       1231.80        13.40 o
  -2   3  12        140.61        169.25         4.21 o
  -1   3  12       2085.96       2017.71        16.20 o
   0   3  12        437.08        494.46         5.55 o
   1   3  12       1952.84       1879.53        13.03 o
   2   3  12        411.19        411.42         4.66 o
   3   3  12       1137.51       1116.16        10.48 o
   4   3  12        150.08        150.06         5.42 o
   5   3  12        538.57        515.91         9.63 o
   6   3  12        119.34        143.69         6.85 o
   7   3  12        180.41        179.62         9.26 o
  -7   4  12        158.45        153.73         8.12 o
  -6   4  12        299.21        297.05        11.65 o
  -5   4  12         25.01         33.28         4.74 o
  -4   4  12        268.88        278.66         5.93 o
  -3   4  12          5.11          4.79         1.91 o
  -2   4  12       1049.45       1029.68        11.42 o
  -1   4  12        927.36        988.25         9.97 o
   0   4  12       3979.44       3900.91        32.96 o
   1   4  12        126.57        135.51         2.92 o
   2   4  12       2088.50       1975.48        21.89 o
   3   4  12        326.04        304.94         5.32 o
   4   4  12        497.97        493.64        10.24 o
   5   4  12         45.17         47.24         4.20 o
   6   4  12        360.13        339.63         8.87 o
   7   4  12         16.88         20.01         4.65 o
  -7   5  12          2.63          1.50         4.14 o
  -6   5  12         91.99         97.72         6.90 o
  -5   5  12        356.08        353.73         8.89 o
  -4   5  12        342.22        307.94         6.39 o
  -3   5  12        527.35        532.53         8.48 o
  -2   5  12        178.74        179.92         4.30 o
  -1   5  12        489.66        491.56         6.33 o
   0   5  12        344.88        344.80         4.21 o
   1   5  12       1153.30       1101.48        14.11 o
   2   5  12        127.19        111.28         6.11 o
   3   5  12        694.80        710.80        16.31 o
   4   5  12          6.78          3.72         4.29 o
   5   5  12       1098.53       1051.51        19.65 o
   6   5  12         68.49         73.07         7.11 o
  -6   6  12        136.75        133.67         9.92 o
  -5   6  12        135.05        141.98         6.99 o
  -4   6  12        420.43        422.12        10.27 o
  -3   6  12         79.09         82.72         5.41 o
  -2   6  12        781.79        791.35        12.05 o
  -1   6  12        528.31        496.51         7.93 o
   0   6  12        493.53        493.65         7.42 o
   1   6  12         19.92         20.54         2.92 o
   2   6  12        143.16        178.51         7.78 o
   3   6  12        116.16        121.34         7.09 o
   4   6  12        328.80        339.93        15.76 o
   5   6  12        142.04        174.37         9.67 o
  -5   7  12        328.76        355.69        12.95 o
  -4   7  12         38.53         41.55         4.91 o
  -3   7  12        158.56        166.46         6.93 o
  -2   7  12         74.40         86.05         8.08 o
  -1   7  12        230.20        250.38         8.66 o
   0   7  12        101.44        112.49         4.06 o
   1   7  12        245.03        239.09         5.74 o
   2   7  12          8.03          6.92         3.75 o
   3   7  12         56.74         54.50         5.78 o
   4   7  12         38.53         47.30         7.13 o
   5   7  12        129.36        123.65        10.57 o
  -4   8  12        293.53        312.95        11.94 o
  -3   8  12         23.43         36.86         7.02 o
  -2   8  12        640.73        676.41        19.09 o
  -1   8  12         46.81         57.81         4.69 o
   0   8  12          2.46          7.26         4.59 o
   1   8  12          5.88         -1.04         5.71 o
   2   8  12         22.83         30.32         9.17 o
   3   8  12          4.17         -3.14         6.11 o
  -2   9  12         46.78         44.15         5.90 o
  -1   9  12         75.23         80.75         5.46 o
   0   9  12         25.45         25.60         9.78 o
   1   9  12          8.96         21.88         6.77 o
  -8   1  13         22.39         39.24         5.41 o
  -7   1  13         44.90         49.60         4.79 o
  -6   1  13        121.89        128.60         6.04 o
  -5   1  13        218.66        206.14         6.00 o
  -4   1  13          3.62          6.90         2.53 o
  -3   1  13        381.50        387.24         6.16 o
  -2   1  13       1814.57       1848.61        16.43 o
  -1   1  13       3572.09       3846.43        30.48 o
   0   1  13        239.29        290.07         3.54 o
   1   1  13         50.78         59.71         2.86 o
   2   1  13         34.21         46.31         2.21 o
   3   1  13         31.39         31.08         1.95 o
   4   1  13         78.04         86.08         3.00 o
   5   1  13          0.10          0.10         1.77 o
   6   1  13        116.64        115.38         5.27 o
   7   1  13         45.18         57.06         5.30 o
  -8   2  13         90.10         95.42         7.19 o
  -7   2  13         11.39         16.00         3.72 o
  -6   2  13         17.73         15.18         3.31 o
  -5   2  13          7.46         12.11         2.93 o
  -4   2  13        461.59        445.39         7.31 o
  -3   2  13        283.00        278.00         5.34 o
  -2   2  13        185.13        192.13         3.75 o
  -1   2  13        690.97        720.27         7.67 o
   0   2  13        111.62        148.01         2.60 o
   1   2  13        671.90        682.99         6.50 o
   2   2  13         33.26         36.90         1.52 o
   3   2  13        233.95        231.46         3.82 o
   4   2  13         23.96         25.41         3.71 o
   5   2  13         75.45         79.86         4.24 o
   6   2  13         76.21         86.50         4.71 o
   7   2  13          0.38          5.09         4.65 o
  -7   3  13         61.54         62.95         5.94 o
  -6   3  13         17.97         21.53         3.72 o
  -5   3  13         25.30         30.61         3.56 o
  -4   3  13         92.62         99.33         4.24 o
  -3   3  13        246.42        227.69         4.88 o
  -2   3  13         70.43         68.07         2.81 o
  -1   3  13        470.53        531.59         6.36 o
   0   3  13        219.27        261.44         3.54 o
   1   3  13        458.87        462.48         4.44 o
   2   3  13          8.63          9.35         0.68 o
   3   3  13        498.85        497.81         6.03 o
   4   3  13        695.35        647.56        10.77 o
   5   3  13        186.98        197.16         6.47 o
   6   3  13        126.17        126.80         6.52 o
   7   3  13        111.85        148.81         7.65 o
  -7   4  13          9.76         15.90         6.48 o
  -6   4  13          2.84          5.85         3.61 o
  -5   4  13         24.80         23.67         3.36 o
  -4   4  13        395.22        372.20         6.95 o
  -3   4  13        125.93        134.68         4.15 o
  -2   4  13          0.25         -0.31         1.77 o
  -1   4  13          0.93          0.81         1.58 o
   0   4  13        438.18        437.51         5.81 o
   1   4  13          0.18          5.25         1.24 o
   2   4  13        776.89        770.52         9.23 o
   3   4  13         34.70         38.39         2.20 o
   4   4  13         60.43         61.05         3.49 o
   5   4  13         16.36         20.25         4.70 o
   6   4  13          0.50          9.88         5.43 o
  -6   5  13          4.77          9.09         3.77 o
  -5   5  13          3.70          4.65         3.31 o
  -4   5  13         18.95         25.09         2.94 o
  -3   5  13         18.92         21.24         2.54 o
  -2   5  13         85.97         88.71         3.63 o
  -1   5  13         23.14         33.63         2.09 o
   0   5  13         66.69         63.89         3.14 o
   1   5  13       1733.75       1641.45        19.47 o
   2   5  13         23.85         32.90         4.00 o
   3   5  13         28.80         37.44         5.25 o
   4   5  13         31.06         48.35         6.34 o
   5   5  13         47.01         61.73         6.07 o
   6   5  13         35.13         47.27         6.47 o
  -6   6  13          0.69         -0.74         4.92 o
  -5   6  13         23.42         29.12         4.57 o
  -4   6  13        120.60        125.45         6.81 o
  -3   6  13         10.93          8.19         3.94 o
  -2   6  13        140.19        147.63         5.57 o
  -1   6  13        300.41        299.43         6.08 o
   0   6  13        187.58        172.25         4.23 o
   1   6  13         36.78         43.86         2.87 o
   2   6  13         10.42         13.70         3.75 o
   3   6  13         58.03         52.55         5.36 o
   4   6  13        108.77        134.56         9.49 o
   5   6  13         60.17         75.99         8.63 o
  -5   7  13         10.94         17.27         5.47 o
  -4   7  13        104.35        106.70         6.70 o
  -3   7  13         15.16          9.92         3.41 o
  -2   7  13          5.06          7.32         3.45 o
  -1   7  13         69.53         84.63         6.22 o
   0   7  13        108.21        121.31         4.70 o
   1   7  13        186.73        180.32         7.53 o
   2   7  13         17.39         10.76         4.17 o
   3   7  13         12.82         11.02         4.22 o
   4   7  13          6.42          2.17         4.18 o
  -4   8  13          8.82          8.13         6.53 o
  -3   8  13          3.10          7.40         5.91 o
  -2   8  13         81.45         95.59         6.96 o
  -1   8  13         33.59         38.03         4.17 o
   0   8  13        192.75        169.88        11.83 o
   1   8  13         42.29         55.17         8.07 o
   2   8  13          1.11         -1.90         5.90 o
   3   8  13          1.12         -1.90         5.74 o
  -1   9  13         23.73         33.15         5.29 o
   0   9  13         45.88         64.97         8.93 o
   1   9  13         43.06         48.86         8.47 o
  -8   0  14        283.01        318.54        19.63 o
  -7   0  14        883.13        847.12        23.30 o
  -6   0  14        118.60        116.85         8.42 o
  -5   0  14        658.26        653.01        18.66 o
  -4   0  14         38.53         41.20         5.75 o
  -3   0  14       3499.03       3469.12        40.94 o
  -2   0  14        990.48        972.16        17.18 o
  -1   0  14       1884.73       1705.92        21.33 o
   0   0  14          7.28         11.00         1.62 o
   1   0  14       4886.28       4467.49        64.22 o
   2   0  14         12.60          5.31         1.57 o
   3   0  14       2111.18       2108.32        28.44 o
   4   0  14        342.58        326.93         7.53 o
   5   0  14         62.71         65.86         7.12 o
   6   0  14        546.40        549.65        16.65 o
   7   0  14        154.49        164.60        11.65 o
  -8   1  14        126.12        135.23         7.96 o
  -7   1  14        315.90        329.70         9.00 o
  -6   1  14        165.69        178.50         7.50 o
  -5   1  14        143.92        139.92         5.65 o
  -4   1  14        841.60        826.45        12.60 o
  -3   1  14        283.50        303.03         5.56 o
  -2   1  14      11490.78      11161.79        84.04 o
  -1   1  14          8.81         14.21         3.04 o
   0   1  14         21.59         79.01         1.97 o
   1   1  14         14.01         32.44         1.56 o
   2   1  14       4159.49       3941.51        29.35 o
   3   1  14         17.09         28.70         2.88 o
   4   1  14        819.58        861.15         9.68 o
   5   1  14        426.46        402.59         7.57 o
   6   1  14        439.93        402.23         8.29 o
   7   1  14        517.13        489.95        11.94 o
  -7   2  14        174.13        196.13         8.14 o
  -6   2  14        134.18        136.32         6.23 o
  -5   2  14        765.39        739.52        12.73 o
  -4   2  14        557.15        510.77         8.08 o
  -3   2  14       3135.14       2986.31        27.40 o
  -2   2  14        118.97        115.02         3.30 o
  -1   2  14       1920.38       1809.92        15.92 o
   0   2  14         83.01         81.64         2.16 o
   1   2  14        151.99        110.45         2.28 o
   2   2  14          4.87          8.34         1.61 o
   3   2  14       2524.30       2402.29        23.75 o
   4   2  14         78.00         76.56         5.26 o
   5   2  14        316.74        306.49         6.65 o
   6   2  14        800.55        759.08        11.83 o
   7   2  14         92.00         93.77         8.10 o
  -7   3  14        186.03        223.64         9.59 o
  -6   3  14        542.06        541.68        10.71 o
  -5   3  14          0.30         -3.34         2.57 o
  -4   3  14        383.80        399.06         7.16 o
  -3   3  14        475.60        434.03         6.95 o
  -2   3  14        972.85        868.47        11.84 o
  -1   3  14        169.80        153.92         3.30 o
   0   3  14        286.00        223.84         3.34 o
   1   3  14         83.64         86.69         1.97 o
   2   3  14       2605.05       2522.76        18.23 o
   3   3  14        148.43        145.70         3.16 o
   4   3  14        193.59        202.45         5.92 o
   5   3  14        352.78        345.68         8.26 o
   6   3  14        160.18        147.83         6.87 o
   7   3  14         96.17        104.03         6.76 o
  -7   4  14        208.67        227.67         9.28 o
  -6   4  14        254.79        257.25         8.44 o
  -5   4  14        374.86        376.01         8.32 o
  -4   4  14         21.26         27.12         2.90 o
  -3   4  14       1204.36       1166.66        13.36 o
  -2   4  14         11.57         14.44         2.07 o
  -1   4  14        390.59        367.99         5.28 o
   0   4  14         39.95         50.72         2.33 o
   1   4  14       1607.49       1607.98        12.88 o
   2   4  14         53.21         52.77         4.04 o
   3   4  14        120.16        124.77         4.68 o
   4   4  14        549.21        535.50        13.12 o
   5   4  14        398.02        375.23         8.44 o
   6   4  14         69.71         55.98         5.08 o
  -6   5  14        221.94        231.93         8.70 o
  -5   5  14          8.54         -1.31         2.89 o
  -4   5  14        221.69        224.73         5.66 o
  -3   5  14         28.63         32.21         2.87 o
  -2   5  14         71.93         78.48         3.82 o
  -1   5  14        447.87        433.17         6.53 o
   0   5  14        577.43        560.64         8.24 o
   1   5  14          9.30         18.41         5.06 o
   2   5  14       1286.73       1285.25        19.96 o
   3   5  14          4.80          3.40         3.12 o
   4   5  14        591.34        608.31        15.99 o
   5   5  14         78.19         86.51         7.00 o
   6   5  14         68.04         75.57         7.26 o
  -6   6  14         24.99         33.57         5.35 o
  -5   6  14        263.89        275.04         9.31 o
  -4   6  14         24.18         29.57         7.29 o
  -3   6  14        172.98        175.70         6.84 o
  -2   6  14        171.12        165.10         5.60 o
  -1   6  14        628.11        606.31         9.12 o
   0   6  14         39.62         30.58         3.22 o
   1   6  14        946.92        991.58        15.73 o
   2   6  14         68.24         77.94         5.89 o
   3   6  14        447.75        454.05        11.61 o
   4   6  14         87.24         90.81         8.45 o
   5   6  14        184.21        214.10        12.55 o
  -5   7  14          7.56          8.56         5.05 o
  -4   7  14        215.11        234.34         8.54 o
  -3   7  14          8.67         11.44         3.46 o
  -2   7  14        292.69        283.89         9.17 o
  -1   7  14         10.16         11.30         3.75 o
   0   7  14        595.53        581.72         8.98 o
   1   7  14         32.28         49.85         5.12 o
   2   7  14        126.32        129.08         7.79 o
   3   7  14         61.67         63.90         6.30 o
   4   7  14         57.93         65.76         6.66 o
  -3   8  14        196.09        214.59        10.13 o
  -2   8  14         29.97         34.68         7.19 o
  -1   8  14        103.20        108.59         5.71 o
   0   8  14        214.61        190.08        14.28 o
   1   8  14        312.78        305.99        31.99 o
   2   8  14          4.02          7.90         6.15 o
   3   8  14         34.23         37.91         8.36 o
  -1   9  14          0.06         -1.22         4.00 o
   0   9  14        201.68        231.66        13.22 o
  -8   1  15         53.52         59.54         6.35 o
  -7   1  15         21.43         36.60         4.74 o
  -6   1  15         37.33         39.72         4.08 o
  -5   1  15         14.11         22.36         3.28 o
  -4   1  15         62.02         73.42         5.38 o
  -3   1  15        243.95        253.98         6.03 o
  -2   1  15       2292.31       2306.39        20.23 o
  -1   1  15        395.71        406.82         5.39 o
   0   1  15         14.95         19.54         1.34 o
   1   1  15          0.66         10.75         1.82 o
   2   1  15         27.50         40.98         2.27 o
   3   1  15        460.88        466.20         6.54 o
   4   1  15        132.46        132.04         3.82 o
   5   1  15         24.81         23.84         3.40 o
   6   1  15          1.41          6.46         2.92 o
   7   1  15          2.48         10.44         3.89 o
  -7   2  15         18.26         35.65         4.71 o
  -6   2  15         40.09         47.54         4.50 o
  -5   2  15         11.51         25.75         5.39 o
  -4   2  15        237.96        238.73         5.53 o
  -3   2  15        273.04        273.78         5.46 o
  -2   2  15        467.73        469.09         6.85 o
  -1   2  15        271.83        295.84         4.78 o
   0   2  15       1026.06       1125.96         9.50 o
   1   2  15         47.75         66.77         2.03 o
   2   2  15        216.93        220.00         3.18 o
   3   2  15          5.24          7.56         1.91 o
   4   2  15          0.29          4.76         2.56 o
   5   2  15         16.62         21.02         3.43 o
   6   2  15         74.69         87.47         5.63 o
   7   2  15         92.84        101.26         9.36 o
  -7   3  15         37.07         54.15         6.48 o
  -6   3  15          6.01         15.04         3.36 o
  -5   3  15          3.22          8.47         2.87 o
  -4   3  15          7.45          5.73         2.36 o
  -3   3  15         31.41         43.23         2.94 o
  -2   3  15          0.51         -1.51         1.45 o
  -1   3  15         65.84         79.08         3.27 o
   0   3  15          9.24          5.83         1.16 o
   1   3  15        488.16        507.89         5.39 o
   2   3  15         67.63         70.77         1.69 o
   3   3  15        611.87        567.00         6.97 o
   4   3  15        415.44        396.11         9.07 o
   5   3  15          9.90          5.37         2.95 o
   6   3  15         18.43         21.25         4.04 o
   7   3  15         24.04         31.21         5.21 o
  -7   4  15         19.75         28.10         5.70 o
  -6   4  15          2.28         19.11         4.18 o
  -5   4  15         44.74         44.73         3.72 o
  -4   4  15          1.91         -1.17         2.27 o
  -3   4  15          1.58          5.01         3.63 o
  -2   4  15          0.01          4.71         1.81 o
  -1   4  15         57.94         66.66         2.70 o
   0   4  15        226.69        235.79         4.22 o
   1   4  15       1241.50       1195.14        10.12 o
   2   4  15        398.65        364.87         5.77 o
   3   4  15        251.47        234.51         6.54 o
   4   4  15         10.38         11.58         2.40 o
   5   4  15          0.04          7.09         2.89 o
   6   4  15          1.10          1.74         2.96 o
  -6   5  15         32.00         37.77         5.06 o
  -5   5  15          0.78          0.83         3.29 o
  -4   5  15         87.73         80.62         4.33 o
  -3   5  15         81.17         84.05         4.00 o
  -2   5  15        304.39        298.03         8.23 o
  -1   5  15        130.49        140.08         7.02 o
   0   5  15        131.19        127.32         5.46 o
   1   5  15        344.60        324.47         5.27 o
   2   5  15        202.11        215.07         7.61 o
   3   5  15         27.79         43.31         5.53 o
   4   5  15         14.99         20.55         6.68 o
   5   5  15          2.35          7.99         5.47 o
   6   5  15          0.74          2.38         4.31 o
  -6   6  15          1.16          7.52         4.42 o
  -5   6  15         75.93         92.45         6.74 o
  -4   6  15         63.34         60.38         6.06 o
  -3   6  15          3.86          4.29         3.18 o
  -2   6  15         26.43         35.63         3.58 o
  -1   6  15          1.37          7.74         2.23 o
   0   6  15         53.25         59.56         3.99 o
   1   6  15        244.30        242.99        10.69 o
   2   6  15        133.08        123.09         6.97 o
   3   6  15         21.67         26.64         4.68 o
   4   6  15         53.25         72.57         6.53 o
   5   6  15         16.08         14.47         6.25 o
  -5   7  15         17.71         19.74         7.74 o
  -4   7  15         20.78         22.30         4.58 o
  -3   7  15          8.44          0.02         3.30 o
  -2   7  15         54.11         58.03         5.32 o
  -1   7  15         26.17         32.00         4.76 o
   0   7  15         23.06         31.25         2.83 o
   1   7  15        263.65        272.83         9.05 o
   2   7  15         45.25         45.19         5.76 o
   3   7  15          0.47         -2.95         3.72 o
   4   7  15         19.69         21.99         5.39 o
  -3   8  15          3.32         20.52         5.24 o
  -2   8  15         11.56         18.36         6.19 o
  -1   8  15          9.29          6.35         3.14 o
   0   8  15          3.70         21.62         6.77 o
   1   8  15         35.64         47.55         9.78 o
   2   8  15          0.66          3.78         6.52 o
   3   8  15         10.03         17.02         7.95 o
  -8   0  16         83.99        103.60        10.36 o
  -7   0  16        272.82        273.92        12.07 o
  -6   0  16        442.29        397.87        12.89 o
  -5   0  16        132.86         96.27        10.68 o
  -4   0  16        314.00        287.59        13.51 o
  -3   0  16        913.68        984.51        15.52 o
  -2   0  16        601.41        594.90        12.59 o
  -1   0  16        400.68        394.78         7.67 o
   0   0  16       1445.77       1395.05        16.47 o
   1   0  16       1200.16       1346.10        14.36 o
   2   0  16       2596.05       2554.54        24.87 o
   3   0  16        433.18        415.28         9.63 o
   4   0  16       1054.17       1023.30        18.03 o
   5   0  16        142.11        157.05         6.14 o
   6   0  16         99.79        115.58         9.28 o
   7   0  16         58.95         69.87         8.70 o
  -7   1  16        453.67        444.72        10.53 o
  -6   1  16         51.99         61.92         4.87 o
  -5   1  16        788.63        753.13        12.07 o
  -4   1  16          0.58          3.22         2.12 o
  -3   1  16       4165.96       4007.27        33.38 o
  -2   1  16        417.44        397.89         5.86 o
  -1   1  16       2703.43       2594.62        21.95 o
   0   1  16         37.80         89.32         2.25 o
   1   1  16       3412.12       3306.75        28.74 o
   2   1  16        433.59        416.25         4.89 o
   3   1  16       1271.20       1237.26        12.91 o
   4   1  16       1046.84       1010.71        12.61 o
   5   1  16        248.98        229.27         6.75 o
   6   1  16        439.37        399.49        10.13 o
   7   1  16          4.52         -4.52         4.10 o
  -7   2  16         18.67         24.97         4.38 o
  -6   2  16        926.17        869.54        14.07 o
  -5   2  16          5.01         17.17         5.78 o
  -4   2  16        541.05        510.42         8.36 o
  -3   2  16        380.48        395.61         6.71 o
  -2   2  16       4484.78       4359.60        35.76 o
  -1   2  16         72.70         90.19         2.85 o
   0   2  16        116.05         97.65         2.84 o
   1   2  16        516.31        568.03         6.12 o
   2   2  16       1435.27       1367.62        11.21 o
   3   2  16         58.68         61.45         2.86 o
   4   2  16        536.41        507.91        10.48 o
   5   2  16        685.53        643.84        11.44 o
   6   2  16         79.40         91.50         6.50 o
   7   2  16        114.77        102.33         8.33 o
  -7   3  16        536.89        517.03        12.58 o
  -6   3  16         77.52         80.01         5.42 o
  -5   3  16        797.57        799.37        11.79 o
  -4   3  16        157.23        160.41         5.14 o
  -3   3  16       1348.83       1274.49        14.36 o
  -2   3  16         87.78         97.33         3.87 o
  -1   3  16       1059.09        981.38        10.24 o
   0   3  16          1.45         -0.72         1.09 o
   1   3  16       1356.07       1342.91        11.54 o
   2   3  16        626.46        588.91         5.84 o
   3   3  16        584.00        575.55         9.08 o
   4   3  16        645.78        666.56        12.42 o
   5   3  16        265.56        258.94         7.35 o
   6   3  16        334.45        313.02         8.71 o
  -7   4  16        177.99        163.73         8.72 o
  -6   4  16        562.51        537.59        12.23 o
  -5   4  16          1.54          4.45         2.70 o
  -4   4  16         90.72        101.13         4.65 o
  -3   4  16         97.78        106.02         4.37 o
  -2   4  16        755.66        724.37         9.46 o
  -1   4  16          2.37          6.95         1.60 o
   0   4  16       1767.32       1727.07        15.53 o
   1   4  16        252.95        226.60         3.52 o
   2   4  16       1056.54        978.52        10.41 o
   3   4  16       1959.94       1858.76        20.37 o
   4   4  16        941.71        909.75        12.69 o
   5   4  16        136.41        139.25         8.65 o
   6   4  16         64.85         71.46         6.87 o
  -6   5  16         50.84         45.10         5.45 o
  -5   5  16        108.10        112.41         6.61 o
  -4   5  16         89.49         86.42         4.50 o
  -3   5  16        290.13        283.94         6.11 o
  -2   5  16        238.70        225.16         6.35 o
  -1   5  16        672.73        641.60        10.89 o
   0   5  16        197.00        191.49         4.74 o
   1   5  16       1053.66       1030.73        12.24 o
   2   5  16        142.30        156.33         6.50 o
   3   5  16        696.81        680.84        14.09 o
   4   5  16         13.37         22.06         6.90 o
   5   5  16        431.06        425.61        22.80 o
   6   5  16         48.90         47.64         7.68 o
  -5   6  16         34.35         57.31         6.94 o
  -4   6  16         93.18        103.03         8.88 o
  -3   6  16         10.05          7.09         3.31 o
  -2   6  16       1049.44       1018.06        15.53 o
  -1   6  16          4.82          3.62         2.39 o
   0   6  16       1021.18        984.63        14.34 o
   1   6  16        226.00        220.62         6.43 o
   2   6  16        595.56        577.60        13.53 o
   3   6  16         44.70         62.40         5.94 o
   4   6  16        315.01        308.49        12.00 o
   5   6  16         80.46         83.35        11.29 o
  -5   7  16         51.24         71.17         8.17 o
  -4   7  16          8.38         14.00         4.08 o
  -3   7  16         33.57         42.05         4.77 o
  -2   7  16          0.98          9.90         6.32 o
  -1   7  16        473.98        470.46        13.03 o
   0   7  16         57.27         54.21         3.35 o
   1   7  16        776.65        730.64        15.14 o
   2   7  16         65.76         70.55         6.29 o
   3   7  16         83.89        114.90         7.94 o
   4   7  16         14.51         10.24         4.98 o
  -3   8  16          7.91          8.21         6.16 o
  -2   8  16        112.97        140.62        11.62 o
  -1   8  16          6.11         -0.06         3.13 o
   0   8  16        543.82        508.11        17.86 o
   1   8  16          9.20          4.97         5.90 o
   2   8  16         62.98         72.77         9.51 o
  -7   1  17          9.90         16.79         4.11 o
  -6   1  17         17.44         20.50         3.99 o
  -5   1  17        168.97        161.75         7.72 o
  -4   1  17         10.55         16.97         2.68 o
  -3   1  17          2.79         15.24         2.25 o
  -2   1  17        132.19        143.49         3.63 o
  -1   1  17        116.06        154.25        17.22 o
   0   1  17        544.67        574.91         6.03 o
   2   1  17        197.51        192.02         3.26 o
   3   1  17        215.55        198.39         3.95 o
   4   1  17         87.64         86.51         3.99 o
   5   1  17         66.79         64.07         5.29 o
   6   1  17          4.61          2.60         4.10 o
   7   1  17         14.13         15.05         5.07 o
  -7   2  17         60.46         70.68         7.23 o
  -6   2  17          7.49         16.57         3.68 o
  -5   2  17          0.81          6.46         2.91 o
  -4   2  17        305.10        276.39         6.21 o
  -3   2  17        551.77        543.12         8.22 o
  -2   2  17         18.64         28.55         2.67 o
  -1   2  17        350.30        369.76         5.41 o
   0   2  17         50.59         49.04         2.01 o
   1   2  17          0.02          9.08         1.81 o
   2   2  17        837.91        843.82         9.42 o
   3   2  17         23.81         29.82         2.45 o
   4   2  17        236.71        224.38         7.09 o
   5   2  17         51.68         51.42         4.87 o
   6   2  17          9.47         16.74         4.28 o
   7   2  17         32.76         36.37         8.57 o
  -7   3  17          0.21         10.01         4.35 o
  -6   3  17         19.47         33.85         4.11 o
  -5   3  17          3.93         13.78         2.98 o
  -4   3  17        300.67        291.77         6.49 o
  -3   3  17        125.80        126.01         4.64 o
  -2   3  17          0.11          2.05         1.74 o
  -1   3  17         68.28         76.37         2.96 o
   0   3  17         20.10         31.13         1.78 o
   1   3  17         33.61         43.51         2.02 o
   2   3  17        725.11        682.69         6.49 o
   3   3  17       1406.73       1302.63        16.05 o
   4   3  17        119.85        110.51         4.49 o
   5   3  17         50.70         58.88         5.03 o
   6   3  17          2.18          4.83         3.91 o
  -7   4  17          0.38          5.68         3.91 o
  -6   4  17          0.61         12.94         4.12 o
  -5   4  17         72.88         75.06         4.66 o
  -4   4  17        102.73        104.01         4.80 o
  -3   4  17         47.69         55.33         3.45 o
  -2   4  17          0.04          0.26         1.77 o
  -1   4  17         62.31         74.57         3.37 o
   0   4  17        126.48        141.17         3.17 o
   1   4  17          8.77         14.90         1.77 o
   2   4  17         11.35         21.42         2.64 o
   3   4  17          0.11         10.98         2.89 o
   4   4  17          2.77         13.35         4.57 o
   5   4  17          9.56         10.35         4.00 o
   6   4  17         12.58         14.52         5.80 o
  -6   5  17          1.72          6.72         4.18 o
  -5   5  17         57.02         56.30         5.19 o
  -4   5  17        195.63        188.97         5.62 o
  -3   5  17          0.07         -1.06         2.15 o
  -2   5  17          1.79          2.90         2.50 o
  -1   5  17          8.75         13.35         2.28 o
   0   5  17         81.15         86.62         3.46 o
   1   5  17         47.18         43.73         3.29 o
   2   5  17          0.13          4.55         3.14 o
   3   5  17          1.52         10.12         3.94 o
   4   5  17          0.64         13.14         4.48 o
   5   5  17          2.07          9.57         5.49 o
  -5   6  17        421.86        391.45        11.45 o
  -4   6  17         44.13         68.28         7.35 o
  -3   6  17         11.67         11.75         3.58 o
  -2   6  17         27.80         35.75         3.50 o
  -1   6  17          6.32          6.93         2.28 o
   0   6  17         10.32         23.41         3.03 o
   1   6  17         19.11         20.12         2.67 o
   2   6  17        179.86        195.52        12.00 o
   3   6  17         20.47         32.96         5.14 o
   4   6  17         19.01         26.95         5.37 o
   5   6  17          0.06         11.49         6.18 o
  -4   7  17        129.61        121.45         7.30 o
  -3   7  17         52.16         57.39         5.42 o
  -2   7  17        140.98        150.40        11.23 o
  -1   7  17          0.15          0.23         4.65 o
   0   7  17         39.80         38.89         3.06 o
   1   7  17         16.60         38.50         4.76 o
   2   7  17          0.07          0.54         3.76 o
   3   7  17         55.32         64.47         7.06 o
   4   7  17          2.96         11.48         5.03 o
  -3   8  17         75.89         67.38         7.75 o
  -2   8  17         17.25         12.60         6.15 o
  -1   8  17         44.98         45.78         5.49 o
   0   8  17          3.10         15.31         6.48 o
   1   8  17          0.73          9.02         6.32 o
   2   8  17          0.50          9.78         6.63 o
  -7   0  18        251.20        254.29        13.65 o
  -6   0  18        109.89         82.86         7.84 o
  -5   0  18        262.51        267.31        10.02 o
  -4   0  18         43.57         38.67         5.08 o
  -3   0  18        247.59        260.57         7.31 o
  -2   0  18          3.10          8.43         2.53 o
  -1   0  18       1968.89       1946.21        24.70 o
   0   0  18       1106.54       1073.28        18.97 o
   1   0  18       9219.33       9191.87        98.67 o
   2   0  18        521.60        498.42         9.11 o
   3   0  18        122.65        117.33         5.47 o
   4   0  18         30.12         49.33         4.85 o
   5   0  18         26.85          8.97         7.74 o
   6   0  18        147.29        152.01        16.30 o
   7   0  18        120.52        150.79        17.52 o
  -7   1  18        173.40        191.93         8.47 o
  -6   1  18        162.92        174.02         7.44 o
  -5   1  18        251.91        213.06         6.63 o
  -4   1  18        512.09        487.66         8.35 o
  -3   1  18       1331.51       1274.20        13.53 o
  -2   1  18       1335.91       1347.59        13.58 o
  -1   1  18        513.12        496.16         7.07 o
   0   1  18       2157.24       2221.94        18.15 o
   1   1  18        819.81        800.17         8.22 o
   2   1  18       1271.92       1261.24        10.96 o
   3   1  18          6.09         12.01         1.66 o
   4   1  18        191.81        182.81         5.02 o
   5   1  18        574.01        543.68        18.47 o
   6   1  18         52.32         51.97         7.76 o
   7   1  18         19.47          6.98         6.48 o
  -7   2  18        306.70        297.19         9.36 o
  -6   2  18          6.45         16.69         3.80 o
  -5   2  18        521.25        518.12        10.00 o
  -4   2  18        694.01        680.27        10.19 o
  -3   2  18       1711.45       1615.63        17.30 o
  -2   2  18         53.46         58.68         3.43 o
  -1   2  18       1048.49       1007.72        10.63 o
   0   2  18        447.87        444.72         5.24 o
   1   2  18        846.78        868.41         8.08 o
   2   2  18        236.29        259.54         4.26 o
   3   2  18         61.52         59.11         3.03 o
   4   2  18        271.97        269.69         7.96 o
   5   2  18        205.41        193.64         7.36 o
   6   2  18        509.26        515.75        21.80 o
  -7   3  18         17.14         18.36         5.42 o
  -6   3  18        775.08        732.97        13.28 o
  -5   3  18          0.16          2.06         2.62 o
  -4   3  18        100.33        126.82         5.18 o
  -3   3  18        671.05        633.22         9.34 o
  -2   3  18        766.83        729.00         9.65 o
  -1   3  18         63.62         63.52         2.76 o
   0   3  18       1664.74       1578.77        13.77 o
   1   3  18        159.74        157.37         2.81 o
   2   3  18        331.65        340.75         4.19 o
   3   3  18        264.05        285.75         6.14 o
   4   3  18        226.04        231.75         7.45 o
   5   3  18        320.89        330.89         9.37 o
   6   3  18         76.34         89.24         6.84 o
  -6   4  18         75.07         84.67         6.42 o
  -5   4  18        319.06        312.92         7.49 o
  -4   4  18        372.37        357.56         7.33 o
  -3   4  18        660.91        634.06         9.52 o
  -2   4  18          6.52          5.20         2.26 o
  -1   4  18       1496.08       1439.85        14.15 o
   0   4  18         17.98         26.02         1.94 o
   1   4  18        531.37        501.26         6.75 o
   2   4  18       1125.47       1091.94        13.05 o
   3   4  18        745.91        719.99        10.30 o
   4   4  18        143.21        143.66         6.22 o
   5   4  18        345.34        340.85         7.50 o
   6   4  18         56.21         48.99         7.52 o
  -6   5  18        226.97        226.10         9.14 o
  -5   5  18        256.35        253.07         8.50 o
  -4   5  18         34.65         59.12         4.04 o
  -3   5  18          7.18          6.76         2.68 o
  -2   5  18        386.34        380.42         8.26 o
  -1   5  18        155.60        153.94         4.96 o
   0   5  18        601.40        557.67         8.52 o
   1   5  18        101.02        105.65         5.61 o
   2   5  18         60.48         65.44         4.38 o
   3   5  18        148.19        170.61         9.53 o
   4   5  18        871.31        902.49        17.77 o
   5   5  18         35.50         54.34         7.59 o
  -5   6  18         17.58         38.40        10.29 o
  -4   6  18        146.48        151.78         8.12 o
  -3   6  18        269.13        275.52         8.45 o
  -2   6  18          9.08          3.96         3.39 o
  -1   6  18        479.33        493.87         9.98 o
   0   6  18         15.89         20.94         3.14 o
   1   6  18        146.67        161.51         6.43 o
   2   6  18        307.33        320.43        12.41 o
   3   6  18        549.59        547.55        15.53 o
   4   6  18        111.43        134.91         8.63 o
  -4   7  18         84.93        105.31         7.10 o
  -3   7  18         55.65         55.21         5.55 o
  -2   7  18        317.10        342.66        13.92 o
  -1   7  18          1.53          4.44         3.33 o
   0   7  18        259.51        252.29         7.11 o
   1   7  18         91.90         77.24         6.30 o
   2   7  18        129.98        154.69         8.72 o
   3   7  18         39.18         27.88         6.18 o
  -3   8  18        156.32        195.24        10.55 o
  -2   8  18          0.11          1.31         7.34 o
  -1   8  18        149.63        178.14         8.85 o
   0   8  18          1.73          4.71        10.80 o
   1   8  18        152.56        165.26        12.97 o
   2   8  18          1.26          5.37         6.26 o
  -7   1  19          8.32         20.26         4.87 o
  -6   1  19         18.33         13.13         3.68 o
  -5   1  19         36.63         40.53         3.98 o
  -4   1  19        672.75        597.55         9.91 o
  -3   1  19         21.37         43.37         3.09 o
  -2   1  19          7.58         17.72         2.16 o
  -1   1  19         58.32         66.94         3.10 o
   0   1  19        144.25        218.30         4.80 o
   1   1  19        711.24        737.80         7.90 o
   2   1  19         65.83         68.14         2.85 o
   3   1  19         16.22         19.74         2.03 o
   4   1  19        325.81        290.35         8.03 o
   5   1  19        128.13        124.83         6.84 o
   6   1  19          1.43          5.36         5.61 o
  -7   2  19         37.32         40.77         5.68 o
  -6   2  19         59.81         74.40         6.32 o
  -5   2  19        217.17        186.63         6.45 o
  -4   2  19         76.42         95.72         4.67 o
  -3   2  19        790.60        696.78         9.93 o
  -2   2  19        150.47        161.46         4.60 o
  -1   2  19        111.58        140.61         5.51 o
   0   2  19          1.24          8.51         1.31 o
   1   2  19        144.43        160.95         3.70 o
   2   2  19        877.89        833.75         8.58 o
   3   2  19         45.01         51.58         3.29 o
   4   2  19         61.87         70.87         5.74 o
   5   2  19          0.42         -0.41         3.32 o
   6   2  19         64.61         90.13         9.50 o
  -7   3  19         32.78         37.15         5.75 o
  -6   3  19         11.36         21.99         4.11 o
  -5   3  19          0.06          1.19         2.79 o
  -4   3  19        742.63        679.40        10.44 o
  -3   3  19          2.91         25.41         2.71 o
  -2   3  19         71.22         69.32         3.57 o
  -1   3  19        674.15        652.47         8.22 o
   0   3  19        447.47        469.13         5.55 o
   1   3  19        118.23        130.97         3.16 o
   2   3  19          9.79         12.72         1.58 o
   3   3  19         93.60        101.09         3.98 o
   4   3  19         31.67         28.55         3.10 o
   5   3  19         32.73         40.33         4.71 o
   6   3  19         98.53        138.36         7.87 o
  -6   4  19         25.19         37.10         5.18 o
  -5   4  19         55.75         52.50         4.34 o
  -4   4  19         19.04         38.41         3.48 o
  -3   4  19        172.36        169.06         5.08 o
  -2   4  19         28.35         31.06         2.83 o
  -1   4  19         23.36         35.01         2.63 o
   0   4  19          1.77          6.11         1.81 o
   1   4  19        395.62        355.11         5.10 o
   2   4  19        749.78        700.94         9.73 o
   3   4  19        265.21        275.44         9.36 o
   4   4  19         70.06         80.50         3.98 o
   5   4  19          1.00          7.51         3.24 o
   6   4  19          4.80          4.24         5.91 o
  -6   5  19         28.82         41.87         5.92 o
  -5   5  19         81.35         86.50         7.18 o
  -4   5  19        765.46        698.64        11.83 o
  -3   5  19          4.55          3.90         2.41 o
  -2   5  19         58.34         66.11         4.42 o
  -1   5  19          9.12         13.16         2.47 o
   0   5  19         13.48         14.57         2.14 o
   1   5  19        234.99        208.67         5.97 o
   2   5  19         24.32         27.48         4.67 o
   3   5  19         17.91         23.03         7.06 o
   4   5  19         14.01         36.14         5.29 o
   5   5  19          4.59         10.58         5.71 o
  -5   6  19         16.01         20.91         4.91 o
  -4   6  19        192.50        188.87         8.65 o
  -3   6  19          2.34          5.34         3.16 o
  -2   6  19         12.96         12.46         3.09 o
  -1   6  19         23.09         25.39         3.65 o
   0   6  19          7.97         -1.13         2.52 o
   1   6  19        122.89        137.61         5.37 o
   2   6  19         41.08         50.03         5.54 o
   3   6  19         87.81         97.37         7.87 o
   4   6  19          5.57         11.39         4.86 o
  -4   7  19        102.75         98.65         7.07 o
  -3   7  19          4.44         10.28         4.82 o
  -2   7  19          1.30          0.86         4.87 o
  -1   7  19         25.44         27.94         4.32 o
   0   7  19          0.27         -3.91         2.60 o
   1   7  19          5.70         10.48         5.59 o
   2   7  19         43.94         44.06         5.59 o
   3   7  19         25.27         28.78         5.72 o
  -2   8  19          0.63         -3.06         7.13 o
  -1   8  19          9.49         14.70         5.08 o
   0   8  19         25.52         27.90         9.78 o
   1   8  19          0.32          2.28         5.86 o
  -7   0  20        358.34        326.07        19.88 o
  -6   0  20        187.75        224.07        11.50 o
  -5   0  20         61.49         47.05         6.16 o
  -4   0  20        617.93        609.91        12.81 o
  -3   0  20         55.35         45.61         4.41 o
  -2   0  20       2179.00       2028.07        26.72 o
  -1   0  20        258.68        266.97         6.92 o
   0   0  20       3389.41       3305.80        45.33 o
   1   0  20        552.18        569.33        14.31 o
   2   0  20       1022.11        976.20        14.67 o
   3   0  20       1347.40       1215.90        17.72 o
   4   0  20        657.47        671.70        14.10 o
   5   0  20        258.63        254.72        16.71 o
   6   0  20         85.41         67.65        11.82 o
  -7   1  20        170.20        186.91         8.55 o
  -6   1  20         26.47         30.07         4.23 o
  -5   1  20        154.44        204.65         6.93 o
  -4   1  20        119.28        120.88         5.05 o
  -3   1  20       3796.88       3650.53        31.52 o
  -2   1  20          8.52          9.38         1.98 o
  -1   1  20       3485.94       3236.13        27.38 o
   0   1  20       1311.65       1253.22        13.36 o
   1   1  20       3934.16       3798.07        29.32 o
   2   1  20         11.44         15.37         1.83 o
   3   1  20       1218.61       1165.47        12.09 o
   4   1  20          7.43         11.75         2.94 o
   5   1  20        292.06        280.25        10.38 o
   6   1  20        231.95        213.57        12.63 o
  -7   2  20         45.74         52.05         5.26 o
  -6   2  20        256.19        265.97         8.35 o
  -5   2  20         19.62         29.55         3.93 o
  -4   2  20        545.76        566.41         9.79 o
  -3   2  20          2.99         10.60         2.55 o
  -2   2  20       3256.57       3146.82        27.34 o
  -1   2  20          8.57         10.79         1.96 o
   0   2  20       1207.28       1228.27        12.66 o
   1   2  20        481.38        493.26         5.77 o
   2   2  20        366.91        365.19         5.56 o
   3   2  20       1170.43       1101.26        13.77 o
   4   2  20        736.62        724.46        12.41 o
   5   2  20        303.03        297.26         8.98 o
   6   2  20        122.97        162.18        11.65 o
  -7   3  20        239.79        239.06        14.37 o
  -6   3  20         39.26         43.24         4.61 o
  -5   3  20        596.52        620.32        10.70 o
  -4   3  20        197.71        200.41         5.94 o
  -3   3  20       1936.30       1948.81        20.57 o
  -2   3  20         30.86         28.81         2.84 o
  -1   3  20       1458.32       1421.38        14.10 o
   0   3  20         28.85         34.18         1.97 o
   1   3  20        610.45        635.50         7.07 o
   2   3  20         17.21         17.51         2.28 o
   3   3  20        127.94        145.38         5.04 o
   4   3  20         98.15        108.65         4.50 o
   5   3  20        181.54        182.16         6.52 o
   6   3  20        121.30        139.04         9.01 o
  -6   4  20        322.78        313.16         9.85 o
  -5   4  20         12.55         11.82         3.33 o
  -4   4  20        676.71        678.61        10.75 o
  -3   4  20        266.72        252.27         6.19 o
  -2   4  20        477.22        461.02         7.80 o
  -1   4  20        347.10        325.71         6.06 o
   0   4  20        925.59        893.54        11.88 o
   1   4  20         48.42         58.21         2.82 o
   2   4  20         35.87         52.87         3.18 o
   3   4  20        162.41        169.72         6.63 o
   4   4  20        398.88        392.02         8.75 o
   5   4  20        101.06        106.22         9.49 o
  -6   5  20         73.53         90.65         7.55 o
  -5   5  20        211.02        233.66         9.71 o
  -4   5  20        194.01        205.11         7.07 o
  -3   5  20        243.45        246.29         6.61 o
  -2   5  20        141.27        146.47         6.43 o
  -1   5  20        383.13        366.17         7.31 o
   0   5  20          3.26          6.22         2.04 o
   1   5  20         15.64         30.60         3.23 o
   2   5  20         32.32         32.08         2.93 o
   3   5  20        242.47        277.21         9.71 o
   4   5  20         94.12         92.11         7.36 o
   5   5  20        311.01        297.28        10.98 o
  -5   6  20        187.52        192.82         9.68 o
  -4   6  20        182.86        204.75         8.93 o
  -3   6  20          0.07          1.26         3.66 o
  -2   6  20        245.64        249.56         7.17 o
  -1   6  20          1.31          2.78         2.92 o
   0   6  20        208.04        217.70         7.82 o
   1   6  20        125.29        118.37         5.02 o
   2   6  20        238.79        255.97         9.42 o
   3   6  20        182.93        175.67         9.40 o
   4   6  20        454.11        476.23        13.64 o
  -4   7  20          0.06         -2.04         3.69 o
  -3   7  20         50.60         53.24         6.55 o
  -2   7  20          9.73         14.75        10.80 o
  -1   7  20        135.00        140.45         7.60 o
   0   7  20          2.87          1.11         2.79 o
   1   7  20        138.62        148.44         8.56 o
   2   7  20         95.83        105.26         7.75 o
   3   7  20        117.65        133.34         8.87 o
  -2   8  20         71.71         79.57         7.59 o
  -1   8  20          7.03          1.94         4.10 o
   0   8  20        116.51        135.24        12.09 o
   1   8  20          0.03          1.83         6.34 o
  -7   1  21          0.26          1.72         3.48 o
  -6   1  21          3.39          6.56         3.20 o
  -5   1  21         90.66         82.22         5.24 o
  -4   1  21         13.49         16.54         2.96 o
  -3   1  21         72.22        101.62         8.36 o
  -2   1  21         79.15         84.18         3.61 o
   0   1  21        487.81        515.15         7.44 o
   1   1  21          3.78         51.31         6.32 o
   2   1  21          1.67          3.00         1.64 o
   3   1  21        110.59        127.73         5.45 o
   4   1  21         51.69         76.11         4.14 o
   5   1  21         61.45         51.65         7.19 o
   6   1  21          0.28         13.40         9.78 o
  -7   2  21         26.52         36.42         5.16 o
  -6   2  21         17.51         18.97         3.74 o
  -5   2  21          0.38          5.30         2.80 o
  -4   2  21         25.17         18.78         3.19 o
  -3   2  21         56.39         62.78         3.90 o
  -2   2  21         98.42        126.65         6.95 o
  -1   2  21         16.57         19.91         2.85 o
   0   2  21        172.36        205.75         4.60 o
   1   2  21         33.91         43.25         2.13 o
   2   2  21        621.19        618.65         9.58 o
   3   2  21        116.45        137.15         7.78 o
   4   2  21        125.77        142.38         5.19 o
   5   2  21         36.81         43.06         3.99 o
   6   2  21          1.16         11.83         6.16 o
  -6   3  21          0.43         11.95         3.85 o
  -5   3  21         37.51         44.77         4.14 o
  -4   3  21        266.80        261.10         6.63 o
  -3   3  21         32.25         44.91         3.38 o
  -2   3  21          7.16          5.16         2.34 o
  -1   3  21        305.46        323.98         5.59 o
   0   3  21          0.22          2.83         1.65 o
   1   3  21        140.34        162.41         4.13 o
   2   3  21        490.63        488.33         8.86 o
   3   3  21         24.37         28.37         2.88 o
   4   3  21          4.39          7.87         2.42 o
   5   3  21         22.07         26.85         3.63 o
   6   3  21         86.01         94.84         6.82 o
  -6   4  21          0.09          7.41         4.22 o
  -5   4  21          0.80         14.57         3.34 o
  -4   4  21         43.27         44.99         3.84 o
  -3   4  21         60.25         58.56         4.10 o
  -2   4  21          7.78         11.82         2.62 o
  -1   4  21          8.27         14.06         3.04 o
   0   4  21         55.24         63.89         4.31 o
   1   4  21         86.12         91.16         3.29 o
   2   4  21       1064.33       1034.72        13.49 o
   3   4  21         15.44         19.81         2.40 o
   4   4  21         63.58         58.50         3.76 o
   5   4  21         18.00         16.48         4.91 o
  -5   5  21          6.66          7.34         4.48 o
  -4   5  21          0.70         15.89         3.53 o
  -3   5  21        160.53        161.70         6.01 o
  -2   5  21          0.06         -0.67         2.63 o
  -1   5  21         26.18         32.34         3.16 o
   0   5  21         16.45         12.10         2.92 o
   1   5  21          0.06         -1.46         2.18 o
   2   5  21          9.86         10.58         2.49 o
   3   5  21        228.16        219.33         9.15 o
   4   5  21         16.90          9.14         5.17 o
   5   5  21         45.51         60.69         6.70 o
  -5   6  21         16.48         18.31         5.53 o
  -4   6  21         40.91         48.43         5.68 o
  -3   6  21          6.52          9.16         3.48 o
  -2   6  21         28.87         24.15         3.64 o
  -1   6  21          0.46         -0.79         2.86 o
   0   6  21         47.37         52.29         4.41 o
   1   6  21          0.03          2.76         2.46 o
   2   6  21         51.22         58.33         5.94 o
   3   6  21         87.32         98.19         7.50 o
   4   6  21         37.72         57.59         6.76 o
  -3   7  21          4.49         -2.39         4.52 o
  -2   7  21        145.69        138.57        17.12 o
  -1   7  21          0.12          4.99         4.12 o
   0   7  21          1.13         -3.77         2.59 o
   1   7  21          0.05          5.26         4.10 o
   2   7  21          2.75          7.37         4.53 o
   3   7  21         55.68         57.97         6.82 o
  -1   8  21          0.66          0.52         4.14 o
   0   8  21          2.73          1.01         8.76 o
  -7   0  22        168.77        174.19        15.52 o
  -6   0  22         85.80         82.58         8.28 o
  -5   0  22        328.43        358.84        12.41 o
  -4   0  22         18.46         30.48         4.67 o
  -3   0  22          4.10         10.28         3.64 o
  -2   0  22        971.36        944.52        17.24 o
  -1   0  22       2254.33       2196.47        28.47 o
   0   0  22        256.79        303.76         8.78 o
   1   0  22       1646.13       1566.03        24.86 o
   2   0  22        447.29        436.44        11.59 o
   3   0  22       2321.43       2314.61        29.74 o
   4   0  22        704.62        711.48        18.83 o
   5   0  22        491.55        458.90        22.82 o
   6   0  22          5.80         15.08         9.37 o
  -7   1  22        104.34        104.90         7.04 o
  -6   1  22        298.01        295.15         9.58 o
  -5   1  22        112.77        107.88         5.90 o
  -4   1  22        721.10        698.31        10.85 o
  -3   1  22        317.58        341.68         6.51 o
  -2   1  22        105.93        116.50         4.21 o
  -1   1  22        163.14        152.08         4.05 o
   0   1  22       2885.05       2732.20        25.49 o
   1   1  22        181.58        194.57         4.63 o
   2   1  22        627.30        612.85         8.48 o
   3   1  22          0.46          2.25         2.64 o
   4   1  22       2777.07       2574.79        27.21 o
   5   1  22        328.48        327.82        10.58 o
   6   1  22         88.95         99.89        10.39 o
  -7   2  22        230.63        229.40         9.87 o
  -6   2  22         71.94         72.79         5.77 o
  -5   2  22        393.61        391.50         8.55 o
  -4   2  22          1.62          1.82         2.75 o
  -3   2  22       2160.11       1982.89        21.10 o
  -2   2  22         41.41         48.30         3.17 o
  -1   2  22       1452.57       1406.08        15.39 o
   0   2  22        222.48        219.69         3.98 o
   1   2  22        658.81        633.44         7.47 o
   2   2  22        195.14        203.31         5.25 o
   3   2  22        639.37        626.49         9.80 o
   4   2  22        523.79        513.37         9.08 o
   5   2  22        345.65        348.50         9.52 o
   6   2  22        146.05        169.56        10.00 o
  -6   3  22        383.92        374.35         9.87 o
  -5   3  22          1.04          0.90         3.31 o
  -4   3  22        712.57        718.29        13.80 o
  -3   3  22         66.90         81.02         4.37 o
  -2   3  22        430.39        420.80         7.59 o
  -1   3  22        139.88        126.74         4.29 o
   0   3  22       1418.94       1437.24        14.36 o
   1   3  22         28.60         32.30         2.56 o
   2   3  22         22.43         30.30         2.48 o
   3   3  22        114.47        113.58         4.53 o
   4   3  22        354.24        352.43         7.53 o
   5   3  22        387.20        402.41         8.54 o
  -6   4  22         18.87         21.19         4.87 o
  -5   4  22        613.91        563.12        12.48 o
  -4   4  22          7.01          5.90         3.02 o
  -3   4  22        544.74        522.71         9.09 o
  -2   4  22          0.27          1.31         2.49 o
  -1   4  22        444.21        466.07         9.21 o
   0   4  22          0.46          0.56         2.11 o
   1   4  22        261.38        267.93         5.24 o
   2   4  22        228.93        235.62         7.84 o
   3   4  22        773.28        749.01        12.23 o
   4   4  22        288.95        285.90         6.42 o
   5   4  22         40.17         36.07         5.59 o
  -5   5  22         12.78          9.43         4.52 o
  -4   5  22        339.03        326.77         8.42 o
  -3   5  22         35.79         40.43         4.08 o
  -2   5  22        491.56        477.20         9.11 o
  -1   5  22          2.74          6.75         2.51 o
   0   5  22        232.94        233.36         7.02 o
   1   5  22        147.57        140.22         8.07 o
   2   5  22         42.43         48.94         4.45 o
   3   5  22         44.41         49.42         5.89 o
   4   5  22        130.82        152.30         9.11 o
  -4   6  22          2.20          1.13         4.21 o
  -3   6  22        371.83        355.61         9.24 o
  -2   6  22         91.99         80.11         6.24 o
  -1   6  22        151.97        179.11         7.26 o
   0   6  22         66.56         68.17         4.92 o
   1   6  22        262.34        264.32         7.36 o
   2   6  22         21.91         25.36         5.17 o
   3   6  22        189.94        202.02        10.44 o
   4   6  22         74.56         97.23         8.14 o
  -3   7  22          4.40         10.02         6.55 o
  -2   7  22        127.15        137.66        11.25 o
  -1   7  22          6.96          6.34         3.77 o
   0   7  22         90.88         81.80         6.91 o
   1   7  22         30.15         31.99         5.25 o
   2   7  22        189.69        209.81        15.12 o
  -7   1  23         16.58         25.99         6.06 o
  -6   1  23          9.30          7.07         4.31 o
  -5   1  23         26.27         29.99         4.19 o
  -4   1  23        114.47        117.65         5.36 o
  -3   1  23        142.83        139.84         5.03 o
  -2   1  23        236.08        235.65         5.24 o
  -1   1  23          0.02          4.75         1.96 o
   0   1  23          8.57        144.85         8.05 o
   1   1  23         31.75         44.55         3.11 o
   2   1  23         26.08         35.10         2.76 o
   3   1  23         23.65         28.18         3.00 o
   4   1  23         32.15         54.19         7.06 o
   5   1  23         47.02         51.58         5.01 o
   6   1  23          2.60         -3.43         4.09 o
  -6   2  23          5.42         16.02         4.21 o
  -5   2  23          2.06          4.91         3.00 o
  -4   2  23         38.42         44.27         3.78 o
  -3   2  23        439.65        420.41         9.40 o
  -2   2  23         65.91         59.38         3.38 o
  -1   2  23        182.11        213.12         5.12 o
   0   2  23         11.71         15.25         2.11 o
   1   2  23         44.95         58.01         2.92 o
   2   2  23        275.45        239.24         5.80 o
   3   2  23          3.04         12.95         2.67 o
   4   2  23         35.33         50.20         3.76 o
   5   2  23         29.55         48.38         6.62 o
  -6   3  23          3.12          8.68         3.96 o
  -5   3  23         15.14         15.51         3.57 o
  -4   3  23        137.34        142.44         5.91 o
  -3   3  23         31.68         46.34         4.81 o
  -2   3  23        499.17        465.34         8.12 o
  -1   3  23        552.41        548.13         8.44 o
   0   3  23        250.08        258.81         5.85 o
   1   3  23        108.95        108.55         3.84 o
   2   3  23        190.74        183.49         4.71 o
   3   3  23        260.05        253.61         6.24 o
   4   3  23          2.20         12.65         3.87 o
   5   3  23        336.33        351.28         8.12 o
  -6   4  23          0.10          1.66         4.14 o
  -5   4  23         23.40         31.12         4.07 o
  -4   4  23          0.98          2.89         3.23 o
  -3   4  23        234.52        224.00         6.86 o
  -2   4  23         24.68         31.13         3.45 o
  -1   4  23        301.80        289.03         7.43 o
   0   4  23          0.04          3.30         1.99 o
   1   4  23        166.02        158.78         6.77 o
   2   4  23        123.01        117.16         4.47 o
   3   4  23          8.42         19.62         3.07 o
   4   4  23         13.54         20.83         3.62 o
   5   4  23         51.41         65.07         7.24 o
  -5   5  23         23.10         12.42         4.71 o
  -4   5  23         25.17         22.20         3.87 o
  -3   5  23          7.46         10.10         3.31 o
  -2   5  23        348.58        333.45         8.69 o
  -1   5  23         19.63         24.52         3.31 o
   0   5  23         19.64         24.52         3.62 o
   1   5  23         78.15         89.39         4.95 o
   2   5  23        229.68        228.65         6.81 o
   3   5  23         42.21         40.97         5.74 o
   4   5  23         27.35         24.73         5.68 o
  -4   6  23         18.96         24.76         4.94 o
  -3   6  23         43.97         49.74         5.03 o
  -2   6  23        177.37        190.27         7.63 o
  -1   6  23        195.88        178.27         7.36 o
   0   6  23          0.93          1.61         2.89 o
   1   6  23         10.35         18.74         4.52 o
   2   6  23         10.05         21.67         4.91 o
   3   6  23         64.92         64.45         6.88 o
  -3   7  23        185.14        174.09        11.61 o
  -2   7  23         67.49         64.91         7.47 o
  -1   7  23          4.61          3.97         5.24 o
   0   7  23          0.28         -2.87         3.93 o
   1   7  23         64.32         63.28         6.49 o
   2   7  23         39.28         42.82         6.08 o
  -7   0  24        107.68        116.95        10.66 o
  -6   0  24        304.15        271.43        11.94 o
  -5   0  24         52.07         70.83         7.51 o
  -4   0  24        271.15        276.20         9.08 o
  -3   0  24        222.84        197.42         7.49 o
  -2   0  24       1012.98        899.11        15.78 o
  -1   0  24         40.64         43.42         4.01 o
   0   0  24       1641.13       1548.87        25.57 o
   1   0  24        791.75        783.42        15.91 o
   2   0  24        446.58        423.35         9.37 o
   3   0  24        467.80        469.65        14.00 o
   4   0  24        212.97        203.15        20.99 o
   5   0  24        186.36        188.43        15.49 o
   6   0  24        292.23        299.55        13.80 o
  -6   1  24         37.16         41.50         5.02 o
  -5   1  24        581.21        562.98        10.55 o
  -4   1  24        401.60        377.18         8.12 o
  -3   1  24        198.82        162.12         5.29 o
  -2   1  24        191.16        187.81         4.87 o
  -1   1  24        752.08        718.04         9.31 o
   0   1  24        622.05        631.05         8.91 o
   1   1  24       1169.46       1087.74        12.87 o
   2   1  24        219.29        214.33         5.14 o
   3   1  24        784.41        752.09        11.30 o
   4   1  24        872.14        856.87        13.96 o
   5   1  24        181.98        189.21         7.66 o
  -6   2  24        164.59        171.24         8.04 o
  -5   2  24         32.88         45.39         4.33 o
  -4   2  24        816.26        799.60        12.26 o
  -3   2  24         56.84         64.29         4.20 o
  -2   2  24         24.34         21.47         2.71 o
  -1   2  24          0.03          8.42         2.41 o
   0   2  24       1143.94       1097.17        12.89 o
   1   2  24        178.76        176.52         4.33 o
   2   2  24          5.69         11.84         2.50 o
   3   2  24        229.66        220.55         5.92 o
   4   2  24        240.42        233.06         6.73 o
   5   2  24        234.14        213.52         8.11 o
  -6   3  24         50.29         61.95         5.73 o
  -5   3  24        547.74        495.89         9.96 o
  -4   3  24         14.56         20.26         3.30 o
  -3   3  24        340.95        348.05         7.49 o
  -2   3  24         96.30         99.83         4.67 o
  -1   3  24        956.99        932.05        11.95 o
   0   3  24          9.74         13.86         2.44 o
   1   3  24        452.83        446.57         7.33 o
   2   3  24         47.39         50.59         3.13 o
   3   3  24        487.21        518.11         9.18 o
   4   3  24        391.43        391.27         8.13 o
   5   3  24          6.57         29.53         3.83 o
  -5   4  24         12.79         18.73         4.44 o
  -4   4  24        284.10        283.44         8.00 o
  -3   4  24         22.17         32.76         3.88 o
  -2   4  24        550.43        531.96         9.90 o
  -1   4  24        393.27        374.22         9.26 o
   0   4  24        734.52        686.72         9.66 o
   1   4  24        172.82        185.62         5.66 o
   2   4  24        852.54        821.32        11.83 o
   3   4  24         12.18         13.76         2.67 o
   4   4  24         28.90         38.93         6.46 o
   5   4  24        145.64        139.51         9.02 o
  -5   5  24        106.15        113.20         8.18 o
  -4   5  24         21.81         17.75         3.91 o
  -3   5  24        631.18        587.78        11.11 o
  -2   5  24          0.00          6.73         2.78 o
  -1   5  24        489.74        470.67         9.72 o
   0   5  24          0.73         -0.70         2.77 o
   1   5  24         12.14         23.60         4.24 o
   2   5  24         52.70         59.79         4.36 o
   3   5  24        310.94        334.84        11.00 o
   4   5  24         43.66         53.74         6.61 o
  -4   6  24        186.31        176.45         8.88 o
  -3   6  24          7.34         10.57         3.80 o
  -2   6  24        334.53        363.11         9.74 o
  -1   6  24         15.39         20.23         4.30 o
   0   6  24        111.73        126.33         6.47 o
   1   6  24         16.26         16.00         6.62 o
   2   6  24        271.29        278.65        13.24 o
   3   6  24         29.73         38.80         6.06 o
  -2   7  24         12.69          7.59         7.84 o
  -1   7  24        114.53        131.87        16.58 o
   0   7  24          1.00          3.89         4.20 o
   1   7  24        133.50        165.28         9.46 o
  -6   1  25          0.06          1.30         3.72 o
  -5   1  25         83.34         82.78         5.31 o
  -4   1  25          6.36         27.54         4.15 o
  -3   1  25          2.34          4.27         2.48 o
  -2   1  25         25.82         29.81         2.83 o
  -1   1  25         60.30         91.61         3.90 o
   0   1  25         35.85         63.28         3.51 o
   1   1  25          0.73         36.89         5.47 o
   2   1  25          0.22          7.26         2.44 o
   3   1  25          0.15         15.38         3.86 o
   4   1  25        140.18        157.28         6.98 o
   5   1  25         12.83         13.86         3.98 o
  -6   2  25          2.07         -1.43         3.70 o
  -5   2  25         37.78         37.46         4.25 o
  -4   2  25         27.49         52.01         4.14 o
  -3   2  25        195.92        188.05         5.64 o
  -2   2  25          3.50         -0.39         2.24 o
  -1   2  25       1047.58        996.84        12.68 o
   0   2  25         64.77         82.44         4.07 o
   1   2  25         30.04         41.49         3.09 o
   2   2  25         10.42          7.53         2.57 o
   3   2  25         40.86         45.74         3.62 o
   4   2  25         88.82         99.60         5.02 o
   5   2  25          4.64         14.03         5.53 o
  -6   3  25          6.22         12.83         4.29 o
  -5   3  25          0.61         10.83         3.57 o
  -4   3  25         20.56         26.71         3.71 o
  -3   3  25         30.08         37.34         3.67 o
  -2   3  25        345.61        335.79         7.17 o
  -1   3  25         40.27         57.27         3.97 o
   0   3  25        302.16        281.91         6.05 o
   1   3  25          9.32         12.34         2.57 o
   2   3  25        137.82        144.69         4.55 o
   3   3  25         87.06         83.91         4.59 o
   4   3  25          0.00          5.69         2.75 o
   5   3  25        333.91        322.41         9.58 o
  -5   4  25          0.82          5.29         3.65 o
  -4   4  25          1.06          3.36         3.41 o
  -3   4  25         55.27         59.17         4.59 o
  -2   4  25         15.52         20.02         3.46 o
  -1   4  25        734.66        696.65        12.28 o
   0   4  25         33.42         35.11         3.02 o
   1   4  25        126.41        130.49         5.06 o
   2   4  25         79.26         95.22         4.54 o
   3   4  25         70.15         79.16         4.32 o
   4   4  25        168.98        178.90         7.33 o
  -5   5  25          3.10          1.87         4.53 o
  -4   5  25          7.86          8.12         4.37 o
  -3   5  25         50.58         49.17         4.46 o
  -2   5  25          0.32          6.95         3.12 o
  -1   5  25          0.43          5.18         3.54 o
   0   5  25          8.62         10.14         3.35 o
   1   5  25          1.32         -2.50         2.75 o
   2   5  25          3.81          3.35         2.94 o
   3   5  25          4.15         10.54         5.00 o
   4   5  25          1.05          2.47         4.73 o
  -4   6  25         18.55         17.35         5.35 o
  -3   6  25        104.23         97.53         7.73 o
  -2   6  25        288.04        242.86         8.52 o
  -1   6  25         18.83         18.35         6.76 o
   0   6  25         39.95         47.07         4.72 o
   1   6  25          0.11         -1.13         4.35 o
   2   6  25          7.63         17.75         5.01 o
   3   6  25          9.10         12.07         5.11 o
  -2   7  25         24.44         28.73         7.92 o
  -1   7  25          7.00         14.41         5.09 o
   0   7  25          3.13          5.72         4.67 o
   1   7  25          0.55         -0.18         5.53 o
  -6   0  26        178.60        180.46        11.76 o
  -5   0  26        530.61        523.11        16.03 o
  -4   0  26         15.60         17.53         4.57 o
  -3   0  26        174.80        199.91         7.82 o
  -2   0  26        590.39        553.14        12.15 o
  -1   0  26       1324.64       1287.84        20.01 o
   0   0  26        738.38        707.03        15.53 o
   1   0  26        686.11        669.73        14.82 o
   2   0  26        611.20        561.51        13.33 o
   3   0  26        108.26        111.60         8.92 o
   4   0  26        660.71        605.08        18.15 o
   5   0  26        312.48        302.08        13.22 o
  -6   1  26        181.16        170.66         8.37 o
  -5   1  26        167.18        183.17         7.35 o
  -4   1  26        559.43        581.30        10.42 o
  -3   1  26          1.83          5.39         2.62 o
  -2   1  26        160.50        174.86         5.06 o
  -1   1  26          8.39         12.46         2.64 o
   0   1  26       1033.58        993.25        12.48 o
   1   1  26        513.10        490.12         8.69 o
   2   1  26        574.43        575.88         9.63 o
   3   1  26        126.39        153.30         5.79 o
   4   1  26        125.49        138.08         7.29 o
   5   1  26         81.63         77.03         6.20 o
  -6   2  26        109.82         99.25         6.89 o
  -5   2  26        326.24        329.80         8.47 o
  -4   2  26          2.10          4.36         3.06 o
  -3   2  26        529.39        530.21         8.91 o
  -2   2  26        122.44        142.17         5.04 o
  -1   2  26       1883.32       1875.84        20.02 o
   0   2  26        458.34        407.86         7.35 o
   1   2  26        548.25        535.18         8.41 o
   2   2  26         26.14         37.25         3.41 o
   3   2  26        326.48        333.61         7.40 o
   4   2  26         84.82        103.50         5.70 o
   5   2  26        270.84        277.69         9.19 o
  -6   3  26         84.59         98.02         6.68 o
  -5   3  26          3.54          9.25         3.69 o
  -4   3  26        433.28        441.93         9.24 o
  -3   3  26         13.58         15.01         3.23 o
  -2   3  26        955.19        907.82        12.54 o
  -1   3  26        170.98        161.28         5.77 o
   0   3  26       1175.89       1148.50        16.31 o
   1   3  26         45.71         58.41         3.51 o
   2   3  26        323.77        333.31         7.35 o
   3   3  26         60.17         73.13         4.44 o
   4   3  26         25.59         27.69         5.07 o
  -5   4  26        312.21        316.88         9.13 o
  -4   4  26         13.80         17.92         4.00 o
  -3   4  26        236.04        226.07         7.22 o
  -2   4  26         41.70         45.30         4.48 o
  -1   4  26        946.17        877.80        14.37 o
   0   4  26         33.64         35.74         3.15 o
   1   4  26        668.02        673.61        10.91 o
   2   4  26          0.35          4.34         2.49 o
   3   4  26        336.54        357.82         8.32 o
   4   4  26         24.08         35.29         4.34 o
  -4   5  26        122.46        138.93         7.01 o
  -3   5  26         39.63         38.43         4.15 o
  -2   5  26        683.33        627.28        11.97 o
  -1   5  26          6.83          7.60         3.90 o
   0   5  26        259.71        251.29         9.76 o
   1   5  26        110.53        121.00         6.30 o
   2   5  26        212.78        230.09         7.40 o
   3   5  26         50.13         55.51         7.71 o
  -3   6  26         88.14         97.46        19.32 o
  -2   6  26          0.38          7.70         4.65 o
  -1   6  26        280.30        292.00         9.91 o
   0   6  26          6.89         10.09         3.58 o
   1   6  26        269.42        284.47        10.64 o
   2   6  26         32.38         34.11         5.78 o
  -6   1  27         33.24         31.88         4.80 o
  -5   1  27         55.47         58.49         6.36 o
  -4   1  27          2.19         10.11         2.95 o
  -3   1  27         34.08         36.20         3.50 o
  -2   1  27          0.24          3.24         2.89 o
  -1   1  27         26.69         32.36         2.94 o
   0   1  27        177.99        197.45         7.07 o
   1   1  27         60.78         73.93         4.20 o
   2   1  27         35.99         58.68         3.97 o
   3   1  27         82.04         80.00         4.63 o
   4   1  27         19.59         27.19         4.29 o
   5   1  27         49.73         49.63         5.34 o
  -6   2  27         24.67         25.82         4.79 o
  -5   2  27          0.40          3.27         3.30 o
  -4   2  27          7.76         11.21         3.20 o
  -3   2  27         67.88         74.34         4.36 o
  -2   2  27          1.27          8.25         2.66 o
  -1   2  27         71.94        139.58         5.24 o
   0   2  27         48.04         60.39         4.00 o
   1   2  27          0.07         13.70         2.41 o
   2   2  27          0.05         -0.03         3.65 o
   3   2  27          7.54         14.70         4.10 o
   4   2  27         17.16         24.89         4.18 o
   5   2  27         58.43         79.94         7.18 o
  -5   3  27          0.56          5.19         3.54 o
  -4   3  27          0.06         11.17         3.33 o
  -3   3  27        172.52        154.87         6.84 o
  -2   3  27         79.89         87.33         4.66 o
  -1   3  27          8.68         16.63         3.09 o
   0   3  27         22.93         39.35         4.38 o
   1   3  27        133.79        130.69         4.81 o
   2   3  27         21.79         31.17         4.46 o
   3   3  27         14.85         12.03         3.01 o
   4   3  27         86.92        110.62         5.49 o
  -5   4  27          3.30          8.44         3.97 o
  -4   4  27          3.48          0.55         3.90 o
  -3   4  27         45.76         50.15         4.80 o
  -2   4  27         21.80         20.59         3.68 o
  -1   4  27         84.99         95.08         5.53 o
   0   4  27         74.56         75.45         4.73 o
   1   4  27          6.25         18.97         3.31 o
   2   4  27         14.42         11.70         2.87 o
   3   4  27         52.05         65.03         4.23 o
   4   4  27          0.38          2.10         4.54 o
  -4   5  27         23.82         22.39         5.10 o
  -3   5  27          1.05          4.47         3.31 o
  -2   5  27         17.50         34.12         3.97 o
  -1   5  27         18.84         20.96         4.51 o
   0   5  27        102.72        106.94         6.28 o
   1   5  27          3.95         10.61         3.47 o
   2   5  27         69.54         76.86         5.52 o
   3   5  27          2.50          4.66         4.72 o
  -3   6  27         61.52         64.89         7.72 o
  -2   6  27          6.13          6.53         3.82 o
  -1   6  27          1.20         11.11         4.19 o
   0   6  27          8.69         14.94         3.84 o
   1   6  27         31.64         37.83         5.90 o
   2   6  27          3.61          9.02         5.07 o
  -6   0  28        571.36        549.51        18.29 o
  -5   0  28        316.95        342.29        15.93 o
  -4   0  28        433.94        411.39        11.79 o
  -3   0  28        216.30        209.49         8.85 o
  -2   0  28        372.77        371.09        10.47 o
  -1   0  28          0.76         15.92         3.64 o
   0   0  28         47.63         78.64         5.53 o
   1   0  28        108.20        116.09         9.49 o
   2   0  28        129.29        143.83         9.94 o
   3   0  28       1163.82       1126.45        41.77 o
   4   0  28        220.23        203.48        11.75 o
   5   0  28         98.05        108.68         9.94 o
  -6   1  28        285.85        310.32        10.24 o
  -5   1  28        415.70        451.01        12.64 o
  -4   1  28         61.30         60.45         4.35 o
  -3   1  28        233.66        244.69         6.29 o
  -2   1  28          6.45          6.56         2.58 o
  -1   1  28       1155.80       1077.67        13.01 o
   0   1  28          0.14         16.93         3.03 o
   1   1  28        185.39        211.72         6.66 o
   2   1  28         96.29         99.60         4.94 o
   3   1  28        147.65        165.87         7.53 o
   4   1  28        154.84        168.84         8.34 o
  -5   2  28         28.53         46.80         4.87 o
  -4   2  28        736.64        670.64        11.75 o
  -3   2  28          4.17          4.09         2.81 o
  -2   2  28        843.91        800.69        16.06 o
  -1   2  28        126.14        138.27         4.84 o
   0   2  28        589.17        592.17        10.17 o
   1   2  28         20.43         21.31         3.12 o
   2   2  28          1.12          6.41         2.39 o
   3   2  28        181.44        177.24         6.38 o
   4   2  28        114.45        114.90         7.02 o
  -5   3  28        368.54        377.09        10.20 o
  -4   3  28         31.40         22.49         4.31 o
  -3   3  28        269.46        251.73         9.65 o
  -2   3  28          2.36          1.84         2.67 o
  -1   3  28        719.94        740.24        11.99 o
   0   3  28          0.57          3.22         2.60 o
   1   3  28        266.42        282.30         6.33 o
   2   3  28         56.07         64.86         4.39 o
   3   3  28        112.68        119.99         5.66 o
   4   3  28         48.53         52.95         4.69 o
  -4   4  28         70.85         96.33         6.28 o
  -3   4  28         14.55         17.99         3.93 o
  -2   4  28        240.59        231.65         7.09 o
  -1   4  28         66.45         76.70         5.29 o
   0   4  28        458.00        466.36        10.26 o
   1   4  28         70.86         83.62         4.87 o
   2   4  28        298.75        284.24         7.18 o
   3   4  28         32.69         47.37         3.94 o
  -4   5  28          5.49          8.27         3.84 o
  -3   5  28        235.17        218.80         8.01 o
  -2   5  28          5.02          5.64         3.68 o
  -1   5  28        198.36        226.13         9.47 o
   0   5  28        328.93        319.47         9.25 o
   1   5  28        177.70        173.34         7.42 o
   2   5  28         60.15         63.01         6.86 o
  -2   6  28         61.85         78.74         6.50 o
  -1   6  28         62.45         57.06         6.15 o
   0   6  28        270.09        271.65         8.85 o
   1   6  28         47.85         69.15         9.47 o
  -5   1  29          0.17         16.07         3.87 o
  -4   1  29         21.21         22.24         3.63 o
  -3   1  29         16.73         17.01         3.21 o
  -2   1  29         68.78         81.30         4.37 o
  -1   1  29         41.43         76.82         4.02 o
   0   1  29         24.18         26.15         3.09 o
   1   1  29         20.36         30.49         3.44 o
   2   1  29          3.57          7.72         3.14 o
   3   1  29          3.65         10.98         3.58 o
   4   1  29          8.69          9.16         3.72 o
  -5   2  29         92.31         85.66         5.77 o
  -4   2  29         56.91         62.07         6.01 o
  -3   2  29         20.37         12.73         3.02 o
  -2   2  29        156.58        195.26         7.78 o
  -1   2  29        161.19        155.32         5.75 o
   0   2  29          0.85         21.27         3.13 o
   1   2  29         28.04         29.15         3.41 o
   2   2  29        238.99        205.61         5.74 o
   3   2  29          1.05          8.85         2.96 o
   4   2  29         25.92         36.69         5.35 o
  -5   3  29          8.47         17.43         4.41 o
  -4   3  29         83.66         79.65         5.83 o
  -3   3  29          9.21         14.47         3.68 o
  -2   3  29         39.33         42.98         4.02 o
  -1   3  29         82.11        108.36         5.45 o
   0   3  29         44.54         35.09         3.71 o
   1   3  29         81.67         90.13         5.06 o
   2   3  29         91.21         97.94         5.31 o
   3   3  29          5.26          3.76         3.31 o
   4   3  29         25.72         28.34         4.58 o
  -4   4  29         54.71         62.31         5.44 o
  -3   4  29          6.74          2.67         3.48 o
  -2   4  29         68.89         66.13         5.05 o
  -1   4  29         73.05         53.04         4.68 o
   0   4  29         61.77         79.20         5.39 o
   1   4  29          9.76         15.46         3.25 o
   2   4  29          1.31          5.25         2.97 o
   3   4  29          0.33         -2.86         3.13 o
  -3   5  29         48.91         47.70         4.77 o
  -2   5  29          1.74          4.89         4.44 o
  -1   5  29         37.61         37.66         5.50 o
   0   5  29          3.28         17.85         7.76 o
   1   5  29         72.79         74.15         5.59 o
   2   5  29         66.99         85.61         9.35 o
  -1   6  29         12.43         12.28         6.12 o
   0   6  29        180.68        189.20         9.28 o
  -5   0  30        562.02        643.29        18.95 o
  -4   0  30         26.11         22.11         5.36 o
  -3   0  30        335.00        341.10        10.61 o
  -2   0  30         35.06         40.41         4.84 o
  -1   0  30        321.93        299.22         9.21 o
   0   0  30         80.59         85.76         6.00 o
   1   0  30        496.20        500.35        17.90 o
   2   0  30        257.16        258.04        12.09 o
   3   0  30         90.70         97.76        14.88 o
   4   0  30         64.40         54.12         8.18 o
  -5   1  30         44.47         40.57         6.57 o
  -4   1  30        390.52        432.49         8.98 o
  -3   1  30          0.41         -2.12         2.63 o
  -2   1  30        200.05        223.44         6.21 o
  -1   1  30          6.97         18.60         2.82 o
   0   1  30        215.24        229.13         6.53 o
   1   1  30         94.31         80.43         4.86 o
   2   1  30        119.88        142.18         7.22 o
   3   1  30        132.80        149.46        10.59 o
   4   1  30         84.97         80.53         6.56 o
  -5   2  30        614.34        622.81        17.29 o
  -4   2  30        101.28         89.11         5.70 o
  -3   2  30        253.34        265.10         6.85 o
  -2   2  30          5.43         13.15         3.07 o
  -1   2  30        559.05        533.25         9.54 o
   0   2  30         65.75         64.89         4.47 o
   1   2  30         91.99        106.23         5.25 o
   2   2  30        143.52        160.46         5.69 o
   3   2  30        160.89        176.45         7.91 o
   4   2  30          3.71          7.63         3.88 o
  -4   3  30        431.21        424.60        12.47 o
  -3   3  30          0.17          5.81         3.52 o
  -2   3  30        343.03        364.06         8.17 o
  -1   3  30         27.52         34.60         3.59 o
   0   3  30        257.04        258.98         7.65 o
   1   3  30         34.20         34.82         3.81 o
   2   3  30        428.45        425.08         9.10 o
   3   3  30         28.20         26.78         3.74 o
  -4   4  30         68.73         58.91         5.49 o
  -3   4  30        240.61        253.06         8.21 o
  -2   4  30          0.96          4.48         3.23 o
  -1   4  30         73.56         83.94         6.83 o
   0   4  30         48.93         56.13         5.04 o
   1   4  30        741.68        732.31        13.55 o
   2   4  30          7.79          7.25         3.28 o
   3   4  30        137.15        141.49         7.39 o
  -3   5  30         14.26          8.58         4.42 o
  -2   5  30        211.20        213.15         9.38 o
  -1   5  30         99.75         99.42         7.67 o
   0   5  30         35.28         40.90        10.76 o
   1   5  30        190.02        184.09         8.81 o
  -5   1  31          0.34          5.36         3.81 o
  -4   1  31        130.32        121.27         5.93 o
  -3   1  31         24.65         25.20         3.47 o
  -2   1  31          0.69         11.42         2.86 o
  -1   1  31          3.93         12.01         2.75 o
   0   1  31          0.30          3.80         3.05 o
   1   1  31         54.47         65.93         4.51 o
   2   1  31         55.68         55.77         5.51 o
   3   1  31         19.68         33.17         5.65 o
   4   1  31          2.04          4.01         3.98 o
  -5   2  31          3.10         24.47         4.47 o
  -4   2  31         16.95         19.13         4.01 o
  -3   2  31          0.01         10.44         3.35 o
  -2   2  31          1.00          8.40         3.18 o
  -1   2  31         29.65         50.11         4.09 o
   0   2  31         82.04         83.31         4.93 o
   1   2  31        282.57        266.15         7.22 o
   2   2  31         14.13         20.09         3.45 o
   3   2  31          2.29          0.27         5.92 o
  -4   3  31          0.33         15.17         4.18 o
  -3   3  31          1.41          0.47         3.39 o
  -2   3  31         72.93         80.05         4.97 o
  -1   3  31          0.10         -3.03         2.67 o
   0   3  31         11.50         12.36         3.11 o
   1   3  31        161.14        171.65         9.12 o
   2   3  31          0.21         14.38         3.33 o
   3   3  31          0.94          7.23         3.34 o
  -3   4  31          4.08          1.27         3.49 o
  -2   4  31         17.68         10.96         3.43 o
  -1   4  31         21.14         24.46         5.10 o
   0   4  31          0.77          4.54         3.59 o
   1   4  31         29.13         51.90         4.59 o
   2   4  31          0.10          1.61         2.93 o
  -2   5  31          0.59          2.68         5.32 o
  -1   5  31          0.18          0.86         4.29 o
   0   5  31        149.81        153.09        12.49 o
   1   5  31          3.12          8.53         3.87 o
  -5   0  32         23.86         20.92         6.96 o
  -4   0  32        476.65        436.80        13.02 o
  -3   0  32         55.87         62.45         6.88 o
  -2   0  32        252.73        252.91         9.36 o
  -1   0  32         25.80         35.47         5.07 o
   0   0  32        344.76        333.83        18.24 o
   1   0  32         79.91        121.59        10.36 o
   2   0  32        379.19        336.64        23.43 o
   3   0  32        441.93        438.47        16.68 o
  -4   1  32          2.36          2.20         3.31 o
  -3   1  32        390.42        417.95         8.76 o
  -2   1  32         67.93         79.63         4.73 o
  -1   1  32        356.83        355.59         7.94 o
   0   1  32          0.17          2.95         2.71 o
   1   1  32        498.05        444.65         9.31 o
   2   1  32        117.24        123.12         7.52 o
   3   1  32        169.49        179.37         8.86 o
  -4   2  32        154.69        172.96         8.21 o
  -3   2  32         92.87         98.57         5.73 o
  -2   2  32        688.51        656.45        11.29 o
  -1   2  32         78.36         91.45         5.05 o
   0   2  32        260.39        260.08         7.37 o
   1   2  32        211.06        224.46         6.93 o
   2   2  32        538.49        519.57        13.73 o
   3   2  32         43.39         44.30         5.55 o
  -4   3  32         34.73         35.38         5.54 o
  -3   3  32        238.68        259.17         8.77 o
  -2   3  32          9.24          9.47         3.32 o
  -1   3  32        166.70        182.39         7.21 o
   0   3  32          1.35          2.01         3.65 o
   1   3  32        734.25        697.29        13.50 o
   2   3  32         79.95         83.15         5.31 o
  -3   4  32          7.92          7.77         3.84 o
  -2   4  32        171.78        176.15         7.46 o
  -1   4  32          6.74          1.09         4.24 o
   0   4  32        188.73        184.51         7.83 o
   1   4  32          2.26          4.84         3.20 o
  -1   5  32         29.00         40.24         5.94 o
  -4   1  33          0.74         -4.43         3.22 o
  -3   1  33          0.04         14.57         3.50 o
  -2   1  33         12.35         13.25         3.45 o
  -1   1  33          0.74         16.19         3.25 o
   0   1  33         24.94         25.59         3.50 o
   1   1  33          1.14         19.46         3.70 o
   2   1  33          3.65         13.82         4.08 o
   3   1  33         12.46         26.26         4.71 o
  -4   2  33         53.66         63.36         7.90 o
  -3   2  33          1.13          7.31         3.62 o
  -2   2  33         71.53         92.41         5.71 o
  -1   2  33         84.17         83.42         5.04 o
   0   2  33          8.16         16.32         3.40 o
   1   2  33          2.17         16.50         3.35 o
   2   2  33          4.32         31.51         4.66 o
  -3   3  33          3.47          6.73         4.04 o
  -2   3  33         41.01         35.53         4.12 o
  -1   3  33         52.46         60.81         4.63 o
   0   3  33          4.73          4.37         3.68 o
   1   3  33         25.96         52.34         5.08 o
   2   3  33          1.30          8.41         3.43 o
  -2   4  33          4.26          7.66         4.30 o
  -1   4  33         84.02         82.76         6.56 o
   0   4  33          6.76          7.74         3.82 o
   1   4  33         42.34         35.89         4.64 o
  -4   0  34         18.13         23.40         6.58 o
  -3   0  34        252.70        240.70        11.65 o
  -2   0  34         24.73         22.43         8.82 o
  -1   0  34         86.00         95.64         8.05 o
   0   0  34          5.76         16.20         4.90 o
   1   0  34        356.76        339.08        11.82 o
   2   0  34        284.50        280.30        14.41 o
  -4   1  34         88.55        104.85         6.09 o
  -3   1  34         53.81         53.22         4.84 o
  -2   1  34        259.57        246.84         7.60 o
  -1   1  34          8.14         13.52         3.43 o
   0   1  34        147.29        175.22         6.56 o
   1   1  34          1.34         10.13         3.51 o
   2   1  34         91.29        112.67         6.46 o
  -3   2  34        211.81        199.57         7.94 o
  -2   2  34         26.59         29.37         4.04 o
  -1   2  34        297.68        285.19         7.76 o
   0   2  34          1.94          5.78         3.33 o
   1   2  34        177.71        202.70        13.03 o
   2   2  34         74.61         74.51         6.52 o
  -3   3  34          0.10         -5.19         3.46 o
  -2   3  34        132.06        152.03         7.01 o
  -1   3  34         23.41         27.23         4.01 o
   0   3  34        149.68        167.37         8.23 o
   1   3  34         26.87         23.83         4.43 o
  -3   1  35          0.05          8.86         3.72 o
  -2   1  35          2.97         12.40         3.44 o
  -1   1  35          0.32          1.33         2.86 o
   0   1  35         43.32         42.77         4.49 o
   1   1  35         41.32         45.24         4.82 o
   2   1  35         14.27         14.72         4.85 o
  -3   2  35         29.46         36.99         4.62 o
  -2   2  35         60.45         64.74         5.26 o
  -1   2  35          9.48         24.79         3.88 o
   0   2  35          0.61         -2.10         2.85 o
   1   2  35          0.15         12.68         4.53 o
  -2   3  35         41.24         38.55         4.49 o
  -1   3  35         19.38         11.10         3.78 o
   0   3  35         34.39         43.23         5.24 o
  -2   0  36        227.05        267.14        12.86 o
  -1   0  36          0.24          0.55         4.85 o
   0   0  36        285.30        284.37        11.58 o
   1   0  36         12.05         15.94         5.11 o
  -2   1  36         12.33         19.75         3.96 o
  -1   1  36        164.47        195.03         7.36 o
   0   1  36         13.27         11.76         3.74 o
   1   1  36         52.85         81.55         6.68 o
  -2   2  36        483.93        476.88        10.32 o
  -1   2  36          0.40          4.59         3.50 o
   0   2  36         41.15         58.04         4.59 o
  -1   1  37         10.63         12.73         3.97 o
                                                
